# Supplementary material for: HSPA5 promotes YAP/TAZ stability independently of the Hippo pathway and induces proneural-to-mesenchymal transition in glioblastoma
Source: Cell Death Dis. 2026 Feb 7;17(1):208. doi: 10.1038/s41419-026-08428-3 (PMC12895041; doi:10.1038/s41419-026-08428-3)
Supplement: Supplementary file 10 — Supplementary Table1 [file 41419_2026_8428_MOESM10_ESM.xlsx]

## Sheet: Sheet1
HSPA5 in TCGA_GBM dataset
Sample	mRNA	Histology	Recurrence	Subtype	CIMP_status	survival	status	IDH_status	MGMT_status	Gender	cutoff_group
TCGA-02-0047	13.6014	GBM	Primary	Proneural	NON G-CIMP	14.7	1	Wild_type	Unmethylated	Male	high
TCGA-02-2483	14.972	GBM	Primary	Proneural	G-CIMP	15.3		Mutant	Methylated	Male	high
TCGA-02-2485	13.0701	GBM	Primary	Classical	NON G-CIMP	15.4		Wild_type	Unmethylated	Male	low
TCGA-02-2486	14.2647	GBM	Primary	Mesenchymal	NON G-CIMP	20.3	1	Wild_type	Unmethylated	Male	high
TCGA-06-0125	13.2446	GBM	Primary	Classical	NON G-CIMP	47.6	1	Wild_type	Methylated	Female	low
TCGA-06-0129	12.374	GBM	Primary	Proneural	G-CIMP	33.7	1	Mutant	Methylated	Male	low
TCGA-06-0130	13.6489	GBM	Primary	Mesenchymal	NON G-CIMP	12.9	1	Wild_type	Unmethylated	Male	high
TCGA-06-0132	13.1104	GBM	Primary	Mesenchymal	NON G-CIMP	25.4	1	Wild_type		Male	low
TCGA-06-0138	12.8739	GBM	Primary	Mesenchymal	NON G-CIMP	24.2	1	Wild_type		Male	low
TCGA-06-0141	12.9863	GBM	Primary	Mesenchymal	NON G-CIMP	10.3	1	Wild_type	Unmethylated	Male	low
TCGA-06-0152	13.9359	GBM	Primary	Classical	NON G-CIMP	12.3	1	Wild_type		Male	high
TCGA-06-0156	13.7455	GBM	Primary	Proneural	NON G-CIMP	5.8	1	Wild_type		Male	high
TCGA-06-0157	13.1767	GBM	Primary	Classical	NON G-CIMP	3.2	1	Wild_type		Female	low
TCGA-06-0158	13.5717	GBM	Primary	Classical	NON G-CIMP	10.8	1	Wild_type		Male	high
TCGA-06-0168	14.1321	GBM	Primary	Mesenchymal	NON G-CIMP	19.7	1	Wild_type		Female	high
TCGA-06-0171	13.1911	GBM	Primary	Proneural	NON G-CIMP	13.1	1	Wild_type		Male	low
TCGA-06-0174	14.1766	GBM	Primary	Proneural	NON G-CIMP	3.2	1	Wild_type		Male	high
TCGA-06-0178	12.9288	GBM	Primary	Proneural	G-CIMP	88.1	1	Wild_type		Male	low
TCGA-06-0184	13.2837	GBM	Primary	Mesenchymal	NON G-CIMP	69.9	1	Wild_type		Male	low
TCGA-06-0187	13.9181	GBM	Primary	Classical	NON G-CIMP	27.2	1	Wild_type		Male	high
TCGA-06-0190	14.2906	GBM	Primary	Mesenchymal	NON G-CIMP	10.4	1	Wild_type		Male	high
TCGA-06-0210	13.8887	GBM	Primary	Mesenchymal	NON G-CIMP	7.4	1	Wild_type		Female	high
TCGA-06-0211	13.375	GBM	Primary	Classical	NON G-CIMP	11.8	1	Wild_type		Male	low
TCGA-06-0219	12.8967	GBM	Primary	Proneural	NON G-CIMP	0.7	1	Wild_type		Male	low
TCGA-06-0238	13.4822	GBM	Primary	Proneural	NON G-CIMP	13.3	1	Wild_type		Male	low
TCGA-06-0644	15.0676	GBM	Primary	Mesenchymal	NON G-CIMP	12.6	1	Wild_type		Male	high
TCGA-06-0645	14.3378	GBM	Primary	Mesenchymal	NON G-CIMP	5.8	1	Wild_type		Female	high
TCGA-06-0646	13.3766	GBM	Primary	Proneural	NON G-CIMP	5.8	1	Wild_type		Male	low
TCGA-06-0649	13.3996	GBM	Primary	Mesenchymal	NON G-CIMP	2.1	1	Wild_type		Female	low
TCGA-06-0686	13.3443	GBM	Primary	Proneural	NON G-CIMP	14.2	1	Wild_type		Male	low
TCGA-06-0743	12.9764	GBM	Primary	Classical	NON G-CIMP	26.4	1	Wild_type		Male	low
TCGA-06-0744	12.6289	GBM	Primary	Classical	NON G-CIMP	46.9	1	Wild_type		Male	low
TCGA-06-0745	13.6297	GBM	Primary	Proneural	NON G-CIMP	7.9	1	Wild_type		Male	high
TCGA-06-0747	13.6419	GBM	Primary	Classical	NON G-CIMP	2.7	1	Wild_type		Male	high
TCGA-06-0749	12.3857	GBM	Primary	Classical	NON G-CIMP	2.7	1	Wild_type		Male	low
TCGA-06-0750	14.3715	GBM	Primary	Mesenchymal	NON G-CIMP	0.9	1	Wild_type		Male	high
TCGA-06-0878	14.7319	GBM	Primary	Mesenchymal	NON G-CIMP	7.2		Wild_type	Unmethylated	Male	high
TCGA-06-0882	13.4537	GBM	Primary	Classical	NON G-CIMP	20.8	1	Wild_type	Unmethylated	Male	low
TCGA-06-1804	12.869	GBM	Primary	Classical	NON G-CIMP	13.6	1	Wild_type	Methylated	Female	low
TCGA-06-2557	12.8491	GBM	Primary	Classical	NON G-CIMP	1.1	1	Wild_type	Unmethylated	Male	low
TCGA-06-2558	13.4485	GBM	Primary	Proneural	NON G-CIMP	12.5	1	Wild_type	Unmethylated	Female	low
TCGA-06-2559	13.6665	GBM	Primary	Proneural	NON G-CIMP	4.9	1	Wild_type	Methylated	Male	high
TCGA-06-2561	13.2722	GBM	Primary	Classical	NON G-CIMP	17.6	1	Wild_type	Unmethylated	Female	low
TCGA-06-2562	14.4515	GBM	Primary	Mesenchymal	NON G-CIMP	12.6	1	Wild_type	Unmethylated	Male	high
TCGA-06-2563	13.2661	GBM	Primary	Classical	NON G-CIMP	30.6		Wild_type	Methylated	Female	low
TCGA-06-2564	14.0025	GBM	Primary	Classical	NON G-CIMP	6		Wild_type	Unmethylated	Male	high
TCGA-06-2565	12.9262	GBM	Primary	Classical	NON G-CIMP	16.6	1	Wild_type	Methylated	Male	low
TCGA-06-2567	12.8323	GBM	Primary	Classical	NON G-CIMP	4.4	1	Wild_type	Methylated	Male	low
TCGA-06-2569	14.2841	GBM	Primary	Mesenchymal	NON G-CIMP	0.4		Wild_type	Unmethylated	Female	high
TCGA-06-2570	13.2766	GBM	Primary	Proneural	G-CIMP	31.5		Mutant	Methylated	Female	low
TCGA-06-5408	14.1554	GBM	Primary	Classical	NON G-CIMP	11.7	1	Wild_type	Unmethylated	Female	high
TCGA-06-5410	13.8964	GBM	Primary	Mesenchymal	NON G-CIMP	3.5	1	Wild_type	Methylated	Female	high
TCGA-06-5411	13.1005	GBM	Primary	Proneural	NON G-CIMP	8.3	1	Wild_type	Unmethylated	Male	low
TCGA-06-5412	13.8719	GBM	Primary	Mesenchymal	NON G-CIMP	4.5	1	Wild_type	Methylated	Female	high
TCGA-06-5413	13.6345	GBM	Primary	Mesenchymal	NON G-CIMP	8.8		Wild_type	Unmethylated	Male	high
TCGA-06-5414	13.563	GBM	Primary	Classical	NON G-CIMP	9		Wild_type	Unmethylated	Male	high
TCGA-06-5415	12.5935	GBM	Primary	Classical	NON G-CIMP	8.6		Wild_type	Unmethylated	Male	low
TCGA-06-5416	14.213	GBM	Primary	Proneural	NON G-CIMP	6.7			Unmethylated	Female	high
TCGA-06-5417	13.0942	GBM	Primary	Proneural	G-CIMP	5.1		Mutant	Methylated	Female	low
TCGA-06-5418	13.9599	GBM	Primary	Mesenchymal	NON G-CIMP	2.7	1	Wild_type	Unmethylated	Female	high
TCGA-06-5856	13.9643	GBM	Primary	Classical	NON G-CIMP	3.8	1	Wild_type	Unmethylated	Male	high
TCGA-06-5858	14.0561	GBM	Primary	Classical	NON G-CIMP	6.2		Wild_type	Methylated	Female	high
TCGA-06-5859	12.8113	GBM	Primary	Classical	NON G-CIMP	4.6		Wild_type	Unmethylated	Male	low
TCGA-08-0386	13.1266	GBM	Primary	Classical	NON G-CIMP	18	1	Wild_type		Male	low
TCGA-12-0616	13.505	GBM	Primary	Proneural	NON G-CIMP	14.7	1	Wild_type		Female	high
TCGA-12-0618	13.5455	GBM	Primary	Proneural	NON G-CIMP	13	1	Wild_type		Male	high
TCGA-12-0619	13.8639	GBM	Primary	Mesenchymal	NON G-CIMP	34.9	1	Wild_type		Male	high
TCGA-12-0821	13.6838	GBM	Primary	Proneural	NON G-CIMP	10.6	1	Wild_type	Unmethylated	Male	high
TCGA-12-1597	12.8813	GBM	Primary	Proneural	NON G-CIMP	22.2	1	Wild_type	Methylated	Female	low
TCGA-12-3650	12.702	GBM	Primary	Proneural	NON G-CIMP	10.9	1	Wild_type	Unmethylated	Male	low
TCGA-12-3652	13.4922	GBM	Primary	Classical	NON G-CIMP	34.9	1	Wild_type	Unmethylated	Male	high
TCGA-12-3653	12.9291	GBM	Primary	Classical	NON G-CIMP	14.5	1	Wild_type	Unmethylated	Female	low
TCGA-12-5295	14.0372	GBM	Primary	Classical	NON G-CIMP	14.9	1	Wild_type	Methylated	Female	high
TCGA-12-5299	14.5523	GBM	Primary	Classical	NON G-CIMP	3.2	1	Wild_type	Unmethylated	Female	high
TCGA-14-0736	13.3377	GBM	Primary	Mesenchymal	NON G-CIMP	15.1	1		Unmethylated	Male	low
TCGA-14-0781	14.2044	GBM	Primary	Mesenchymal	NON G-CIMP	1	1	Wild_type	Unmethylated	Male	high
TCGA-14-0787	13.9733	GBM	Primary	Classical	NON G-CIMP	2.2	1	Wild_type	Methylated	Male	high
TCGA-14-0789	14.247	GBM	Primary	Mesenchymal	NON G-CIMP	11.2	1	Wild_type	Methylated	Male	high
TCGA-14-0790	13.3313	GBM	Primary	Classical	NON G-CIMP	13.8	1	Wild_type	Methylated	Female	low
TCGA-14-0817	13.2598	GBM	Primary	Mesenchymal	NON G-CIMP	5.4	1	Wild_type	Unmethylated	Female	low
TCGA-14-1034	13.7583	GBM	Primary	Classical	NON G-CIMP	15.9	1	Wild_type	Methylated	Female	high
TCGA-14-1402	13.4777	GBM	Primary	Classical	NON G-CIMP	32	1		Methylated	Female	low
TCGA-14-1823	13.5947	GBM	Primary	Mesenchymal	NON G-CIMP	17.9	1	Wild_type	Methylated	Female	high
TCGA-14-1825	13.0043	GBM	Primary	Proneural	NON G-CIMP	7.6	1	Wild_type	Unmethylated	Male	low
TCGA-14-1829	13.8837	GBM	Primary	Mesenchymal	NON G-CIMP	7.2		Wild_type	Unmethylated	Male	high
TCGA-14-2554	13.3816	GBM	Primary	Classical	NON G-CIMP	17.5	1	Wild_type	Unmethylated	Female	low
TCGA-15-0742	13.3139	GBM	Primary	Classical	NON G-CIMP	13.8	1	Wild_type		Male	low
TCGA-15-1444	12.7401	GBM	Primary	Proneural	NON G-CIMP	50.5	1	Mutant	Methylated	Male	low
TCGA-16-0846	12.5532	GBM	Primary	Proneural	NON G-CIMP	3.9	1	Wild_type	Methylated	Male	low
TCGA-16-1045	13.3646	GBM	Primary	Mesenchymal	NON G-CIMP	29	1	Wild_type	Methylated	Female	low
TCGA-19-0957	13.4838	GBM	Primary	Proneural	NON G-CIMP	21.9	1	Wild_type	Unmethylated	Female	low
TCGA-19-1389	15.1396	GBM	Primary	Mesenchymal	NON G-CIMP	4.6	1	Wild_type	Unmethylated	Male	high
TCGA-19-1390	13.3293	GBM	Primary	Proneural	NON G-CIMP	25.4	1	Wild_type	Methylated	Female	low
TCGA-19-1787	13.1394	GBM	Primary	Mesenchymal	NON G-CIMP	12.7	1		Methylated	Male	low
TCGA-19-2619	13.391	GBM	Primary	Classical	NON G-CIMP	9.7		Wild_type	Methylated	Female	low
TCGA-19-2620	13.4512	GBM	Primary	Classical	NON G-CIMP	4.9	1	Wild_type	Methylated	Male	low
TCGA-19-2624	13.1566	GBM	Primary	Proneural	NON G-CIMP	0.2	1	Wild_type	Unmethylated	Male	low
TCGA-19-2625	13.5965	GBM	Primary	Classical	NON G-CIMP	4.1	1	Wild_type	Unmethylated	Female	high
TCGA-19-2629	13.107	GBM	Primary	Proneural	G-CIMP	24.2	1	Mutant	Unmethylated	Male	low
TCGA-19-5960	12.956	GBM	Primary	Classical	NON G-CIMP	15	1	Wild_type	Unmethylated	Male	low
TCGA-26-1442	12.4265	GBM	Primary	Proneural	G-CIMP	31.3		Mutant	Methylated	Male	low
TCGA-26-5132	13.4483	GBM	Primary	Classical	NON G-CIMP	9.4		Wild_type	Methylated	Male	low
TCGA-26-5133	13.1434	GBM	Primary	Proneural	G-CIMP	14.9		Wild_type	Unmethylated	Male	low
TCGA-26-5134	13.3022	GBM	Primary	Proneural	NON G-CIMP	5.5		Wild_type	Unmethylated	Male	low
TCGA-26-5135	13.921	GBM	Primary	Proneural	NON G-CIMP	8.9	1	Wild_type	Methylated	Female	high
TCGA-26-5136	13.8518	GBM	Primary	Mesenchymal	NON G-CIMP	19	1	Wild_type	Methylated	Female	high
TCGA-26-5139	14.2984	GBM	Primary	Mesenchymal	NON G-CIMP	1.6		Wild_type	Unmethylated	Female	high
TCGA-27-1830	13.7745	GBM	Primary	Mesenchymal	NON G-CIMP	5.1	1	Wild_type	Methylated	Male	high
TCGA-27-1831	14.0519	GBM	Primary	Classical	NON G-CIMP	16.6	1	Wild_type	Unmethylated	Male	high
TCGA-27-1832	14.3428	GBM	Primary	Mesenchymal	NON G-CIMP	9.9	1	Wild_type	Unmethylated	Female	high
TCGA-27-1834	13.4505	GBM	Primary	Proneural	NON G-CIMP	40.5	1	Wild_type	Methylated	Male	low
TCGA-27-1835	13.3561	GBM	Primary	Classical	NON G-CIMP	21.3	1	Wild_type	Methylated	Female	low
TCGA-27-1837	13.3078	GBM	Primary	Classical	NON G-CIMP	14	1	Wild_type	Methylated	Male	low
TCGA-27-2519	13.7183	GBM	Primary	Mesenchymal	NON G-CIMP	18.1	1	Wild_type	Unmethylated	Male	high
TCGA-27-2521	12.5149	GBM	Primary	Proneural	G-CIMP	10.4		Mutant	Methylated	Male	low
TCGA-27-2523	13.7981	GBM	Primary	Classical	NON G-CIMP	16.1	1	Wild_type	Methylated	Male	high
TCGA-27-2524	14.6604	GBM	Primary	Mesenchymal	NON G-CIMP	7.6	1	Wild_type	Unmethylated	Male	high
TCGA-27-2526	13.7248	GBM	Primary	Classical	NON G-CIMP	2.9	1	Wild_type	Unmethylated	Female	high
TCGA-27-2528	13.184	GBM	Primary	Classical	NON G-CIMP	15.8	1	Wild_type	Methylated	Male	low
TCGA-28-1747	12.954	GBM	Primary	Classical	NON G-CIMP	2.5	1	Wild_type	Methylated	Male	low
TCGA-28-1753	13.2545	GBM	Primary	Mesenchymal	NON G-CIMP	1.2		Wild_type	Unmethylated	Male	low
TCGA-28-2509	13.9308	GBM	Primary	Mesenchymal	NON G-CIMP	4.8		Wild_type	Methylated	Female	high
TCGA-28-2513	14.1805	GBM	Primary	Mesenchymal	NON G-CIMP	7.3		Wild_type	Unmethylated	Female	high
TCGA-28-2514	13.25	GBM	Primary	Classical	NON G-CIMP	5.3		Wild_type	Unmethylated	Male	low
TCGA-28-5204	13.6896	GBM	Primary	Proneural	NON G-CIMP	14.9	1	Wild_type	Unmethylated	Male	high
TCGA-28-5207	12.784	GBM	Primary	Mesenchymal	NON G-CIMP	11.3	1	Wild_type	Unmethylated	Male	low
TCGA-28-5208	13.7663	GBM	Primary	Mesenchymal	NON G-CIMP	17.9	1	Wild_type	Methylated	Male	high
TCGA-28-5209	13.9189	GBM	Primary	Mesenchymal	NON G-CIMP	2.5		Wild_type	Methylated	Female	high
TCGA-28-5213	13.6326	GBM	Primary	Mesenchymal	NON G-CIMP	31.3		Wild_type	Unmethylated	Male	high
TCGA-28-5215	14.0157	GBM	Primary	Mesenchymal	NON G-CIMP	11	1	Wild_type	Methylated	Female	high
TCGA-28-5216	14.5776	GBM	Primary	Mesenchymal	NON G-CIMP	13.6		Wild_type	Unmethylated	Male	high
TCGA-28-5218	14.2596	GBM	Primary	Mesenchymal	NON G-CIMP	5.2	1	Wild_type	Unmethylated	Male	high
TCGA-28-5220	12.4369	GBM	Primary	Classical	NON G-CIMP	10.5		Wild_type	Unmethylated	Male	low
TCGA-32-1970	13.4414	GBM	Primary	Classical	NON G-CIMP	15.4	1	Wild_type	Unmethylated	Male	low
TCGA-32-1980	13.339	GBM	Primary	Proneural	NON G-CIMP	1.2	1	Wild_type	Unmethylated	Male	low
TCGA-32-1982	13.3212	GBM	Primary	Classical	NON G-CIMP	4.7	1	Wild_type	Methylated	Female	low
TCGA-32-2615	14.3523	GBM	Primary	Mesenchymal	NON G-CIMP	15.9	1	Wild_type	Unmethylated	Male	high
TCGA-32-2616	14.0244	GBM	Primary	Classical	NON G-CIMP	7.4	1		Methylated	Female	high
TCGA-32-2632	13.8171	GBM	Primary	Classical	NON G-CIMP	8.8	1	Wild_type	Unmethylated	Male	high
TCGA-32-2634	13.1376	GBM	Primary	Proneural	NON G-CIMP	22.8		Wild_type	Methylated	Male	low
TCGA-32-2638	13.6721	GBM	Primary	Classical	NON G-CIMP	25.2	1	Wild_type	Methylated	Male	high
TCGA-32-4213	13.5055	GBM	Primary	Mesenchymal	NON G-CIMP	19.9		Wild_type	Methylated	Female	high
TCGA-32-5222	13.2345	GBM	Primary	Proneural	NON G-CIMP	19.2	1	Wild_type	Methylated	Male	low
TCGA-41-2571	13.1942	GBM	Primary	Proneural	NON G-CIMP	0.8	1	Wild_type	Unmethylated	Male	low
TCGA-41-2572	13.3359	GBM	Primary	Classical	NON G-CIMP	13.3	1	Wild_type	Unmethylated	Male	low
TCGA-41-3915	13.8932	GBM	Primary	Mesenchymal	NON G-CIMP	11.8	1	Wild_type	Methylated	Male	high
TCGA-41-4097	13.7101	GBM	Primary	Mesenchymal	NON G-CIMP	0.2	1	Wild_type	Unmethylated	Female	high
TCGA-41-5651	13.3009	GBM	Primary	Proneural	NON G-CIMP	15.1	1	Wild_type	Methylated	Female	low
TCGA-76-4925	14.1561	GBM	Primary	Proneural	NON G-CIMP	4.8	1	Wild_type	Methylated	Male	high
TCGA-76-4926	13.5175	GBM	Primary	Mesenchymal	NON G-CIMP	4.5	1	Wild_type	Unmethylated	Male	high
TCGA-76-4927	14.0275	GBM	Primary	Classical	NON G-CIMP	17.6	1	Wild_type	Unmethylated	Male	high
TCGA-76-4928	14.0671	GBM	Primary	Classical	NON G-CIMP	3.1	1	Wild_type	Methylated	Female	high
TCGA-76-4929	13.1999	GBM	Primary	Proneural	NON G-CIMP	3.6	1	Wild_type	Methylated	Female	low
TCGA-76-4931	13.8798	GBM	Primary	Classical	NON G-CIMP	9.2	1	Wild_type	Unmethylated	Female	high
TCGA-76-4932	13.7089	GBM	Primary	Proneural	NON G-CIMP	47.9	1	Wild_type	Methylated	Female	high
