# Supplementary material for: HSPA5 promotes YAP/TAZ stability independently of the Hippo pathway and induces proneural-to-mesenchymal transition in glioblastoma
Source: Cell Death Dis. 2026 Feb 7;17(1):208. doi: 10.1038/s41419-026-08428-3 (PMC12895041; doi:10.1038/s41419-026-08428-3)
Supplement: Supplementary file 11 — Supplementary Table2 [file 41419_2026_8428_MOESM11_ESM.xlsx]

## Sheet: Sheet1
HSPA6 in TCGA_GBM dataset
Sample	mRNA	Histology	Recurrence	Subtype	CIMP_status	survival	status	IDH_status	MGMT_status	Gender	cutoff_group
TCGA-02-0047	8.58049	GBM	Primary	Proneural	NON G-CIMP	14.7	1	Wild_type	Unmethylated	Male	high
TCGA-02-2483	7.33777	GBM	Primary	Proneural	G-CIMP	15.3		Mutant	Methylated	Male	low
TCGA-02-2485	7.44944	GBM	Primary	Classical	NON G-CIMP	15.4		Wild_type	Unmethylated	Male	low
TCGA-02-2486	10.4454	GBM	Primary	Mesenchymal	NON G-CIMP	20.3	1	Wild_type	Unmethylated	Male	high
TCGA-06-0125	8.53465	GBM	Primary	Classical	NON G-CIMP	47.6	1	Wild_type	Methylated	Female	high
TCGA-06-0129	6.79884	GBM	Primary	Proneural	G-CIMP	33.7	1	Mutant	Methylated	Male	low
TCGA-06-0130	9.0032	GBM	Primary	Mesenchymal	NON G-CIMP	12.9	1	Wild_type	Unmethylated	Male	high
TCGA-06-0132	7.78163	GBM	Primary	Mesenchymal	NON G-CIMP	25.4	1	Wild_type		Male	low
TCGA-06-0138	9.19778	GBM	Primary	Mesenchymal	NON G-CIMP	24.2	1	Wild_type		Male	high
TCGA-06-0141	9.06726	GBM	Primary	Mesenchymal	NON G-CIMP	10.3	1	Wild_type	Unmethylated	Male	high
TCGA-06-0152	8.91915	GBM	Primary	Classical	NON G-CIMP	12.3	1	Wild_type		Male	high
TCGA-06-0156	8.63142	GBM	Primary	Proneural	NON G-CIMP	5.8	1	Wild_type		Male	high
TCGA-06-0157	7.96814	GBM	Primary	Classical	NON G-CIMP	3.2	1	Wild_type		Female	low
TCGA-06-0158	9.44995	GBM	Primary	Classical	NON G-CIMP	10.8	1	Wild_type		Male	high
TCGA-06-0168	9.53842	GBM	Primary	Mesenchymal	NON G-CIMP	19.7	1	Wild_type		Female	high
TCGA-06-0171	9.39571	GBM	Primary	Proneural	NON G-CIMP	13.1	1	Wild_type		Male	high
TCGA-06-0174	10.0588	GBM	Primary	Proneural	NON G-CIMP	3.2	1	Wild_type		Male	high
TCGA-06-0178	6.59393	GBM	Primary	Proneural	G-CIMP	88.1	1	Wild_type		Male	low
TCGA-06-0184	9.6821	GBM	Primary	Mesenchymal	NON G-CIMP	69.9	1	Wild_type		Male	high
TCGA-06-0187	8.87668	GBM	Primary	Classical	NON G-CIMP	27.2	1	Wild_type		Male	high
TCGA-06-0190	10.1374	GBM	Primary	Mesenchymal	NON G-CIMP	10.4	1	Wild_type		Male	high
TCGA-06-0210	10.5522	GBM	Primary	Mesenchymal	NON G-CIMP	7.4	1	Wild_type		Female	high
TCGA-06-0211	6.49772	GBM	Primary	Classical	NON G-CIMP	11.8	1	Wild_type		Male	low
TCGA-06-0219	7.35408	GBM	Primary	Proneural	NON G-CIMP	0.7	1	Wild_type		Male	low
TCGA-06-0238	10.2658	GBM	Primary	Proneural	NON G-CIMP	13.3	1	Wild_type		Male	high
TCGA-06-0644	8.11254	GBM	Primary	Mesenchymal	NON G-CIMP	12.6	1	Wild_type		Male	low
TCGA-06-0645	11.0056	GBM	Primary	Mesenchymal	NON G-CIMP	5.8	1	Wild_type		Female	high
TCGA-06-0646	9.89752	GBM	Primary	Proneural	NON G-CIMP	5.8	1	Wild_type		Male	high
TCGA-06-0649	7.51194	GBM	Primary	Mesenchymal	NON G-CIMP	2.1	1	Wild_type		Female	low
TCGA-06-0686	9.59842	GBM	Primary	Proneural	NON G-CIMP	14.2	1	Wild_type		Male	high
TCGA-06-0743	7.8386	GBM	Primary	Classical	NON G-CIMP	26.4	1	Wild_type		Male	low
TCGA-06-0744	7.73306	GBM	Primary	Classical	NON G-CIMP	46.9	1	Wild_type		Male	low
TCGA-06-0745	9.70055	GBM	Primary	Proneural	NON G-CIMP	7.9	1	Wild_type		Male	high
TCGA-06-0747	7.09415	GBM	Primary	Classical	NON G-CIMP	2.7	1	Wild_type		Male	low
TCGA-06-0749	10.3881	GBM	Primary	Classical	NON G-CIMP	2.7	1	Wild_type		Male	high
TCGA-06-0750	8.55836	GBM	Primary	Mesenchymal	NON G-CIMP	0.9	1	Wild_type		Male	high
TCGA-06-0878	9.59467	GBM	Primary	Mesenchymal	NON G-CIMP	7.2		Wild_type	Unmethylated	Male	high
TCGA-06-0882	9.17667	GBM	Primary	Classical	NON G-CIMP	20.8	1	Wild_type	Unmethylated	Male	high
TCGA-06-1804	6.4447	GBM	Primary	Classical	NON G-CIMP	13.6	1	Wild_type	Methylated	Female	low
TCGA-06-2557	8.40863	GBM	Primary	Classical	NON G-CIMP	1.1	1	Wild_type	Unmethylated	Male	low
TCGA-06-2558	7.87865	GBM	Primary	Proneural	NON G-CIMP	12.5	1	Wild_type	Unmethylated	Female	low
TCGA-06-2559	10.1609	GBM	Primary	Proneural	NON G-CIMP	4.9	1	Wild_type	Methylated	Male	high
TCGA-06-2561	8.65173	GBM	Primary	Classical	NON G-CIMP	17.6	1	Wild_type	Unmethylated	Female	high
TCGA-06-2562	10.6403	GBM	Primary	Mesenchymal	NON G-CIMP	12.6	1	Wild_type	Unmethylated	Male	high
TCGA-06-2563	8.34736	GBM	Primary	Classical	NON G-CIMP	30.6		Wild_type	Methylated	Female	low
TCGA-06-2564	8.53669	GBM	Primary	Classical	NON G-CIMP	6		Wild_type	Unmethylated	Male	high
TCGA-06-2565	8.14587	GBM	Primary	Classical	NON G-CIMP	16.6	1	Wild_type	Methylated	Male	low
TCGA-06-2567	7.69691	GBM	Primary	Classical	NON G-CIMP	4.4	1	Wild_type	Methylated	Male	low
TCGA-06-2569	6.29234	GBM	Primary	Mesenchymal	NON G-CIMP	0.4		Wild_type	Unmethylated	Female	low
TCGA-06-2570	9.98685	GBM	Primary	Proneural	G-CIMP	31.5		Mutant	Methylated	Female	high
TCGA-06-5408	10.6002	GBM	Primary	Classical	NON G-CIMP	11.7	1	Wild_type	Unmethylated	Female	high
TCGA-06-5410	9.71807	GBM	Primary	Mesenchymal	NON G-CIMP	3.5	1	Wild_type	Methylated	Female	high
TCGA-06-5411	7.39307	GBM	Primary	Proneural	NON G-CIMP	8.3	1	Wild_type	Unmethylated	Male	low
TCGA-06-5412	10.6857	GBM	Primary	Mesenchymal	NON G-CIMP	4.5	1	Wild_type	Methylated	Female	high
TCGA-06-5413	7.72584	GBM	Primary	Mesenchymal	NON G-CIMP	8.8		Wild_type	Unmethylated	Male	low
TCGA-06-5414	8.92651	GBM	Primary	Classical	NON G-CIMP	9		Wild_type	Unmethylated	Male	high
TCGA-06-5415	8.10651	GBM	Primary	Classical	NON G-CIMP	8.6		Wild_type	Unmethylated	Male	low
TCGA-06-5416	8.25638	GBM	Primary	Proneural	NON G-CIMP	6.7			Unmethylated	Female	low
TCGA-06-5417	7.04635	GBM	Primary	Proneural	G-CIMP	5.1		Mutant	Methylated	Female	low
TCGA-06-5418	10.7837	GBM	Primary	Mesenchymal	NON G-CIMP	2.7	1	Wild_type	Unmethylated	Female	high
TCGA-06-5856	8.86852	GBM	Primary	Classical	NON G-CIMP	3.8	1	Wild_type	Unmethylated	Male	high
TCGA-06-5858	8.49961	GBM	Primary	Classical	NON G-CIMP	6.2		Wild_type	Methylated	Female	high
TCGA-06-5859	7.47838	GBM	Primary	Classical	NON G-CIMP	4.6		Wild_type	Unmethylated	Male	low
TCGA-08-0386	8.19653	GBM	Primary	Classical	NON G-CIMP	18	1	Wild_type		Male	low
TCGA-12-0616	8.51661	GBM	Primary	Proneural	NON G-CIMP	14.7	1	Wild_type		Female	high
TCGA-12-0618	9.51926	GBM	Primary	Proneural	NON G-CIMP	13	1	Wild_type		Male	high
TCGA-12-0619	11.0232	GBM	Primary	Mesenchymal	NON G-CIMP	34.9	1	Wild_type		Male	high
TCGA-12-0821	8.13465	GBM	Primary	Proneural	NON G-CIMP	10.6	1	Wild_type	Unmethylated	Male	low
TCGA-12-1597	6.46593	GBM	Primary	Proneural	NON G-CIMP	22.2	1	Wild_type	Methylated	Female	low
TCGA-12-3650	7.52807	GBM	Primary	Proneural	NON G-CIMP	10.9	1	Wild_type	Unmethylated	Male	low
TCGA-12-3652	10.2377	GBM	Primary	Classical	NON G-CIMP	34.9	1	Wild_type	Unmethylated	Male	high
TCGA-12-3653	6.99326	GBM	Primary	Classical	NON G-CIMP	14.5	1	Wild_type	Unmethylated	Female	low
TCGA-12-5295	8.94006	GBM	Primary	Classical	NON G-CIMP	14.9	1	Wild_type	Methylated	Female	high
TCGA-12-5299	7.95754	GBM	Primary	Classical	NON G-CIMP	3.2	1	Wild_type	Unmethylated	Female	low
TCGA-14-0736	7.84148	GBM	Primary	Mesenchymal	NON G-CIMP	15.1	1		Unmethylated	Male	low
TCGA-14-0781	9.32653	GBM	Primary	Mesenchymal	NON G-CIMP	1	1	Wild_type	Unmethylated	Male	high
TCGA-14-0787	9.30675	GBM	Primary	Classical	NON G-CIMP	2.2	1	Wild_type	Methylated	Male	high
TCGA-14-0789	9.82497	GBM	Primary	Mesenchymal	NON G-CIMP	11.2	1	Wild_type	Methylated	Male	high
TCGA-14-0790	6.30375	GBM	Primary	Classical	NON G-CIMP	13.8	1	Wild_type	Methylated	Female	low
TCGA-14-0817	9.04226	GBM	Primary	Mesenchymal	NON G-CIMP	5.4	1	Wild_type	Unmethylated	Female	high
TCGA-14-1034	8.02596	GBM	Primary	Classical	NON G-CIMP	15.9	1	Wild_type	Methylated	Female	low
TCGA-14-1402	7.56983	GBM	Primary	Classical	NON G-CIMP	32	1		Methylated	Female	low
TCGA-14-1823	9.10627	GBM	Primary	Mesenchymal	NON G-CIMP	17.9	1	Wild_type	Methylated	Female	high
TCGA-14-1825	7.89456	GBM	Primary	Proneural	NON G-CIMP	7.6	1	Wild_type	Unmethylated	Male	low
TCGA-14-1829	6.9086	GBM	Primary	Mesenchymal	NON G-CIMP	7.2		Wild_type	Unmethylated	Male	low
TCGA-14-2554	7.60235	GBM	Primary	Classical	NON G-CIMP	17.5	1	Wild_type	Unmethylated	Female	low
TCGA-15-0742	9.44354	GBM	Primary	Classical	NON G-CIMP	13.8	1	Wild_type		Male	high
TCGA-15-1444	9.44358	GBM	Primary	Proneural	NON G-CIMP	50.5	1	Mutant	Methylated	Male	high
TCGA-16-0846	7.34078	GBM	Primary	Proneural	NON G-CIMP	3.9	1	Wild_type	Methylated	Male	low
TCGA-16-1045	9.23002	GBM	Primary	Mesenchymal	NON G-CIMP	29	1	Wild_type	Methylated	Female	high
TCGA-19-0957	8.25922	GBM	Primary	Proneural	NON G-CIMP	21.9	1	Wild_type	Unmethylated	Female	low
TCGA-19-1389	9.01389	GBM	Primary	Mesenchymal	NON G-CIMP	4.6	1	Wild_type	Unmethylated	Male	high
TCGA-19-1390	6.49264	GBM	Primary	Proneural	NON G-CIMP	25.4	1	Wild_type	Methylated	Female	low
TCGA-19-1787	6.81343	GBM	Primary	Mesenchymal	NON G-CIMP	12.7	1		Methylated	Male	low
TCGA-19-2619	7.97582	GBM	Primary	Classical	NON G-CIMP	9.7		Wild_type	Methylated	Female	low
TCGA-19-2620	8.31409	GBM	Primary	Classical	NON G-CIMP	4.9	1	Wild_type	Methylated	Male	low
TCGA-19-2624	7.93029	GBM	Primary	Proneural	NON G-CIMP	0.2	1	Wild_type	Unmethylated	Male	low
TCGA-19-2625	10.7766	GBM	Primary	Classical	NON G-CIMP	4.1	1	Wild_type	Unmethylated	Female	high
TCGA-19-2629	7.22411	GBM	Primary	Proneural	G-CIMP	24.2	1	Mutant	Unmethylated	Male	low
TCGA-19-5960	5.16209	GBM	Primary	Classical	NON G-CIMP	15	1	Wild_type	Unmethylated	Male	low
TCGA-26-1442	6.09055	GBM	Primary	Proneural	G-CIMP	31.3		Mutant	Methylated	Male	low
TCGA-26-5132	9.29322	GBM	Primary	Classical	NON G-CIMP	9.4		Wild_type	Methylated	Male	high
TCGA-26-5133	7.79259	GBM	Primary	Proneural	G-CIMP	14.9		Wild_type	Unmethylated	Male	low
TCGA-26-5134	7.92067	GBM	Primary	Proneural	NON G-CIMP	5.5		Wild_type	Unmethylated	Male	low
TCGA-26-5135	11.2752	GBM	Primary	Proneural	NON G-CIMP	8.9	1	Wild_type	Methylated	Female	high
TCGA-26-5136	8.55484	GBM	Primary	Mesenchymal	NON G-CIMP	19	1	Wild_type	Methylated	Female	high
TCGA-26-5139	9.71092	GBM	Primary	Mesenchymal	NON G-CIMP	1.6		Wild_type	Unmethylated	Female	high
TCGA-27-1830	9.01303	GBM	Primary	Mesenchymal	NON G-CIMP	5.1	1	Wild_type	Methylated	Male	high
TCGA-27-1831	7.79225	GBM	Primary	Classical	NON G-CIMP	16.6	1	Wild_type	Unmethylated	Male	low
TCGA-27-1832	9.49713	GBM	Primary	Mesenchymal	NON G-CIMP	9.9	1	Wild_type	Unmethylated	Female	high
TCGA-27-1834	7.04828	GBM	Primary	Proneural	NON G-CIMP	40.5	1	Wild_type	Methylated	Male	low
TCGA-27-1835	6.36132	GBM	Primary	Classical	NON G-CIMP	21.3	1	Wild_type	Methylated	Female	low
TCGA-27-1837	7.43661	GBM	Primary	Classical	NON G-CIMP	14	1	Wild_type	Methylated	Male	low
TCGA-27-2519	8.04268	GBM	Primary	Mesenchymal	NON G-CIMP	18.1	1	Wild_type	Unmethylated	Male	low
TCGA-27-2521	6.44051	GBM	Primary	Proneural	G-CIMP	10.4		Mutant	Methylated	Male	low
TCGA-27-2523	8.32489	GBM	Primary	Classical	NON G-CIMP	16.1	1	Wild_type	Methylated	Male	low
TCGA-27-2524	11.3074	GBM	Primary	Mesenchymal	NON G-CIMP	7.6	1	Wild_type	Unmethylated	Male	high
TCGA-27-2526	6.12104	GBM	Primary	Classical	NON G-CIMP	2.9	1	Wild_type	Unmethylated	Female	low
TCGA-27-2528	6.74943	GBM	Primary	Classical	NON G-CIMP	15.8	1	Wild_type	Methylated	Male	low
TCGA-28-1747	6.08585	GBM	Primary	Classical	NON G-CIMP	2.5	1	Wild_type	Methylated	Male	low
TCGA-28-1753	8.87308	GBM	Primary	Mesenchymal	NON G-CIMP	1.2		Wild_type	Unmethylated	Male	high
TCGA-28-2509	10.6171	GBM	Primary	Mesenchymal	NON G-CIMP	4.8		Wild_type	Methylated	Female	high
TCGA-28-2513	7.7504	GBM	Primary	Mesenchymal	NON G-CIMP	7.3		Wild_type	Unmethylated	Female	low
TCGA-28-2514	7.92388	GBM	Primary	Classical	NON G-CIMP	5.3		Wild_type	Unmethylated	Male	low
TCGA-28-5204	6.36861	GBM	Primary	Proneural	NON G-CIMP	14.9	1	Wild_type	Unmethylated	Male	low
TCGA-28-5207	5.72473	GBM	Primary	Mesenchymal	NON G-CIMP	11.3	1	Wild_type	Unmethylated	Male	low
TCGA-28-5208	7.33038	GBM	Primary	Mesenchymal	NON G-CIMP	17.9	1	Wild_type	Methylated	Male	low
TCGA-28-5209	8.3913	GBM	Primary	Mesenchymal	NON G-CIMP	2.5		Wild_type	Methylated	Female	low
TCGA-28-5213	9.06954	GBM	Primary	Mesenchymal	NON G-CIMP	31.3		Wild_type	Unmethylated	Male	high
TCGA-28-5215	8.40039	GBM	Primary	Mesenchymal	NON G-CIMP	11	1	Wild_type	Methylated	Female	low
TCGA-28-5216	9.89224	GBM	Primary	Mesenchymal	NON G-CIMP	13.6		Wild_type	Unmethylated	Male	high
TCGA-28-5218	8.64403	GBM	Primary	Mesenchymal	NON G-CIMP	5.2	1	Wild_type	Unmethylated	Male	high
TCGA-28-5220	5.87821	GBM	Primary	Classical	NON G-CIMP	10.5		Wild_type	Unmethylated	Male	low
TCGA-32-1970	6.71835	GBM	Primary	Classical	NON G-CIMP	15.4	1	Wild_type	Unmethylated	Male	low
TCGA-32-1980	7.81328	GBM	Primary	Proneural	NON G-CIMP	1.2	1	Wild_type	Unmethylated	Male	low
TCGA-32-1982	9.46877	GBM	Primary	Classical	NON G-CIMP	4.7	1	Wild_type	Methylated	Female	high
TCGA-32-2615	10.9782	GBM	Primary	Mesenchymal	NON G-CIMP	15.9	1	Wild_type	Unmethylated	Male	high
TCGA-32-2616	8.55377	GBM	Primary	Classical	NON G-CIMP	7.4	1		Methylated	Female	high
TCGA-32-2632	8.34875	GBM	Primary	Classical	NON G-CIMP	8.8	1	Wild_type	Unmethylated	Male	low
TCGA-32-2634	8.43895	GBM	Primary	Proneural	NON G-CIMP	22.8		Wild_type	Methylated	Male	low
TCGA-32-2638	9.53116	GBM	Primary	Classical	NON G-CIMP	25.2	1	Wild_type	Methylated	Male	high
TCGA-32-4213	9.25004	GBM	Primary	Mesenchymal	NON G-CIMP	19.9		Wild_type	Methylated	Female	high
TCGA-32-5222	9.39919	GBM	Primary	Proneural	NON G-CIMP	19.2	1	Wild_type	Methylated	Male	high
TCGA-41-2571	8.93951	GBM	Primary	Proneural	NON G-CIMP	0.8	1	Wild_type	Unmethylated	Male	high
TCGA-41-2572	8.8473	GBM	Primary	Classical	NON G-CIMP	13.3	1	Wild_type	Unmethylated	Male	high
TCGA-41-3915	8.78533	GBM	Primary	Mesenchymal	NON G-CIMP	11.8	1	Wild_type	Methylated	Male	high
TCGA-41-4097	8.75938	GBM	Primary	Mesenchymal	NON G-CIMP	0.2	1	Wild_type	Unmethylated	Female	high
TCGA-41-5651	8.27949	GBM	Primary	Proneural	NON G-CIMP	15.1	1	Wild_type	Methylated	Female	low
TCGA-76-4925	9.87793	GBM	Primary	Proneural	NON G-CIMP	4.8	1	Wild_type	Methylated	Male	high
TCGA-76-4926	7.02206	GBM	Primary	Mesenchymal	NON G-CIMP	4.5	1	Wild_type	Unmethylated	Male	low
TCGA-76-4927	7.94417	GBM	Primary	Classical	NON G-CIMP	17.6	1	Wild_type	Unmethylated	Male	low
TCGA-76-4928	9.012	GBM	Primary	Classical	NON G-CIMP	3.1	1	Wild_type	Methylated	Female	high
TCGA-76-4929	7.44415	GBM	Primary	Proneural	NON G-CIMP	3.6	1	Wild_type	Methylated	Female	low
TCGA-76-4931	8.40251	GBM	Primary	Classical	NON G-CIMP	9.2	1	Wild_type	Unmethylated	Female	low
TCGA-76-4932	8.72752	GBM	Primary	Proneural	NON G-CIMP	47.9	1	Wild_type	Methylated	Female	high
