# Supplementary material for: HSPA5 promotes YAP/TAZ stability independently of the Hippo pathway and induces proneural-to-mesenchymal transition in glioblastoma
Source: Cell Death Dis. 2026 Feb 7;17(1):208. doi: 10.1038/s41419-026-08428-3 (PMC12895041; doi:10.1038/s41419-026-08428-3)
Supplement: Supplementary file 13 — Supplementary Table4 [file 41419_2026_8428_MOESM13_ESM.xlsx]

## Sheet: Sheet1
The sequences of RT-qPCR primers and used in this study
Gene name	Sequences
HSPA5	Forward-5'-TTCTTGCCGTTCAAGGTGGT-3'
	Reverse-5'-CCCAAATAAGCCTCAGCGGT-3'
YAP1	Forward-5'-TGCTGTCCCAGATGAACGTC-3'
	Reverse-5'-GGTTCATGGCAAAACGAGGG-3'
TAZ	Forward-5'-CATGGCAGTATCCCAGCCAA-3'
	Reverse-5'-GGATTCTCTGAAGCCGCAGT-3'
β-TrCP	Forward-5'-GGAATGCTCCTCCCAACTCT-3'
	Reverse-5'-GTCTCGAAGGCCGCTTACTA-3'
CTGF	Forward-5'-GTTTGGCCCAGACCCAACTA-3'
	Reverse-5'-GGCTCTGCTTCTCTAGCCTG-3'
CYR61	Forward-5'-CAGGACTGTGAAGATGCGGT-3'
	Reverse-5'-GCCTGTAGAAGGGAAACGCT-3'
GAPDH	Forward-5'-AGGTGAAGGTCGGAGTCAAC-3'
	Reverse-5'-CGCTCCTGGAAGATGGTGAT-3'
CD44	Forward-5'-CAAGCCACTCCAGGACAAGG-3'
	Reverse-5'-ATCCAAGTGAGGGACTACAACAG-3'
c-MET	Forward-5'-AGCAATGGGGAGTGTAAAGAGG-3'
	Reverse-5'-CCCAGTCTTGTACTCAGCAAC-3'
