# Supplementary material for: HSPA5 promotes YAP/TAZ stability independently of the Hippo pathway and induces proneural-to-mesenchymal transition in glioblastoma
Source: Cell Death Dis. 2026 Feb 7;17(1):208. doi: 10.1038/s41419-026-08428-3 (PMC12895041; doi:10.1038/s41419-026-08428-3)
Supplement: Supplementary file 14 — Supplementary Table5 [file 41419_2026_8428_MOESM14_ESM.xlsx]

## Sheet: Sheet1
The sequences of ChIP-qPCR primers used in this study
Gene name	Sequences
CD44(Region 1)	Forward-5'-TGGTGGATGGTTGTGGTTTTA-3'
	Reverse-5'-TTCATCCAACCACACACCTTT-3'
CD44(Region 2)	Forward-5'-TATCACTTCCCCTGTGAAGAC-3'
	Reverse-5'-AAATGTGTGTGTTTGGGGTGC-3'
c-MET(Region 1)	Forward-5'-ATTTCCAAGTGCCTGGCACTT-3'
	Reverse-5'-GGATCTAAGGAACGGGCATTG-3'
c-MET(Region 2)	Forward-5'-CAGGCCGCGTTGTTTATTTAG-3'
	Reverse-5'-AGCTGGTTAGTAAGAGGGGCA-3'
