# Supplementary material for: HSPA5 promotes YAP/TAZ stability independently of the Hippo pathway and induces proneural-to-mesenchymal transition in glioblastoma
Source: Cell Death Dis. 2026 Feb 7;17(1):208. doi: 10.1038/s41419-026-08428-3 (PMC12895041; doi:10.1038/s41419-026-08428-3)
Supplement: Supplementary file 15 — Supplementary Table6 [file 41419_2026_8428_MOESM15_ESM.xlsx]

## Sheet: Sheet1
Generated from HitPredict database
List of interactions for P11021|BIP|Homo sapiens|Interactions:1309
Interaction	Interactor	Name	Experiments	Category	Method Score	Annotation Score	Interaction Score	Confidence
469655	Q9UBS4	DJB11	9	Small-scale	0.95	1	0.973	High
469726	Q9Y4L1	HYOU1	5	High-throughput	0.85	1	0.922	High
469360	Q8IXB1	DJC10	4	Small-scale	0.79	1	0.89	High
469428	Q92598	HS105	4	High-throughput	0.78	1	0.886	High
468712	P11142	HSP7C	4	Small-scale	0.78	1	0.886	High
302991	O95757	HS74L	4	High-throughput	0.78	1	0.886	High
468710	P11021	BIP	3	Small-scale	0.7	1	0.834	High
469130	Q13217	DNJC3	2	Small-scale	0.62	1	0.789	High
468806	P25685	DNJB1	2	High-throughput	0.62	1	0.789	High
469478	Q96KC8	DNJC1	2	Small-scale	0.59	1	0.768	High
469664	Q9UGP8	SEC63	2	Small-scale	0.59	1	0.768	High
469654	Q9UBS3	DNJB9	2	Small-scale	0.57	1	0.754	High
469573	Q9H173	SIL1	8	Small-scale	0.93	0.6	0.748	High
469147	Q13501	SQSTM	6	Small-scale	0.89	0.6	0.73	High
469637	Q9NZJ5	E2AK3	6	Small-scale	0.87	0.6	0.724	High
306240	O95817	BAG3	1	Small-scale	0.52	1	0.724	High
250473	O75460	ERN1	5	Small-scale	0.84	0.6	0.711	High
468739	P15056	BRAF	5	High-throughput	0.83	0.6	0.706	High
319027	P00533	EGFR	5	Small-scale	0.83	0.6	0.706	High
469040	P62993	GRB2	5	High-throughput	0.83	0.6	0.706	High
283137	O94905	ERLN2	4	Small-scale	0.8	0.6	0.694	High
469694	Q9UNE7	CHIP	1	High-throughput	0.48	1	0.691	High
469661	Q9UDY4	DNJB4	1	High-throughput	0.48	1	0.691	High
363800	P04637	P53	4	Small-scale	0.78	0.6	0.683	High
469546	Q9BYF1	ACE2	3	Small-scale	0.77	0.6	0.678	High
371074	P05067	A4	4	Small-scale	0.77	0.6	0.678	High
213687	O60260	PRKN	4	High-throughput	0.76	0.6	0.676	High
468825	P27824	CALX	4	Small-scale	0.76	0.6	0.676	High
469151	Q13573	SNW1	3	Small-scale	0.75	0.6	0.671	High
469714	Q9Y2G8	DJC16	1	High-throughput	0.44	1	0.665	High
367305	P04843	RPN1	3	Small-scale	0.74	0.6	0.664	High
469197	Q15084	PDIA6	3	High-throughput	0.73	0.6	0.662	High
468733	P14625	ENPL	3	High-throughput	0.73	0.6	0.662	High
468723	P13569	CFTR	4	Small-scale	0.72	0.6	0.659	High
58689	A5D8T8	CL18A	3	High-throughput	0.72	0.6	0.656	High
469586	Q9H497	TOR3A	3	High-throughput	0.72	0.6	0.656	High
469676	Q9UI38	TSP50	3	High-throughput	0.72	0.6	0.656	High
469233	Q17R55	F187B	3	High-throughput	0.72	0.6	0.656	High
469252	Q53RD9	FBLN7	3	High-throughput	0.72	0.6	0.656	High
468894	P42701	I12R1	3	High-throughput	0.72	0.6	0.656	High
203997	O43852	CALU	3	High-throughput	0.72	0.6	0.656	High
469408	Q8WWA0	ITLN1	3	High-throughput	0.72	0.6	0.656	High
469206	Q15375	EPHA7	3	High-throughput	0.72	0.6	0.656	High
469112	Q12805	FBLN3	3	Small-scale	0.72	0.6	0.656	High
469354	Q8IV13	CCNJL	3	High-throughput	0.72	0.6	0.656	High
468976	P56705	WNT4	3	High-throughput	0.72	0.6	0.656	High
312661	O96009	NAPSA	3	High-throughput	0.72	0.6	0.656	High
373862	P05111	INHA	3	High-throughput	0.72	0.6	0.656	High
469590	Q9H6X2	ANTR1	3	High-throughput	0.72	0.6	0.656	High
361412	P04626	ERBB2	3	High-throughput	0.69	0.6	0.642	High
469143	Q13438	OS9	3	Small-scale	0.68	0.6	0.64	High
469652	Q9UBN7	HDAC6	3	Small-scale	0.68	0.6	0.64	High
468968	P55072	TERA	3	High-throughput	0.68	0.6	0.64	High
469339	Q86TM6	SYVN1	3	Small-scale	0.68	0.6	0.64	High
468908	P46937	YAP1	3	Small-scale	0.68	0.6	0.64	High
469101	Q09472	EP300	3	Small-scale	0.68	0.6	0.64	High
468842	P31749	AKT1	3	Small-scale	0.68	0.6	0.64	High
469685	Q9UKV5	AMFR	3	Small-scale	0.68	0.6	0.64	High
469082	Q04206	TF65	3	Small-scale	0.68	0.6	0.64	High
468831	P29353	SHC1	3	High-throughput	0.67	0.6	0.633	High
468899	P46108	CRK	3	High-throughput	0.67	0.6	0.633	High
468969	P55145	MANF	1	High-throughput	0.44	0.9	0.631	High
469201	Q15165	PON2	3	High-throughput	0.72	0.55	0.628	High
464627	P10636	TAU	3	Small-scale	0.65	0.6	0.624	High
469575	Q9H1X3	DJC25	1	High-throughput	0.38	1	0.618	High
468877	P38646	GRP75	1	High-throughput	0.38	1	0.618	High
468841	P31689	DNJA1	1	High-throughput	0.38	1	0.618	High
468849	P34932	HSP74	1	High-throughput	0.38	1	0.618	High
243274	O75190	DNJB6	1	High-throughput	0.38	1	0.618	High
469512	Q99933	BAG1	1	High-throughput	0.38	1	0.618	High
469631	Q9NXW2	DJB12	1	High-throughput	0.38	1	0.618	High
468755	P17066	HSP76	1	High-throughput	0.38	1	0.618	High
469505	Q99615	DNJC7	1	High-throughput	0.38	1	0.618	High
365700	P04792	HSPB1	2	High-throughput	0.63	0.6	0.614	High
469075	Q02363	ID2	2	Small-scale	0.63	0.6	0.614	High
469618	Q9NRR5	UBQL4	2	Small-scale	0.63	0.6	0.614	High
469001	P61619	S61A1	2	Small-scale	0.62	0.6	0.611	High
468924	P49286	MTR1B	2	Small-scale	0.62	0.6	0.611	High
469253	Q5FYB1	ARSI	2	High-throughput	0.62	0.6	0.611	High
468722	P13497	BMP1	2	High-throughput	0.62	0.6	0.611	High
468846	P31948	STIP1	2	High-throughput	0.62	0.6	0.611	High
468714	P11441	UBL4A	2	High-throughput	0.62	0.6	0.611	High
469213	Q15691	MARE1	2	High-throughput	0.62	0.6	0.611	High
143236	O14641	DVL2	2	High-throughput	0.62	0.6	0.611	High
468859	P35637	FUS	2	High-throughput	0.62	0.6	0.611	High
469237	Q2M2I8	AAK1	2	High-throughput	0.62	0.6	0.611	High
468869	P36955	PEDF	2	High-throughput	0.62	0.6	0.611	High
469202	Q15293	RCN1	2	High-throughput	0.62	0.6	0.611	High
468874	P37802	TAGL2	2	High-throughput	0.62	0.6	0.611	High
469231	Q16842	SIA4B	2	High-throughput	0.62	0.6	0.611	High
469735	Q9Y5I2	PCDAA	2	High-throughput	0.62	0.6	0.611	High
469684	Q9UKU9	ANGL2	2	High-throughput	0.62	0.6	0.611	High
129006	O00755	WNT7A	2	High-throughput	0.62	0.6	0.611	High
468829	P29322	EPHA8	2	High-throughput	0.62	0.6	0.611	High
469055	P78527	PRKDC	2	High-throughput	0.62	0.6	0.611	High
223363	O60513	B4GT4	2	High-throughput	0.62	0.6	0.611	High
469097	Q07954	LRP1	2	High-throughput	0.62	0.6	0.611	High
400495	P07307	ASGR2	2	High-throughput	0.62	0.6	0.611	High
469083	Q04637	IF4G1	2	Small-scale	0.62	0.6	0.611	High
469353	Q8IUX8	EGFL6	2	High-throughput	0.62	0.6	0.611	High
415991	P08670	VIME	2	High-throughput	0.62	0.6	0.611	High
469331	Q7Z5L7	PODN	2	High-throughput	0.62	0.6	0.611	High
469328	Q7Z4N8	P4HA3	2	High-throughput	0.62	0.6	0.611	High
469351	Q86YC3	LRC33	2	High-throughput	0.62	0.6	0.611	High
468754	P16949	STMN1	2	High-throughput	0.62	0.6	0.611	High
468785	P22891	PROZ	2	High-throughput	0.62	0.6	0.611	High
469488	Q96PQ1	SIG12	2	High-throughput	0.62	0.6	0.611	High
469438	Q92874	DNSL2	2	High-throughput	0.62	0.6	0.611	High
324933	P01019	ANGT	2	High-throughput	0.62	0.6	0.611	High
469480	Q96LC7	SIG10	2	High-throughput	0.62	0.6	0.611	High
469155	Q13618	CUL3	2	High-throughput	0.62	0.6	0.611	High
469157	Q13620	CUL4B	2	High-throughput	0.62	0.6	0.611	High
469165	Q14008	CKAP5	2	High-throughput	0.62	0.6	0.611	High
469171	Q14257	RCN2	2	High-throughput	0.62	0.6	0.611	High
469282	Q6NSJ0	MYORG	2	High-throughput	0.62	0.6	0.611	High
469173	Q14392	LRC32	2	High-throughput	0.62	0.6	0.611	High
469460	Q96DN2	VWCE	2	High-throughput	0.62	0.6	0.611	High
469601	Q9HD89	RETN	2	High-throughput	0.62	0.6	0.611	High
468967	P55060	XPO2	2	High-throughput	0.62	0.6	0.611	High
469192	Q15019	2024-09-02	2	High-throughput	0.62	0.6	0.611	High
468740	P15144	AMPN	2	High-throughput	0.6	0.6	0.601	High
468759	P18621	RL17	2	High-throughput	0.6	0.6	0.601	High
468746	P15924	DESP	2	High-throughput	0.6	0.6	0.601	High
424170	P09544	WNT2	2	High-throughput	0.6	0.6	0.601	High
469440	Q92905	CSN5	2	Small-scale	0.6	0.6	0.601	High
150059	O14905	WNT9B	2	High-throughput	0.6	0.6	0.601	High
468857	P35580	MYH10	2	High-throughput	0.6	0.6	0.601	High
468921	P49184	DNSL1	2	High-throughput	0.6	0.6	0.601	High
468843	P31942	HNRH3	2	High-throughput	0.6	0.6	0.601	High
468914	P48039	MTR1A	2	Small-scale	0.6	0.6	0.601	High
468880	P39023	RL3	2	High-throughput	0.6	0.6	0.601	High
446457	P0CG48	UBC	2	Small-scale	0.59	0.6	0.595	High
469638	Q9NZL4	HPBP1	2	Small-scale	0.59	0.6	0.595	High
468732	P14314	GLU2B	2	High-throughput	0.62	0.55	0.585	High
469527	Q9BTY2	FUCO2	2	High-throughput	0.62	0.55	0.585	High
469268	Q5VXT5	SYPL2	2	High-throughput	0.62	0.55	0.585	High
469587	Q9H4B8	DPEP3	2	High-throughput	0.62	0.55	0.585	High
469398	Q8TDM5	SACA4	2	High-throughput	0.62	0.55	0.585	High
469372	Q8N2G4	LYPD1	2	High-throughput	0.62	0.55	0.585	High
191400	O43323	DHH	2	High-throughput	0.62	0.55	0.585	High
331835	P01222	TSHB	2	High-throughput	0.62	0.55	0.585	High
118700	O00308	WWP2	2	Small-scale	0.57	0.6	0.584	High
469741	Q9Y5U4	INSI2	2	Small-scale	0.57	0.6	0.584	High
392502	P06748	NPM	2	High-throughput	0.57	0.6	0.584	High
191082	O43318	M3K7	2	High-throughput	0.57	0.6	0.584	High
468809	P25788	PSA3	2	Small-scale	0.57	0.6	0.584	High
311217	O95994	AGR2	2	Small-scale	0.57	0.6	0.584	High
468720	P12830	CADH1	2	Small-scale	0.57	0.6	0.584	High
469232	Q16849	PTPRN	2	High-throughput	0.57	0.6	0.584	High
469215	Q15750	TAB1	2	High-throughput	0.57	0.6	0.584	High
468844	P31943	HNRH1	2	High-throughput	0.57	0.6	0.584	High
469535	Q9BWP8	COL11	2	High-throughput	0.57	0.6	0.584	High
468890	P42167	LAP2B	2	High-throughput	0.57	0.6	0.584	High
468934	P49841	GSK3B	2	Small-scale	0.57	0.6	0.584	High
468945	P51572	BAP31	2	High-throughput	0.57	0.6	0.584	High
469569	Q9H0U3	MAGT1	2	High-throughput	0.57	0.6	0.584	High
469705	Q9Y230	RUVB2	2	High-throughput	0.57	0.6	0.584	High
469238	Q2MV58	TECT1	2	High-throughput	0.57	0.6	0.584	High
469205	Q15365	PCBP1	2	Small-scale	0.57	0.6	0.584	High
469042	P63104	1433Z	2	High-throughput	0.57	0.6	0.584	High
469044	P63261	ACTG	2	High-throughput	0.57	0.6	0.584	High
205232	O43918	AIRE	2	Small-scale	0.57	0.6	0.584	High
425205	P09651	ROA1	2	High-throughput	0.57	0.6	0.584	High
456877	P10321	HLAC	2	Small-scale	0.57	0.6	0.584	High
331219	P01130	LDLR	2	Small-scale	0.57	0.6	0.584	High
326232	P01106	MYC	2	High-throughput	0.57	0.6	0.584	High
468911	P47756	CAPZB	2	High-throughput	0.57	0.6	0.584	High
304240	O95793	STAU1	2	High-throughput	0.57	0.6	0.584	High
468854	P35232	PHB1	2	High-throughput	0.57	0.6	0.584	High
468725	P13667	PDIA4	2	High-throughput	0.57	0.6	0.584	High
468783	P22681	CBL	2	Small-scale	0.57	0.6	0.584	High
469279	Q6HA08	ASTL	2	High-throughput	0.57	0.6	0.584	High
469462	Q96DZ1	ERLEC	2	Small-scale	0.57	0.6	0.584	High
468751	P16473	TSHR	2	Small-scale	0.57	0.6	0.584	High
468779	P22304	IDS	2	High-throughput	0.57	0.6	0.584	High
455853	P10275	ANDR	2	Small-scale	0.57	0.6	0.584	High
468975	P56704	WNT3A	2	High-throughput	0.57	0.6	0.584	High
469024	P62805	H4	2	High-throughput	0.57	0.6	0.584	High
469350	Q86YB8	ERO1B	2	High-throughput	0.57	0.6	0.584	High
469448	Q96AG4	LRC59	2	High-throughput	0.57	0.6	0.584	High
469158	Q13635	PTC1	2	High-throughput	0.57	0.6	0.584	High
469479	Q96L12	CALR3	2	High-throughput	0.57	0.6	0.584	High
469160	Q13797	ITA9	2	High-throughput	0.57	0.6	0.584	High
469162	Q13838	DX39B	2	Small-scale	0.57	0.6	0.584	High
332069	P01308	INS	2	High-throughput	0.57	0.6	0.584	High
468981	P58215	LOXL3	2	High-throughput	0.57	0.6	0.584	High
469322	Q7L2J0	MEPCE	2	High-throughput	0.57	0.6	0.584	High
468970	P55210	CASP7	2	Small-scale	0.57	0.6	0.584	High
469126	Q13162	PRDX4	2	High-throughput	0.57	0.6	0.584	High
469634	Q9NYU1	UGGG2	2	High-throughput	0.57	0.6	0.584	High
367910	P04844	RPN2	2	High-throughput	0.57	0.6	0.584	High
468995	P61158	ARP3	2	High-throughput	0.57	0.6	0.584	High
352189	P04049	RAF1	1	Small-scale	0.56	0.6	0.578	High
469120	Q13099	IFT88	1	High-throughput	0.33	1	0.575	High
453220	P0DMV8	HS71A	1	High-throughput	0.33	1	0.575	High
469163	Q13882	PTK6	2	High-throughput	0.54	0.6	0.571	High
468743	P15531	NDKA	2	High-throughput	0.54	0.6	0.571	High
468764	P19419	ELK1	2	High-throughput	0.54	0.6	0.571	High
347621	P03372	ESR1	2	Small-scale	0.54	0.6	0.571	High
469135	Q13322	GRB10	2	High-throughput	0.54	0.6	0.571	High
469118	Q13043	STK4	2	High-throughput	0.54	0.6	0.571	High
469453	Q96B97	SH3K1	2	High-throughput	0.54	0.6	0.571	High
387008	P06241	FYN	2	High-throughput	0.54	0.6	0.571	High
469466	Q96FW1	OTUB1	2	High-throughput	0.54	0.6	0.571	High
469121	Q13115	DUS4	2	High-throughput	0.54	0.6	0.571	High
468919	P49023	PAXI	2	High-throughput	0.54	0.6	0.571	High
172904	O15530	PDPK1	2	High-throughput	0.54	0.6	0.571	High
469222	Q16526	CRY1	2	Small-scale	0.54	0.6	0.571	High
469208	Q15418	KS6A1	2	High-throughput	0.54	0.6	0.571	High
468864	P36507	MP2K2	2	High-throughput	0.54	0.6	0.571	High
469203	Q15311	RBP1	2	High-throughput	0.54	0.6	0.571	High
468875	P37840	SYUA	2	High-throughput	0.54	0.6	0.571	High
468817	P27361	MK03	2	High-throughput	0.54	0.6	0.571	High
468887	P41240	CSK	2	High-throughput	0.54	0.6	0.571	High
468901	P46734	MP2K3	2	High-throughput	0.54	0.6	0.571	High
469703	Q9UQC2	GAB2	2	High-throughput	0.54	0.6	0.571	High
469230	Q16828	DUS6	2	High-throughput	0.54	0.6	0.571	High
386618	P06239	LCK	2	High-throughput	0.54	0.6	0.571	High
469585	Q9H492	MLP3A	2	Small-scale	0.54	0.6	0.571	High
468942	P51451	BLK	2	High-throughput	0.54	0.6	0.571	High
468948	P51812	KS6A3	2	High-throughput	0.54	0.6	0.571	High
468949	P51813	BMX	2	High-throughput	0.54	0.6	0.571	High
415487	P08631	HCK	2	High-throughput	0.54	0.6	0.571	High
468721	P12931	SRC	2	High-throughput	0.54	0.6	0.571	High
468713	P11279	LAMP1	2	High-throughput	0.54	0.6	0.571	High
469052	P78324	SHPS1	1	Small-scale	0.52	0.6	0.561	High
469260	Q5T2D3	OTUD3	1	Small-scale	0.52	0.6	0.561	High
469728	Q9Y508	RN114	1	Small-scale	0.52	0.6	0.561	High
469563	Q9GZV8	PRD14	1	Small-scale	0.52	0.6	0.561	High
469418	Q8WXB1	MT21A	1	High-throughput	0.52	0.6	0.561	High
469737	Q9Y5K5	UCHL5	1	Small-scale	0.52	0.6	0.561	High
468937	P50613	CDK7	1	High-throughput	0.52	0.6	0.561	High
469489	Q96PU5	NED4L	1	Small-scale	0.52	0.6	0.561	High
469278	Q6GPH4	XAF1	1	Small-scale	0.52	0.6	0.561	High
469501	Q99497	PARK7	1	Small-scale	0.52	0.6	0.561	High
468727	P13686	PPA5	2	High-throughput	0.57	0.55	0.559	High
468983	P60468	SC61B	2	High-throughput	0.57	0.55	0.559	High
467869	P10909	CLUS	2	Small-scale	0.57	0.55	0.559	High
469352	Q86YD3	TMM25	2	High-throughput	0.57	0.55	0.559	High
469370	Q8N2A8	PLD6	2	High-throughput	0.57	0.55	0.559	High
263288	O75947	ATP5H	2	High-throughput	0.57	0.55	0.559	High
468715	P11686	PSPC	2	Small-scale	0.57	0.55	0.559	High
469536	Q9BWS9	CHID1	2	High-throughput	0.57	0.55	0.559	High
469526	Q9BT76	UPK3B	2	High-throughput	0.57	0.55	0.559	High
469358	Q8IW92	GLBL2	2	High-throughput	0.62	0.5	0.558	High
310050	O95968	SG1D1	2	High-throughput	0.62	0.5	0.558	High
469421	Q8WXQ8	CBPA5	2	High-throughput	0.62	0.5	0.558	High
468915	P48052	CBPA2	2	High-throughput	0.62	0.5	0.558	High
469399	Q8TE60	ATS18	2	High-throughput	0.62	0.5	0.558	High
469359	Q8IXA5	SACA3	2	High-throughput	0.62	0.5	0.558	High
469309	Q6XE38	SG1D4	2	High-throughput	0.62	0.5	0.558	High
469305	Q6UXI7	VITRN	2	High-throughput	0.62	0.5	0.558	High
468980	P58166	INHBE	2	High-throughput	0.62	0.5	0.558	High
469493	Q96S86	HPLN3	2	High-throughput	0.62	0.5	0.558	High
469503	Q99592	ZBT18	2	Small-scale	0.51	0.6	0.552	High
469295	Q6T424	Q6T424	1	Small-scale	0.5	0.6	0.55	High
331961	P01266	THYG	2	Small-scale	0.6	0.5	0.55	High
338261	P02533	K1C14	1	High-throughput	0.49	0.6	0.541	High
469560	Q9GZR7	DDX24	1	High-throughput	0.49	0.6	0.541	High
469107	Q12772	SRBP2	1	High-throughput	0.49	0.6	0.541	High
468978	P56945	BCAR1	1	High-throughput	0.49	0.6	0.541	High
468998	P61289	PSME3	1	High-throughput	0.49	0.6	0.541	High
468801	P25054	APC	1	High-throughput	0.49	0.6	0.541	High
341631	P02751	FINC	1	High-throughput	0.48	0.6	0.536	High
469499	Q99459	CDC5L	1	High-throughput	0.48	0.6	0.536	High
469433	Q92734	TFG	1	High-throughput	0.48	0.6	0.536	High
468782	P22626	ROA2	1	High-throughput	0.48	0.6	0.536	High
468777	P21860	ERBB3	1	High-throughput	0.48	0.6	0.536	High
469599	Q9HCK5	AGO4	1	High-throughput	0.48	0.6	0.536	High
469469	Q96GG9	DCNL1	1	High-throughput	0.48	0.6	0.536	High
469458	Q96CS3	FAF2	1	High-throughput	0.48	0.6	0.536	High
468962	P54253	ATX1	1	High-throughput	0.48	0.6	0.536	High
469283	Q6NUP7	PP4R4	1	High-throughput	0.48	0.6	0.536	High
469169	Q14141	2024-09-06	1	High-throughput	0.48	0.6	0.536	High
469624	Q9NUQ8	ABCF3	1	High-throughput	0.48	0.6	0.536	High
469345	Q86VP6	CAND1	1	High-throughput	0.48	0.6	0.536	High
469166	Q14103	HNRPD	1	High-throughput	0.48	0.6	0.536	High
469288	Q6P2E9	EDC4	1	High-throughput	0.48	0.6	0.536	High
469593	Q9HAV4	XPO5	1	High-throughput	0.48	0.6	0.536	High
468803	P25391	LAMA1	1	High-throughput	0.48	0.6	0.536	High
469323	Q7L5N1	CSN6	1	High-throughput	0.48	0.6	0.536	High
469156	Q13619	CUL4A	1	High-throughput	0.48	0.6	0.536	High
469442	Q93034	CUL5	1	High-throughput	0.48	0.6	0.536	High
469154	Q13617	CUL2	1	High-throughput	0.48	0.6	0.536	High
469153	Q13616	CUL1	1	High-throughput	0.48	0.6	0.536	High
469508	Q99729	ROAA	1	High-throughput	0.48	0.6	0.536	High
469483	Q96N21	AP4AT	1	High-throughput	0.48	0.6	0.536	High
469596	Q9HCE5	MET14	1	High-throughput	0.48	0.6	0.536	High
469008	P62195	PRS8	1	High-throughput	0.48	0.6	0.536	High
469340	Q86U44	MTA70	1	High-throughput	0.48	0.6	0.536	High
469297	Q6UUV7	CRTC3	1	High-throughput	0.48	0.6	0.536	High
469619	Q9NRZ9	HELLS	1	High-throughput	0.48	0.6	0.536	High
469191	Q15007	FL2D	1	High-throughput	0.48	0.6	0.536	High
469500	Q99470	SDF2	1	High-throughput	0.48	0.6	0.536	High
469645	Q9P209	CEP72	1	High-throughput	0.48	0.6	0.536	High
402245	P07478	TRY2	1	High-throughput	0.48	0.6	0.536	High
468972	P55795	HNRH2	1	High-throughput	0.48	0.6	0.536	High
469054	P78344	IF4G2	1	High-throughput	0.48	0.6	0.536	High
469242	Q32P51	RA1L2	1	High-throughput	0.48	0.6	0.536	High
469239	Q30154	DRB5	1	High-throughput	0.48	0.6	0.536	High
469682	Q9UKJ8	ADA21	1	High-throughput	0.48	0.6	0.536	High
468900	P46379	BAG6	1	High-throughput	0.48	0.6	0.536	High
469223	Q16543	CDC37	1	High-throughput	0.48	0.6	0.536	High
469720	Q9Y448	SKAP	1	High-throughput	0.48	0.6	0.536	High
468839	P31327	CPSM	1	High-throughput	0.48	0.6	0.536	High
469221	Q16288	NTRK3	1	High-throughput	0.48	0.6	0.536	High
468952	P51991	ROA3	1	High-throughput	0.48	0.6	0.536	High
414152	P08581	MET	1	High-throughput	0.48	0.6	0.536	High
469669	Q9UHD8	2024-09-09	1	High-throughput	0.48	0.6	0.536	High
469078	Q02818	NUCB1	1	High-throughput	0.48	0.6	0.536	High
153796	O14979	HNRDL	1	High-throughput	0.48	0.6	0.536	High
305652	O95816	BAG2	1	High-throughput	0.48	0.6	0.536	High
469220	Q16181	2024-09-07	1	High-throughput	0.48	0.6	0.536	High
309722	O95925	EPPI	1	High-throughput	0.48	0.6	0.536	High
469218	Q15843	NEDD8	1	High-throughput	0.48	0.6	0.536	High
468933	P49840	GSK3A	1	High-throughput	0.48	0.6	0.536	High
468932	P49768	PSN1	1	High-throughput	0.48	0.6	0.536	High
468822	P27708	PYR1	1	High-throughput	0.48	0.6	0.536	High
468847	P32121	ARRB2	1	High-throughput	0.48	0.6	0.536	High
469547	Q9BYT9	ANO3	1	High-throughput	0.48	0.6	0.536	High
386333	P06213	INSR	1	High-throughput	0.48	0.6	0.536	High
469416	Q8WX93	PALLD	1	High-throughput	0.48	0.6	0.536	High
140144	O14545	TRAD1	1	High-throughput	0.48	0.6	0.536	High
469522	Q9BRK5	CAB45	1	High-throughput	0.48	0.6	0.536	High
468871	P37198	NUP62	1	High-throughput	0.48	0.6	0.536	High
469542	Q9BY14	TX101	1	High-throughput	0.48	0.6	0.536	High
469102	Q09666	AHNK	1	High-throughput	0.48	0.6	0.536	High
468850	P35221	CTNA1	1	High-throughput	0.48	0.6	0.536	High
241672	O75150	BRE1B	1	High-throughput	0.48	0.6	0.536	High
469708	Q9Y278	HS3S2	1	High-throughput	0.48	0.6	0.536	High
468926	P49407	ARRB1	1	High-throughput	0.48	0.6	0.536	High
468925	P49327	FAS	1	High-throughput	0.48	0.6	0.536	High
469579	Q9H3D4	P63	1	Small-scale	0.48	0.6	0.536	High
469264	Q5TC82	RC3H1	2	High-throughput	0.57	0.5	0.533	High
468824	P27816	MAP4	2	High-throughput	0.57	0.5	0.533	High
469367	Q8N0X7	SPART	1	Small-scale	0.51	0.55	0.53	High
469277	Q6E0U4	DMKN	1	Small-scale	0.56	0.5	0.528	High
418481	P08949	NMB	1	High-throughput	0.38	0.7	0.517	High
469640	Q9NZR2	LRP1B	1	High-throughput	0.44	0.6	0.515	High
469193	Q15025	TNIP1	1	High-throughput	0.44	0.6	0.515	High
469612	Q9NQL2	RRAGD	1	High-throughput	0.44	0.6	0.515	High
469650	Q9UBC2	EP15R	1	High-throughput	0.44	0.6	0.515	High
469439	Q92878	RAD50	1	High-throughput	0.44	0.6	0.515	High
468750	P16333	NCK1	1	Small-scale	0.44	0.6	0.515	High
469481	Q96M86	DNHD1	1	High-throughput	0.44	0.6	0.515	High
469139	Q13395	TARB1	1	High-throughput	0.44	0.6	0.515	High
469128	Q13177	PAK2	1	Small-scale	0.44	0.6	0.515	High
468786	P22897	MRC1	1	High-throughput	0.44	0.6	0.515	High
469464	Q96EB6	SIR1	1	Small-scale	0.44	0.6	0.515	High
469621	Q9NTG7	SIR3	1	Small-scale	0.44	0.6	0.515	High
469626	Q9NWM0	SMOX	1	High-throughput	0.44	0.6	0.515	High
469335	Q7Z7A1	CNTRL	1	High-throughput	0.44	0.6	0.515	High
469412	Q8WWQ0	PHIP	1	High-throughput	0.44	0.6	0.515	High
469715	Q9Y2H9	MAST1	1	High-throughput	0.44	0.6	0.515	High
469549	Q9BZ29	DOCK9	1	High-throughput	0.44	0.6	0.515	High
469702	Q9UQ80	PA2G4	1	High-throughput	0.44	0.6	0.515	High
469558	Q9C0H5	RHG39	1	High-throughput	0.44	0.6	0.515	High
468944	P51531	SMCA2	1	High-throughput	0.44	0.6	0.515	High
50224	A1Z1Q3	MACD2	1	High-throughput	0.44	0.6	0.515	High
469678	Q9UJA3	MCM8	1	High-throughput	0.44	0.6	0.515	High
469402	Q8TEW0	PARD3	1	High-throughput	0.44	0.6	0.515	High
469105	Q0VF96	CGNL1	1	High-throughput	0.44	0.6	0.515	High
469250	Q53EQ6	TIGD5	1	High-throughput	0.44	0.6	0.515	High
469114	Q12870	TCF15	1	High-throughput	0.44	0.6	0.515	High
341253	P02741	CRP	1	High-throughput	0.44	0.6	0.515	High
468819	P27487	DPP4	1	High-throughput	0.44	0.6	0.515	High
469420	Q8WXH0	SYNE2	1	High-throughput	0.44	0.6	0.515	High
469427	Q92597	NDRG1	1	Small-scale	0.44	0.6	0.515	High
468845	P31946	1433B	1	High-throughput	0.44	0.6	0.515	High
468840	P31641	SC6A6	1	High-throughput	0.44	0.6	0.515	High
469686	Q9ULD4	BRPF3	1	High-throughput	0.44	0.6	0.515	High
469673	Q9UHI5	LAT2	1	High-throughput	0.44	0.6	0.515	High
469140	Q13404	UB2V1	1	High-throughput	0.44	0.6	0.515	High
469291	Q6PF05	TT23L	1	High-throughput	0.44	0.6	0.515	High
469628	Q9NXR8	ING3	1	High-throughput	0.48	0.55	0.513	High
469174	Q14432	PDE3A	1	High-throughput	0.48	0.55	0.513	High
469580	Q9H3K2	GHITM	1	High-throughput	0.48	0.55	0.513	High
469405	Q8WUH6	TM263	1	High-throughput	0.48	0.55	0.513	High
469251	Q53F39	MPPE1	1	High-throughput	0.48	0.55	0.513	High
354714	P04114	APOB	1	Small-scale	0.48	0.55	0.513	High
469365	Q8IYS2	K2013	1	High-throughput	0.48	0.55	0.513	High
469738	Q9Y5L4	TIM13	1	High-throughput	0.48	0.55	0.513	High
469739	Q9Y5N5	N6MT1	1	High-throughput	0.48	0.55	0.513	High
469476	Q96IZ0	PAWR	1	Small-scale	0.48	0.55	0.512	High
421911	P09429	HMGB1	1	High-throughput	0.43	0.6	0.508	High
281396	O94868	FCSD2	1	High-throughput	0.43	0.6	0.508	High
469081	Q03468	ERCC6	1	High-throughput	0.42	0.6	0.501	High
468893	P42679	MATK	1	Small-scale	0.42	0.6	0.501	High
468883	P40337	VHL	1	Small-scale	0.42	0.6	0.501	High
384238	P05787	K2C8	1	Small-scale	0.42	0.6	0.501	High
324997	P01023	A2MG	1	Small-scale	0.42	0.6	0.501	High
469091	Q06124	PTN11	1	Small-scale	0.42	0.6	0.501	High
469087	Q05086	UBE3A	1	Small-scale	0.42	0.6	0.501	High
165792	O15294	OGT1	1	High-throughput	0.42	0.6	0.501	High
469002	P61956	SUMO2	1	High-throughput	0.42	0.6	0.501	High
337450	P02452	CO1A1	1	Small-scale	0.42	0.6	0.5	High
468863	P35916	VGFR3	1	High-throughput	0.42	0.6	0.5	High
469092	Q06418	TYRO3	1	High-throughput	0.42	0.6	0.5	High
418365	P08922	ROS1	1	High-throughput	0.42	0.6	0.5	High
469198	Q15111	PLCL1	1	High-throughput	0.44	0.55	0.493	High
469258	Q5JY77	GASP1	1	High-throughput	0.44	0.55	0.493	High
469397	Q8TD10	MIPO1	1	High-throughput	0.44	0.55	0.493	High
468935	P49916	DNLI3	1	High-throughput	0.44	0.55	0.493	High
469394	Q8TCC7	S22A8	1	High-throughput	0.44	0.55	0.493	High
469326	Q7Z403	TMC6	1	High-throughput	0.44	0.55	0.493	High
469656	Q9UBT6	POLK	1	High-throughput	0.44	0.55	0.493	High
469475	Q96I76	GPTC3	1	High-throughput	0.44	0.55	0.493	High
468966	P55008	AIF1	1	High-throughput	0.44	0.55	0.493	High
469598	Q9HCK1	ZDBF2	1	High-throughput	0.44	0.55	0.493	High
469329	Q7Z4W2	LYZL2	1	High-throughput	0.48	0.5	0.489	High
468797	P24278	ZBT25	1	High-throughput	0.48	0.5	0.489	High
469679	Q9UJW2	TINAG	1	High-throughput	0.48	0.5	0.489	High
469643	Q9P0V3	SH3B4	1	High-throughput	0.43	0.55	0.486	High
469062	Q00005	2ABB	1	High-throughput	0.39	0.6	0.484	High
468868	P36952	SPB5	1	Small-scale	0.39	0.6	0.481	High
469551	Q9BZG8	DPH1	1	Small-scale	0.39	0.6	0.481	High
458505	P10586	PTPRF	1	Small-scale	0.39	0.6	0.481	High
469236	Q24JP5	T132A	1	Small-scale	0.42	0.55	0.48	High
469212	Q15653	IKBB	1	High-throughput	0.38	0.6	0.479	High
469216	Q15788	NCOA1	1	Small-scale	0.38	0.6	0.479	High
469217	Q15818	NPTX1	1	High-throughput	0.38	0.6	0.479	High
469219	Q15848	ADIPO	1	High-throughput	0.38	0.6	0.479	High
469225	Q16643	DREB	1	High-throughput	0.38	0.6	0.479	High
469227	Q16666	IF16	1	High-throughput	0.38	0.6	0.479	High
469228	Q16763	UBE2S	1	Small-scale	0.38	0.6	0.479	High
469229	Q16827	PTPRO	1	High-throughput	0.38	0.6	0.479	High
469745	Q9Y6C9	MTCH2	1	High-throughput	0.38	0.6	0.479	High
49546	A1L390	PKHG3	1	High-throughput	0.38	0.6	0.479	High
59629	A6H8M9	CDHR4	1	High-throughput	0.38	0.6	0.479	High
60885	A6NI73	LIRA5	1	High-throughput	0.38	0.6	0.479	High
79165	B9A064	IGLL5	1	High-throughput	0.38	0.6	0.479	High
84696	D3DR86	D3DR86	1	High-throughput	0.38	0.6	0.479	High
111419	O00159	MYO1C	1	High-throughput	0.38	0.6	0.479	High
111791	O00161	SNP23	1	High-throughput	0.38	0.6	0.479	High
112894	O00182	LEG9	1	High-throughput	0.38	0.6	0.479	High
115292	O00221	IKBE	1	High-throughput	0.38	0.6	0.479	High
115630	O00232	PSD12	1	High-throughput	0.38	0.6	0.479	High
120709	O00410	IPO5	1	High-throughput	0.38	0.6	0.479	High
123285	O00469	PLOD2	1	High-throughput	0.38	0.6	0.479	High
124076	O00487	PSDE	1	Small-scale	0.38	0.6	0.479	High
126565	O00567	NOP56	1	High-throughput	0.38	0.6	0.479	High
127107	O00571	DDX3X	1	Small-scale	0.38	0.6	0.479	High
127660	O00592	PODXL	1	Small-scale	0.38	0.6	0.479	High
128201	O00635	TRI38	1	High-throughput	0.38	0.6	0.479	High
128535	O00743	PPP6	1	High-throughput	0.38	0.6	0.479	High
128703	O00744	WN10B	1	High-throughput	0.38	0.6	0.479	High
138889	O14498	ISLR	1	High-throughput	0.38	0.6	0.479	High
140235	O14556	G3PT	1	High-throughput	0.38	0.6	0.479	High
140845	O14578	CTRO	1	High-throughput	0.38	0.6	0.479	High
144315	O14657	TOR1B	1	High-throughput	0.38	0.6	0.479	High
145692	O14744	ANM5	1	High-throughput	0.38	0.6	0.479	High
146830	O14776	TCRG1	1	Small-scale	0.38	0.6	0.479	High
150359	O14920	IKKB	1	High-throughput	0.38	0.6	0.479	High
152250	O14965	AURKA	1	High-throughput	0.38	0.6	0.479	High
154184	O14980	XPO1	1	High-throughput	0.38	0.6	0.479	High
158273	O15078	CE290	1	High-throughput	0.38	0.6	0.479	High
160221	O15143	ARC1B	1	High-throughput	0.38	0.6	0.479	High
164012	O15231	ZN185	1	High-throughput	0.38	0.6	0.479	High
167494	O15357	SHIP2	1	High-throughput	0.38	0.6	0.479	High
167824	O15371	EIF3D	1	Small-scale	0.38	0.6	0.479	High
168866	O15393	TMPS2	1	High-throughput	0.38	0.6	0.479	High
173336	O15541	R113A	1	High-throughput	0.38	0.6	0.479	High
185932	O43143	DHX15	1	High-throughput	0.38	0.6	0.479	High
187647	O43175	SERA	1	High-throughput	0.38	0.6	0.479	High
189311	O43255	SIAH2	1	Small-scale	0.38	0.6	0.479	High
194249	O43491	E41L2	1	High-throughput	0.38	0.6	0.479	High
195036	O43505	B4GA1	1	High-throughput	0.38	0.6	0.479	High
195778	O43557	TNF14	1	High-throughput	0.38	0.6	0.479	High
199632	O43692	PI15	1	High-throughput	0.38	0.6	0.479	High
199759	O43707	ACTN4	1	High-throughput	0.38	0.6	0.479	High
202181	O43791	SPOP	1	High-throughput	0.38	0.6	0.479	High
202427	O43795	MYO1B	1	High-throughput	0.38	0.6	0.479	High
212834	O60245	PCDH7	1	High-throughput	0.38	0.6	0.479	High
213176	O60256	KPRB	1	High-throughput	0.38	0.6	0.479	High
217199	O60285	NUAK1	1	High-throughput	0.38	0.6	0.479	High
218080	O60307	MAST3	1	High-throughput	0.38	0.6	0.479	High
221113	O60391	NMD3B	1	High-throughput	0.38	0.6	0.479	High
221747	O60477	BRNP1	1	High-throughput	0.38	0.6	0.479	High
221821	O60486	PLXC1	1	High-throughput	0.38	0.6	0.479	High
223981	O60568	PLOD3	1	High-throughput	0.38	0.6	0.479	High
224112	O60573	IF4E2	1	High-throughput	0.38	0.6	0.479	High
227886	O60829	PAGE4	1	High-throughput	0.38	0.6	0.479	High
229673	O60885	BRD4	1	High-throughput	0.38	0.6	0.479	High
238823	O75037	KI21B	1	High-throughput	0.38	0.6	0.479	High
240065	O75122	CLAP2	1	High-throughput	0.38	0.6	0.479	High
240927	O75147	OBSL1	1	High-throughput	0.38	0.6	0.479	High
246334	O75369	FLNB	1	High-throughput	0.38	0.6	0.479	High
250718	O75462	CRLF1	1	High-throughput	0.38	0.6	0.479	High
251174	O75478	TAD2A	1	High-throughput	0.38	0.6	0.479	High
251391	O75487	GPC4	1	High-throughput	0.38	0.6	0.479	High
252660	O75530	EED	1	High-throughput	0.38	0.6	0.479	High
256363	O75626	PRDM1	1	Small-scale	0.38	0.6	0.479	High
262170	O75925	PIAS1	1	High-throughput	0.38	0.6	0.479	High
264498	O76003	GLRX3	1	High-throughput	0.38	0.6	0.479	High
266569	O76064	RNF8	1	High-throughput	0.38	0.6	0.479	High
277957	O94761	RECQ4	1	High-throughput	0.38	0.6	0.479	High
281534	O94874	UFL1	1	High-throughput	0.38	0.6	0.479	High
284777	O94972	TRI37	1	High-throughput	0.38	0.6	0.479	High
285989	O94992	HEXI1	1	High-throughput	0.38	0.6	0.479	High
292622	O95255	MRP6	1	Small-scale	0.38	0.6	0.479	High
294881	O95373	IPO7	1	High-throughput	0.38	0.6	0.479	High
295127	O95376	ARI2	1	High-throughput	0.38	0.6	0.479	High
295502	O95390	GDF11	1	High-throughput	0.38	0.6	0.479	High
296224	O95407	TNF6B	1	High-throughput	0.38	0.6	0.479	High
296345	O95425	SVIL	1	High-throughput	0.38	0.6	0.479	High
296799	O95433	AHSA1	1	Small-scale	0.38	0.6	0.479	High
297392	O95466	FMNL1	1	Small-scale	0.38	0.6	0.479	High
297962	O95479	G6PE	1	High-throughput	0.38	0.6	0.479	High
298413	O95502	NPTXR	1	High-throughput	0.38	0.6	0.479	High
300298	O95644	NFAC1	1	High-throughput	0.38	0.6	0.479	High
300744	O95672	ECEL1	1	High-throughput	0.38	0.6	0.479	High
302378	O95718	ERR2	1	High-throughput	0.38	0.6	0.479	High
308389	O95863	SNAI1	1	High-throughput	0.38	0.6	0.479	High
313532	O96024	B3GT4	1	High-throughput	0.38	0.6	0.479	High
317618	P00441	SODC	1	High-throughput	0.38	0.6	0.479	High
322530	P00751	CFAB	1	High-throughput	0.38	0.6	0.479	High
324683	P01008	ANT3	1	High-throughput	0.38	0.6	0.479	High
324733	P01009	A1AT	1	Small-scale	0.38	0.6	0.479	High
331406	P01137	TGFB1	1	High-throughput	0.38	0.6	0.479	High
332567	P01374	TNFB	1	High-throughput	0.38	0.6	0.479	High
359069	P04275	VWF	1	Small-scale	0.38	0.6	0.479	High
361997	P04629	NTRK1	1	High-throughput	0.38	0.6	0.479	High
363665	P04632	CPNS1	1	High-throughput	0.38	0.6	0.479	High
365546	P04746	AMYP	1	High-throughput	0.38	0.6	0.479	High
368524	P04899	GNAI2	1	High-throughput	0.38	0.6	0.479	High
370521	P05026	AT1B1	1	High-throughput	0.38	0.6	0.479	High
374241	P05141	ADT2	1	High-throughput	0.38	0.6	0.479	High
374643	P05155	IC1	1	High-throughput	0.38	0.6	0.479	High
380166	P05556	ITB1	1	High-throughput	0.38	0.6	0.479	High
389495	P06454	PTMA	1	Small-scale	0.38	0.6	0.479	High
395138	P06870	KLK1	1	High-throughput	0.38	0.6	0.479	High
400221	P07288	KLK3	1	High-throughput	0.38	0.6	0.479	High
400449	P07306	ASGR1	1	Small-scale	0.38	0.6	0.479	High
401553	P07437	TBB5	1	High-throughput	0.38	0.6	0.479	High
402415	P07550	ADRB2	1	High-throughput	0.38	0.6	0.479	High
404804	P07900	HS90A	1	Small-scale	0.38	0.6	0.479	High
407275	P07949	RET	1	High-throughput	0.38	0.6	0.479	High
408594	P08069	IGF1R	1	High-throughput	0.38	0.6	0.479	High
417269	P08754	GNAI3	1	High-throughput	0.38	0.6	0.479	High
422922	P09467	F16P1	1	High-throughput	0.38	0.6	0.479	High
428409	P09936	UCHL1	1	Small-scale	0.38	0.6	0.479	High
455762	P10253	LYAG	1	High-throughput	0.38	0.6	0.479	High
457300	P10398	ARAF	1	High-throughput	0.38	0.6	0.479	High
465602	P10644	KAP0	1	High-throughput	0.38	0.6	0.479	High
468711	P11047	LAMC1	1	High-throughput	0.38	0.6	0.479	High
468716	P12236	ADT3	1	High-throughput	0.38	0.6	0.479	High
468717	P12644	BMP4	1	High-throughput	0.38	0.6	0.479	High
468718	P12755	SKI	1	Small-scale	0.38	0.6	0.479	High
468719	P12814	ACTN1	1	High-throughput	0.38	0.6	0.479	High
468724	P13637	AT1A3	1	High-throughput	0.38	0.6	0.479	High
468804	P25398	RS12	1	High-throughput	0.38	0.6	0.479	High
468805	P25445	TNR6	1	Small-scale	0.38	0.6	0.479	High
468807	P25705	ATPA	1	High-throughput	0.38	0.6	0.479	High
468808	P25787	PSA2	1	Small-scale	0.38	0.6	0.479	High
468810	P25963	IKBA	1	High-throughput	0.38	0.6	0.479	High
468811	P26358	DNMT1	1	Small-scale	0.38	0.6	0.479	High
468812	P26368	U2AF2	1	High-throughput	0.38	0.6	0.479	High
468813	P26373	RL13	1	High-throughput	0.38	0.6	0.479	High
468814	P26599	PTBP1	1	High-throughput	0.38	0.6	0.479	High
468815	P26641	EF1G	1	High-throughput	0.38	0.6	0.479	High
468821	P27694	RFA1	1	High-throughput	0.38	0.6	0.479	High
468823	P27797	CALR	1	High-throughput	0.38	0.6	0.479	High
468826	P28290	ITPI2	1	High-throughput	0.38	0.6	0.479	High
468827	P28300	LYOX	1	High-throughput	0.38	0.6	0.479	High
468830	P29323	EPHB2	1	High-throughput	0.38	0.6	0.479	High
468832	P29590	PML	1	High-throughput	0.38	0.6	0.479	High
468833	P29692	EF1D	1	High-throughput	0.38	0.6	0.479	High
468834	P30040	ERP29	1	High-throughput	0.38	0.6	0.479	High
468835	P30050	RL12	1	High-throughput	0.38	0.6	0.479	High
468836	P30101	PDIA3	1	High-throughput	0.38	0.6	0.479	High
468838	P30566	PUR8	1	High-throughput	0.38	0.6	0.479	High
468848	P34059	GALNS	1	High-throughput	0.38	0.6	0.479	High
468851	P35222	CTNB1	1	High-throughput	0.38	0.6	0.479	High
468853	P35228	NOS2	1	High-throughput	0.38	0.6	0.479	High
468856	P35579	MYH9	1	High-throughput	0.38	0.6	0.479	High
468858	P35613	BASI	1	Small-scale	0.38	0.6	0.479	High
468861	P35680	HNF1B	1	High-throughput	0.38	0.6	0.479	High
468862	P35858	ALS	1	High-throughput	0.38	0.6	0.479	High
468866	P36873	PP1G	1	Small-scale	0.38	0.6	0.479	High
468867	P36894	BMR1A	1	High-throughput	0.38	0.6	0.479	High
468870	P36957	ODO2	1	High-throughput	0.38	0.6	0.479	High
468872	P37231	PPARG	1	Small-scale	0.38	0.6	0.479	High
468873	P37275	ZEB1	1	Small-scale	0.38	0.6	0.479	High
468876	P38398	BRCA1	1	High-throughput	0.38	0.6	0.479	High
468878	P38936	CDN1A	1	High-throughput	0.38	0.6	0.479	High
468879	P39019	RS19	1	High-throughput	0.38	0.6	0.479	High
468881	P39060	COIA1	1	High-throughput	0.38	0.6	0.479	High
468884	P40939	ECHA	1	High-throughput	0.38	0.6	0.479	High
468886	P41221	WNT5A	1	High-throughput	0.38	0.6	0.479	High
468888	P41279	M3K8	1	High-throughput	0.38	0.6	0.479	High
468891	P42566	EPS15	1	High-throughput	0.38	0.6	0.479	High
468892	P42677	RS27	1	High-throughput	0.38	0.6	0.479	High
468895	P42704	LPPRC	1	High-throughput	0.38	0.6	0.479	High
468896	P42766	RL35	1	High-throughput	0.38	0.6	0.479	High
468898	P43694	GATA4	1	High-throughput	0.38	0.6	0.479	High
468902	P46777	RL5	1	High-throughput	0.38	0.6	0.479	High
468903	P46778	RL21	1	High-throughput	0.38	0.6	0.479	High
468904	P46779	RL28	1	High-throughput	0.38	0.6	0.479	High
468905	P46781	RS9	1	High-throughput	0.38	0.6	0.479	High
468906	P46783	RS10	1	High-throughput	0.38	0.6	0.479	High
468907	P46821	MAP1B	1	High-throughput	0.38	0.6	0.479	High
468909	P46977	STT3A	1	High-throughput	0.38	0.6	0.479	High
468912	P47914	RL29	1	High-throughput	0.38	0.6	0.479	High
468916	P48060	GLIP1	1	Small-scale	0.38	0.6	0.479	High
468917	P48448	AL3B2	1	High-throughput	0.38	0.6	0.479	High
468922	P49207	RL34	1	High-throughput	0.38	0.6	0.479	High
468923	P49257	LMAN1	1	High-throughput	0.38	0.6	0.479	High
468927	P49427	UB2R1	1	High-throughput	0.38	0.6	0.479	High
468928	P49711	CTCF	1	Small-scale	0.38	0.6	0.479	High
468929	P49736	MCM2	1	High-throughput	0.38	0.6	0.479	High
468931	P49755	TMEDA	1	High-throughput	0.38	0.6	0.479	High
468938	P50750	CDK9	1	High-throughput	0.38	0.6	0.479	High
468939	P50897	PPT1	1	High-throughput	0.38	0.6	0.479	High
468941	P50990	TCPQ	1	High-throughput	0.38	0.6	0.479	High
468946	P51688	SPHM	1	High-throughput	0.38	0.6	0.479	High
468947	P51784	UBP11	1	High-throughput	0.38	0.6	0.479	High
468950	P51888	PRELP	1	High-throughput	0.38	0.6	0.479	High
468951	P51955	NEK2	1	Small-scale	0.38	0.6	0.479	High
468954	P52732	KIF11	1	High-throughput	0.38	0.6	0.479	High
468955	P52849	NDST2	1	High-throughput	0.38	0.6	0.479	High
468956	P52907	CAZA1	1	High-throughput	0.38	0.6	0.479	High
468957	P53597	SUCA	1	High-throughput	0.38	0.6	0.479	High
468958	P53621	COPA	1	High-throughput	0.38	0.6	0.479	High
468959	P53985	MOT1	1	High-throughput	0.38	0.6	0.479	High
469041	P63092	GNAS2	1	High-throughput	0.38	0.6	0.479	High
469046	P68104	EF1A1	1	High-throughput	0.38	0.6	0.479	High
469047	P68133	ACTS	1	High-throughput	0.38	0.6	0.479	High
469048	P68371	TBB4B	1	High-throughput	0.38	0.6	0.479	High
469049	P68400	CSK21	1	High-throughput	0.38	0.6	0.479	High
469050	P68431	H31	1	High-throughput	0.38	0.6	0.479	High
469051	P78317	RNF4	1	High-throughput	0.38	0.6	0.479	High
469053	P78333	GPC5	1	High-throughput	0.38	0.6	0.479	High
469056	P78563	RED1	1	High-throughput	0.38	0.6	0.479	High
469057	P79483	DRB3	1	High-throughput	0.38	0.6	0.479	High
469058	P80303	NUCB2	1	High-throughput	0.38	0.6	0.479	High
469060	P84090	ERH	1	High-throughput	0.38	0.6	0.479	High
469061	P98175	RBM10	1	High-throughput	0.38	0.6	0.479	High
469063	Q00325	S25A3	1	High-throughput	0.38	0.6	0.479	High
469064	Q00610	CLH1	1	High-throughput	0.38	0.6	0.479	High
469065	Q00653	NFKB2	1	High-throughput	0.38	0.6	0.479	High
469066	Q00839	HNRPU	1	High-throughput	0.38	0.6	0.479	High
469067	Q01082	SPTB2	1	High-throughput	0.38	0.6	0.479	High
469068	Q01196	RUNX1	1	High-throughput	0.38	0.6	0.479	High
469069	Q01201	RELB	1	High-throughput	0.38	0.6	0.479	High
469070	Q01344	IL5RA	1	High-throughput	0.38	0.6	0.479	High
469071	Q01804	OTUD4	1	High-throughput	0.38	0.6	0.479	High
469072	Q01844	EWS	1	High-throughput	0.38	0.6	0.479	High
469073	Q01974	ROR2	1	High-throughput	0.38	0.6	0.479	High
469074	Q02083	NAAA	1	High-throughput	0.38	0.6	0.479	High
469077	Q02809	PLOD1	1	High-throughput	0.38	0.6	0.479	High
469079	Q02878	RL6	1	High-throughput	0.38	0.6	0.479	High
469080	Q02978	M2OM	1	High-throughput	0.38	0.6	0.479	High
469084	Q04695	K1C17	1	High-throughput	0.38	0.6	0.479	High
469086	Q04864	REL	1	High-throughput	0.38	0.6	0.479	High
469088	Q05513	KPCZ	1	High-throughput	0.38	0.6	0.479	High
469089	Q05682	CALD1	1	High-throughput	0.38	0.6	0.479	High
469094	Q06830	PRDX1	1	High-throughput	0.38	0.6	0.479	High
469095	Q07020	RL18	1	High-throughput	0.38	0.6	0.479	High
469096	Q07065	CKAP4	1	High-throughput	0.38	0.6	0.479	High
469098	Q08380	LG3BP	1	High-throughput	0.38	0.6	0.479	High
469108	Q12778	FOXO1	1	High-throughput	0.38	0.6	0.479	High
469111	Q12800	TFCP2	1	High-throughput	0.38	0.6	0.479	High
469113	Q12834	CDC20	1	High-throughput	0.38	0.6	0.479	High
469115	Q12873	CHD3	1	High-throughput	0.38	0.6	0.479	High
469116	Q12933	TRAF2	1	High-throughput	0.38	0.6	0.479	High
469117	Q12986	NFX1	1	High-throughput	0.38	0.6	0.479	High
469199	Q15149	PLEC	1	High-throughput	0.38	0.6	0.479	High
469204	Q15363	TMED2	1	High-throughput	0.38	0.6	0.479	High
469207	Q15417	CNN3	1	High-throughput	0.38	0.6	0.479	High
469234	Q17RY0	CPEB4	1	Small-scale	0.38	0.6	0.479	High
469241	Q32P28	P3H1	1	High-throughput	0.38	0.6	0.479	High
469245	Q3ZCQ8	TIM50	1	High-throughput	0.38	0.6	0.479	High
469246	Q4G0J3	LARP7	1	High-throughput	0.38	0.6	0.479	High
469247	Q4G163	FBX43	1	Small-scale	0.38	0.6	0.479	High
469249	Q504Q3	PAN2	1	High-throughput	0.38	0.6	0.479	High
469255	Q5JRA6	TGO1	1	High-throughput	0.38	0.6	0.479	High
469259	Q5S007	LRRK2	1	High-throughput	0.38	0.6	0.479	High
469263	Q5T9G4	ARM12	1	Small-scale	0.38	0.6	0.479	High
469265	Q5U5Q3	MEX3C	1	Small-scale	0.38	0.6	0.479	High
469266	Q5VST9	OBSCN	1	High-throughput	0.38	0.6	0.479	High
469267	Q5VX71	SUSD4	1	High-throughput	0.38	0.6	0.479	High
469269	Q5VZV1	MT21C	1	High-throughput	0.38	0.6	0.479	High
469270	Q5XPI4	RN123	1	High-throughput	0.38	0.6	0.479	High
469271	Q63HQ2	EGFLA	1	High-throughput	0.38	0.6	0.479	High
469273	Q68DV7	RNF43	1	High-throughput	0.38	0.6	0.479	High
469274	Q69YN4	VIR	1	High-throughput	0.38	0.6	0.479	High
469355	Q8IVL6	P3H3	1	High-throughput	0.38	0.6	0.479	High
469363	Q8IXQ9	ETKMT	1	High-throughput	0.38	0.6	0.479	High
469364	Q8IY57	YAF2	1	High-throughput	0.38	0.6	0.479	High
469368	Q8N112	LSME2	1	High-throughput	0.38	0.6	0.479	High
469369	Q8N264	RHG24	1	High-throughput	0.38	0.6	0.479	High
469371	Q8N2E6	TOR2X	1	High-throughput	0.38	0.6	0.479	High
469377	Q8NBJ5	GT251	1	High-throughput	0.38	0.6	0.479	High
469379	Q8NBS9	TXND5	1	High-throughput	0.38	0.6	0.479	High
469381	Q8NCW5	NNRE	1	High-throughput	0.38	0.6	0.479	High
469382	Q8NDH2	CC168	1	High-throughput	0.38	0.6	0.479	High
469383	Q8NEB9	PK3C3	1	Small-scale	0.38	0.6	0.479	High
469390	Q8TAP6	CEP76	1	High-throughput	0.38	0.6	0.479	High
469391	Q8TB24	RIN3	1	High-throughput	0.38	0.6	0.479	High
469392	Q8TB96	TIP	1	High-throughput	0.38	0.6	0.479	High
469395	Q8TCJ0	FBX25	1	High-throughput	0.38	0.6	0.479	High
469396	Q8TCJ2	STT3B	1	High-throughput	0.38	0.6	0.479	High
469404	Q8TF42	UBS3B	1	High-throughput	0.38	0.6	0.479	High
469406	Q8WVJ2	NUDC2	1	High-throughput	0.38	0.6	0.479	High
469407	Q8WVM7	STAG1	1	High-throughput	0.38	0.6	0.479	High
469409	Q8WWF5	ZNRF4	1	High-throughput	0.38	0.6	0.479	High
469410	Q8WWI1	LMO7	1	High-throughput	0.38	0.6	0.479	High
469413	Q8WWQ2	HPSE2	1	High-throughput	0.38	0.6	0.479	High
469415	Q8WWY3	PRP31	1	High-throughput	0.38	0.6	0.479	High
469419	Q8WXE9	STON2	1	High-throughput	0.38	0.6	0.479	High
469422	Q8WYQ5	DGCR8	1	Small-scale	0.38	0.6	0.479	High
469423	Q92519	TRIB2	1	Small-scale	0.38	0.6	0.479	High
469424	Q92545	TM131	1	High-throughput	0.38	0.6	0.479	High
469425	Q92547	TOPB1	1	Small-scale	0.38	0.6	0.479	High
469426	Q92560	BAP1	1	High-throughput	0.38	0.6	0.479	High
469429	Q92611	EDEM1	1	High-throughput	0.38	0.6	0.479	High
469430	Q92630	DYRK2	1	Small-scale	0.38	0.6	0.479	High
469511	Q99873	ANM1	1	High-throughput	0.38	0.6	0.479	High
469513	Q99944	EGFL8	1	High-throughput	0.38	0.6	0.479	High
469514	Q99988	GDF15	1	High-throughput	0.38	0.6	0.479	High
469518	Q9BQ24	ZFY21	1	Small-scale	0.38	0.6	0.479	High
469519	Q9BQA1	MEP50	1	High-throughput	0.38	0.6	0.479	High
469520	Q9BQE3	TBA1C	1	High-throughput	0.38	0.6	0.479	High
469523	Q9BRS2	RIOK1	1	High-throughput	0.38	0.6	0.479	High
469524	Q9BSJ2	GCP2	1	High-throughput	0.38	0.6	0.479	High
469528	Q9BUF5	TBB6	1	High-throughput	0.38	0.6	0.479	High
469529	Q9BUP0	EFHD1	1	High-throughput	0.38	0.6	0.479	High
469530	Q9BUU2	MET22	1	High-throughput	0.38	0.6	0.479	High
469531	Q9BV73	CP250	1	High-throughput	0.38	0.6	0.479	High
469532	Q9BVA1	TBB2B	1	High-throughput	0.38	0.6	0.479	High
469533	Q9BVK6	TMED9	1	High-throughput	0.38	0.6	0.479	High
469537	Q9BXB1	LGR4	1	High-throughput	0.38	0.6	0.479	High
469538	Q9BXJ4	C1QT3	1	High-throughput	0.38	0.6	0.479	High
469539	Q9BXM7	PINK1	1	High-throughput	0.38	0.6	0.479	High
469540	Q9BXW9	FACD2	1	High-throughput	0.38	0.6	0.479	High
469548	Q9BYZ2	LDH6B	1	High-throughput	0.38	0.6	0.479	High
469550	Q9BZ76	CNTP3	1	High-throughput	0.38	0.6	0.479	High
469553	Q9BZQ6	EDEM3	1	Small-scale	0.38	0.6	0.479	High
469554	Q9BZY9	TRI31	1	High-throughput	0.38	0.6	0.479	High
469555	Q9C0B6	BRNP2	1	High-throughput	0.38	0.6	0.479	High
469556	Q9C0C7	AMRA1	1	Small-scale	0.38	0.6	0.479	High
469561	Q9GZT5	WN10A	1	High-throughput	0.38	0.6	0.479	High
469565	Q9GZX7	AICDA	1	Small-scale	0.38	0.6	0.479	High
469566	Q9H040	SPRTN	1	High-throughput	0.38	0.6	0.479	High
469570	Q9H0U4	RAB1B	1	High-throughput	0.38	0.6	0.479	High
469572	Q9H112	CST11	1	High-throughput	0.38	0.6	0.479	High
469574	Q9H1C3	GL8D2	1	High-throughput	0.38	0.6	0.479	High
469578	Q9H2A9	CHST8	1	High-throughput	0.38	0.6	0.479	High
469581	Q9H3N1	TMX1	1	High-throughput	0.38	0.6	0.479	High
469582	Q9H3S3	TMPS5	1	High-throughput	0.38	0.6	0.479	High
469583	Q9H3T2	SEM6C	1	High-throughput	0.38	0.6	0.479	High
469668	Q9UHD2	TBK1	1	High-throughput	0.38	0.6	0.479	High
469670	Q9UHD9	UBQL2	1	High-throughput	0.38	0.6	0.479	High
469671	Q9UHF1	EGFL7	1	High-throughput	0.38	0.6	0.479	High
469675	Q9UI33	SCNBA	1	High-throughput	0.38	0.6	0.479	High
469680	Q9UK17	KCND3	1	Small-scale	0.38	0.6	0.479	High
469681	Q9UK55	ZPI	1	High-throughput	0.38	0.6	0.479	High
469683	Q9UKT9	IKZF3	1	High-throughput	0.38	0.6	0.479	High
469687	Q9ULV4	COR1C	1	High-throughput	0.38	0.6	0.479	High
469688	Q9UM11	FZR1	1	High-throughput	0.38	0.6	0.479	High
469689	Q9UM54	MYO6	1	High-throughput	0.38	0.6	0.479	High
469690	Q9UM73	ALK	1	High-throughput	0.38	0.6	0.479	High
469691	Q9UMS4	PRP19	1	High-throughput	0.38	0.6	0.479	High
469693	Q9UN72	PCDA7	1	High-throughput	0.38	0.6	0.479	High
469695	Q9UNF1	MAGD2	1	High-throughput	0.38	0.6	0.479	High
469696	Q9UNN5	FAF1	1	High-throughput	0.38	0.6	0.479	High
469697	Q9UNP9	PPIE	1	High-throughput	0.38	0.6	0.479	High
469698	Q9UNX3	RL26L	1	High-throughput	0.38	0.6	0.479	High
469699	Q9UPN9	TRI33	1	High-throughput	0.38	0.6	0.479	High
469700	Q9UPY6	WASF3	1	Small-scale	0.38	0.6	0.479	High
469701	Q9UQ03	COR2B	1	High-throughput	0.38	0.6	0.479	High
469704	Q9UQL6	HDAC5	1	High-throughput	0.38	0.6	0.479	High
469706	Q9Y240	CLC11	1	High-throughput	0.38	0.6	0.479	High
469707	Q9Y265	RUVB1	1	High-throughput	0.38	0.6	0.479	High
469709	Q9Y297	FBW1A	1	High-throughput	0.38	0.6	0.479	High
469710	Q9Y2A7	NCKP1	1	High-throughput	0.38	0.6	0.479	High
469711	Q9Y2A9	B3GN3	1	High-throughput	0.38	0.6	0.479	High
469712	Q9Y2B0	CNPY2	1	High-throughput	0.38	0.6	0.479	High
469718	Q9Y337	KLK5	1	High-throughput	0.38	0.6	0.479	High
469721	Q9Y4B5	MTCL1	1	High-throughput	0.38	0.6	0.479	High
469722	Q9Y4C5	CHST2	1	High-throughput	0.38	0.6	0.479	High
469723	Q9Y4J8	DTNA	1	Small-scale	0.38	0.6	0.479	High
469724	Q9Y4K0	LOXL2	1	High-throughput	0.38	0.6	0.479	High
469725	Q9Y4K3	TRAF6	1	High-throughput	0.38	0.6	0.479	High
469727	Q9Y4Z0	LSM4	1	High-throughput	0.38	0.6	0.479	High
469730	Q9Y572	RIPK3	1	High-throughput	0.38	0.6	0.479	High
469732	Q9Y5E6	PCDB3	1	High-throughput	0.38	0.6	0.479	High
469733	Q9Y5F7	PCDGL	1	High-throughput	0.38	0.6	0.479	High
469734	Q9Y5H6	PCDA8	1	High-throughput	0.38	0.6	0.479	High
469736	Q9Y5J3	HEY1	1	Small-scale	0.38	0.6	0.479	High
469742	Q9Y5U5	TNR18	1	High-throughput	0.38	0.6	0.479	High
469743	Q9Y618	NCOR2	1	High-throughput	0.38	0.6	0.479	High
469317	Q71H61	ILDR2	1	Small-scale	0.38	0.6	0.479	High
469318	Q71U36	TBA1A	1	High-throughput	0.38	0.6	0.479	High
469325	Q7Z3E1	PARPT	1	High-throughput	0.38	0.6	0.479	High
469327	Q7Z4H8	PLGT3	1	High-throughput	0.38	0.6	0.479	High
469330	Q7Z5K2	WAPL	1	High-throughput	0.38	0.6	0.479	High
469332	Q7Z624	CMKMT	1	High-throughput	0.38	0.6	0.479	High
469334	Q7Z6Z7	HUWE1	1	High-throughput	0.38	0.6	0.479	High
469336	Q7Z7L1	SLN11	1	High-throughput	0.38	0.6	0.479	High
469748	Q9Y6Y0	NS1BP	1	High-throughput	0.38	0.6	0.479	High
304094	O95789	ZMYM6	1	High-throughput	0.38	0.6	0.479	High
309142	O95881	TXD12	1	High-throughput	0.38	0.6	0.479	High
317072	P00390	GSHR	1	High-throughput	0.38	0.6	0.479	High
330041	P01116	RASK	1	High-throughput	0.38	0.6	0.479	High
332620	P01375	TNFA	1	High-throughput	0.38	0.6	0.479	High
343001	P02786	TFR1	1	High-throughput	0.38	0.6	0.479	High
355303	P04150	GCR	1	Small-scale	0.38	0.6	0.479	High
357163	P04198	MYCN	1	High-throughput	0.38	0.6	0.479	High
370134	P05023	AT1A1	1	High-throughput	0.38	0.6	0.479	High
383982	P05783	K1C18	1	High-throughput	0.38	0.6	0.479	High
384681	P05976	MYL1	1	High-throughput	0.38	0.6	0.479	High
390094	P06576	ATPB	1	High-throughput	0.38	0.6	0.479	High
393413	P06753	TPM3	1	High-throughput	0.38	0.6	0.479	High
397311	P07237	PDIA1	1	High-throughput	0.38	0.6	0.479	High
401012	P07355	ANXA2	1	High-throughput	0.38	0.6	0.479	High
401318	P07357	CO8A	1	High-throughput	0.38	0.6	0.479	High
406283	P07942	LAMB1	1	High-throughput	0.38	0.6	0.479	High
407909	P08034	CXB1	1	Small-scale	0.38	0.6	0.479	High
410276	P08195	4F2	1	High-throughput	0.38	0.6	0.479	High
412181	P08311	CATG	1	High-throughput	0.38	0.6	0.479	High
417839	P08865	RSSA	1	High-throughput	0.38	0.6	0.479	High
425808	P09661	RU2A	1	High-throughput	0.38	0.6	0.479	High
466744	P10809	CH60	1	High-throughput	0.38	0.6	0.479	High
468726	P13674	P4HA1	1	High-throughput	0.38	0.6	0.479	High
468729	P13797	PLST	1	High-throughput	0.38	0.6	0.479	High
468730	P13861	KAP2	1	High-throughput	0.38	0.6	0.479	High
468731	P14136	GFAP	1	High-throughput	0.38	0.6	0.479	High
468734	P14649	MYL6B	1	High-throughput	0.38	0.6	0.479	High
468735	P14678	RSMB	1	High-throughput	0.38	0.6	0.479	High
468736	P14859	PO2F1	1	Small-scale	0.38	0.6	0.479	High
468737	P14867	GBRA1	1	High-throughput	0.38	0.6	0.479	High
468738	P14923	PLAK	1	High-throughput	0.38	0.6	0.479	High
468741	P15289	ARSA	1	High-throughput	0.38	0.6	0.479	High
468742	P15328	FOLR1	1	High-throughput	0.38	0.6	0.479	High
468744	P15812	CD1E	1	High-throughput	0.38	0.6	0.479	High
468745	P15880	RS2	1	High-throughput	0.38	0.6	0.479	High
468747	P15927	RFA2	1	High-throughput	0.38	0.6	0.479	High
468748	P16070	CD44	1	High-throughput	0.38	0.6	0.479	High
468749	P16104	H2AX	1	Small-scale	0.38	0.6	0.479	High
468753	P16871	IL7RA	1	High-throughput	0.38	0.6	0.479	High
468756	P17844	DDX5	1	High-throughput	0.38	0.6	0.479	High
468758	P18124	RL7	1	High-throughput	0.38	0.6	0.479	High
468760	P18850	ATF6A	1	Small-scale	0.38	0.6	0.479	High
468761	P19105	ML12A	1	High-throughput	0.38	0.6	0.479	High
468763	P19338	NUCL	1	High-throughput	0.38	0.6	0.479	High
468765	P19438	TNR1A	1	High-throughput	0.38	0.6	0.479	High
468766	P19474	RO52	1	High-throughput	0.38	0.6	0.479	High
468767	P19784	CSK22	1	High-throughput	0.38	0.6	0.479	High
468769	P20062	TCO2	1	High-throughput	0.38	0.6	0.479	High
468771	P20290	BTF3	1	High-throughput	0.38	0.6	0.479	High
468772	P20333	TNR1B	1	High-throughput	0.38	0.6	0.479	High
468773	P20718	GRAH	1	High-throughput	0.38	0.6	0.479	High
468775	P21333	FLNA	1	High-throughput	0.38	0.6	0.479	High
468776	P21796	VDAC1	1	High-throughput	0.38	0.6	0.479	High
468778	P21980	TGM2	1	Small-scale	0.38	0.6	0.479	High
468780	P22392	NDKB	1	High-throughput	0.38	0.6	0.479	High
468784	P22736	NR4A1	1	Small-scale	0.38	0.6	0.479	High
468787	P23258	TBG1	1	High-throughput	0.38	0.6	0.479	High
468788	P23280	CAH6	1	High-throughput	0.38	0.6	0.479	High
468789	P23284	PPIB	1	High-throughput	0.38	0.6	0.479	High
468790	P23378	GCSP	1	High-throughput	0.38	0.6	0.479	High
468791	P23381	SYWC	1	High-throughput	0.38	0.6	0.479	High
468792	P23396	RS3	1	High-throughput	0.38	0.6	0.479	High
468793	P23528	COF1	1	High-throughput	0.38	0.6	0.479	High
468794	P23588	IF4B	1	High-throughput	0.38	0.6	0.479	High
468795	P23946	CMA1	1	High-throughput	0.38	0.6	0.479	High
468796	P24158	PRTN3	1	High-throughput	0.38	0.6	0.479	High
468798	P24534	EF1B	1	High-throughput	0.38	0.6	0.479	High
468799	P24539	AT5F1	1	High-throughput	0.38	0.6	0.479	High
468800	P24941	CDK2	1	High-throughput	0.38	0.6	0.479	High
468802	P25067	CO8A2	1	High-throughput	0.38	0.6	0.479	High
468961	P54252	ATX3	1	High-throughput	0.38	0.6	0.479	High
468963	P54709	AT1B3	1	High-throughput	0.38	0.6	0.479	High
468971	P55268	LAMB2	1	High-throughput	0.38	0.6	0.479	High
468974	P56524	HDAC4	1	High-throughput	0.38	0.6	0.479	High
468982	P59998	ARPC4	1	High-throughput	0.38	0.6	0.479	High
468985	P60660	MYL6	1	High-throughput	0.38	0.6	0.479	High
468986	P60709	ACTB	1	High-throughput	0.38	0.6	0.479	High
468987	P60763	RAC3	1	Small-scale	0.38	0.6	0.479	High
468988	P60842	IF4A1	1	High-throughput	0.38	0.6	0.479	High
468989	P60866	RS20	1	High-throughput	0.38	0.6	0.479	High
468990	P60891	PRPS1	1	High-throughput	0.38	0.6	0.479	High
468991	P61009	SPCS3	1	High-throughput	0.38	0.6	0.479	High
468992	P61020	RAB5B	1	High-throughput	0.38	0.6	0.479	High
468993	P61026	RAB10	1	High-throughput	0.38	0.6	0.479	High
468994	P61081	UBC12	1	High-throughput	0.38	0.6	0.479	High
468996	P61160	ARP2	1	High-throughput	0.38	0.6	0.479	High
468997	P61247	RS3A	1	High-throughput	0.38	0.6	0.479	High
469003	P61964	WDR5	1	High-throughput	0.38	0.6	0.479	High
469004	P61978	HNRPK	1	High-throughput	0.38	0.6	0.479	High
469005	P62081	RS7	1	High-throughput	0.38	0.6	0.479	High
469006	P62136	PP1A	1	High-throughput	0.38	0.6	0.479	High
469007	P62191	PRS4	1	High-throughput	0.38	0.6	0.479	High
469009	P62241	RS8	1	High-throughput	0.38	0.6	0.479	High
469010	P62244	RS15A	1	High-throughput	0.38	0.6	0.479	High
469011	P62249	RS16	1	High-throughput	0.38	0.6	0.479	High
469013	P62269	RS18	1	High-throughput	0.38	0.6	0.479	High
469014	P62277	RS13	1	High-throughput	0.38	0.6	0.479	High
469015	P62280	RS11	1	High-throughput	0.38	0.6	0.479	High
469016	P62304	RUXE	1	High-throughput	0.38	0.6	0.479	High
469017	P62314	SMD1	1	High-throughput	0.38	0.6	0.479	High
469018	P62318	SMD3	1	High-throughput	0.38	0.6	0.479	High
469019	P62424	RL7A	1	High-throughput	0.38	0.6	0.479	High
469020	P62491	RB11A	1	High-throughput	0.38	0.6	0.479	High
469023	P62753	RS6	1	High-throughput	0.38	0.6	0.479	High
469025	P62829	RL23	1	High-throughput	0.38	0.6	0.479	High
469026	P62834	RAP1A	1	High-throughput	0.38	0.6	0.479	High
469027	P62841	RS15	1	High-throughput	0.38	0.6	0.479	High
469028	P62851	RS25	1	High-throughput	0.38	0.6	0.479	High
469030	P62873	GBB1	1	High-throughput	0.38	0.6	0.479	High
469031	P62877	RBX1	1	High-throughput	0.38	0.6	0.479	High
469032	P62879	GBB2	1	High-throughput	0.38	0.6	0.479	High
469033	P62899	RL31	1	High-throughput	0.38	0.6	0.479	High
469034	P62906	RL10A	1	High-throughput	0.38	0.6	0.479	High
469035	P62913	RL11	1	High-throughput	0.38	0.6	0.479	High
469036	P62917	RL8	1	High-throughput	0.38	0.6	0.479	High
469037	P62937	PPIA	1	High-throughput	0.38	0.6	0.479	High
469039	P62987	RL40	1	High-throughput	0.38	0.6	0.479	High
469119	Q13045	FLII	1	High-throughput	0.38	0.6	0.479	High
469122	Q13127	REST	1	High-throughput	0.38	0.6	0.479	High
469124	Q13148	TADBP	1	High-throughput	0.38	0.6	0.479	High
469125	Q13155	AIMP2	1	Small-scale	0.38	0.6	0.479	High
469127	Q13164	MK07	1	Small-scale	0.38	0.6	0.479	High
469129	Q13214	SEM3B	1	High-throughput	0.38	0.6	0.479	High
469131	Q13233	M3K1	1	High-throughput	0.38	0.6	0.479	High
469132	Q13283	G3BP1	1	High-throughput	0.38	0.6	0.479	High
469134	Q13310	PABP4	1	High-throughput	0.38	0.6	0.479	High
469136	Q13349	ITAD	1	High-throughput	0.38	0.6	0.479	High
469141	Q13422	IKZF1	1	High-throughput	0.38	0.6	0.479	High
469144	Q13469	NFAC2	1	High-throughput	0.38	0.6	0.479	High
469145	Q13489	BIRC3	1	High-throughput	0.38	0.6	0.479	High
469146	Q13492	PICAL	1	High-throughput	0.38	0.6	0.479	High
469148	Q13509	TBB3	1	High-throughput	0.38	0.6	0.479	High
469150	Q13546	RIPK1	1	High-throughput	0.38	0.6	0.479	High
469152	Q13610	PWP1	1	Small-scale	0.38	0.6	0.479	High
469161	Q13813	SPTN1	1	High-throughput	0.38	0.6	0.479	High
469170	Q14247	SRC8	1	High-throughput	0.38	0.6	0.479	High
469172	Q14315	FLNC	1	High-throughput	0.38	0.6	0.479	High
469176	Q14498	RBM39	1	High-throughput	0.38	0.6	0.479	High
469177	Q14558	KPRA	1	High-throughput	0.38	0.6	0.479	High
469178	Q14694	UBP10	1	Small-scale	0.38	0.6	0.479	High
469179	Q14697	GANAB	1	High-throughput	0.38	0.6	0.479	High
469181	Q14767	LTBP2	1	High-throughput	0.38	0.6	0.479	High
469182	Q14773	ICAM4	1	High-throughput	0.38	0.6	0.479	High
469183	Q14807	KIF22	1	High-throughput	0.38	0.6	0.479	High
469184	Q14839	CHD4	1	High-throughput	0.38	0.6	0.479	High
469185	Q14957	NMDE3	1	High-throughput	0.38	0.6	0.479	High
469186	Q14974	IMB1	1	High-throughput	0.38	0.6	0.479	High
469187	Q14999	CUL7	1	High-throughput	0.38	0.6	0.479	High
469190	Q15006	EMC2	1	High-throughput	0.38	0.6	0.479	High
469194	Q15027	ACAP1	1	High-throughput	0.38	0.6	0.479	High
469195	Q15029	U5S1	1	High-throughput	0.38	0.6	0.479	High
469196	Q15051	IQCB1	1	High-throughput	0.38	0.6	0.479	High
469275	Q69YQ0	CYTSA	1	High-throughput	0.38	0.6	0.479	High
469276	Q6DT37	MRCKG	1	High-throughput	0.38	0.6	0.479	High
469284	Q6NUS6	TECT3	1	High-throughput	0.38	0.6	0.479	High
469285	Q6NYC8	PPR18	1	High-throughput	0.38	0.6	0.479	High
469286	Q6P179	ERAP2	1	High-throughput	0.38	0.6	0.479	High
469287	Q6P1J9	CDC73	1	High-throughput	0.38	0.6	0.479	High
469289	Q6P2Q9	PRP8	1	High-throughput	0.38	0.6	0.479	High
469294	Q6S8J3	POTEE	1	High-throughput	0.38	0.6	0.479	High
469298	Q6UW63	PLGT2	1	High-throughput	0.38	0.6	0.479	High
469299	Q6UWL6	KIRR2	1	High-throughput	0.38	0.6	0.479	High
469300	Q6UWN0	LYPD4	1	High-throughput	0.38	0.6	0.479	High
469301	Q6UWY0	ARSK	1	High-throughput	0.38	0.6	0.479	High
469302	Q6UX06	OLFM4	1	High-throughput	0.38	0.6	0.479	High
469304	Q6UXC1	AEGP	1	High-throughput	0.38	0.6	0.479	High
469306	Q6UXS9	CASPC	1	Small-scale	0.38	0.6	0.479	High
469307	Q6WCQ1	MPRIP	1	High-throughput	0.38	0.6	0.479	High
469310	Q6ZMZ3	SYNE3	1	High-throughput	0.38	0.6	0.479	High
469311	Q6ZNL6	FGD5	1	High-throughput	0.38	0.6	0.479	High
469312	Q6ZTA4	TRI67	1	High-throughput	0.38	0.6	0.479	High
469314	Q6ZXV5	TMTC3	1	High-throughput	0.38	0.6	0.479	High
469316	Q70UQ0	IKIP	1	High-throughput	0.38	0.6	0.479	High
469344	Q86VM9	ZCH18	1	High-throughput	0.38	0.6	0.479	High
469346	Q86X52	CHSS1	1	High-throughput	0.38	0.6	0.479	High
469347	Q86XA0	MET23	1	High-throughput	0.38	0.6	0.479	High
469348	Q86XF0	DYR2	1	High-throughput	0.38	0.6	0.479	High
469349	Q86XR8	CEP57	1	High-throughput	0.38	0.6	0.479	High
469432	Q92667	AKAP1	1	High-throughput	0.38	0.6	0.479	High
469434	Q92769	HDAC2	1	High-throughput	0.38	0.6	0.479	High
469435	Q92804	RBP56	1	High-throughput	0.38	0.6	0.479	High
469437	Q92844	TANK	1	High-throughput	0.38	0.6	0.479	High
469441	Q92932	PTPR2	1	High-throughput	0.38	0.6	0.479	High
469444	Q969H8	MYDGF	1	High-throughput	0.38	0.6	0.479	High
469445	Q969X2	SIA7F	1	High-throughput	0.38	0.6	0.479	High
469446	Q96A84	EMID1	1	High-throughput	0.38	0.6	0.479	High
469449	Q96AJ1	CLUA1	1	High-throughput	0.38	0.6	0.479	High
469450	Q96AP4	ZUP1	1	Small-scale	0.38	0.6	0.479	High
469451	Q96AY3	FKB10	1	High-throughput	0.38	0.6	0.479	High
469452	Q96AZ1	EFMT3	1	High-throughput	0.38	0.6	0.479	High
469454	Q96BZ4	PLD4	1	High-throughput	0.38	0.6	0.479	High
469455	Q96C12	ARMC5	1	High-throughput	0.38	0.6	0.479	High
469456	Q96C19	EFHD2	1	High-throughput	0.38	0.6	0.479	High
469459	Q96CW5	GCP3	1	High-throughput	0.38	0.6	0.479	High
469461	Q96DX7	TRI44	1	Small-scale	0.38	0.6	0.479	High
469463	Q96EA4	SPDLY	1	High-throughput	0.38	0.6	0.479	High
469465	Q96EP0	RNF31	1	High-throughput	0.38	0.6	0.479	High
469467	Q96G04	EF2KT	1	High-throughput	0.38	0.6	0.479	High
469468	Q96GD4	AURKB	1	High-throughput	0.38	0.6	0.479	High
469470	Q96GW7	PGCB	1	High-throughput	0.38	0.6	0.479	High
469471	Q96GX1	TECT2	1	High-throughput	0.38	0.6	0.479	High
469472	Q96HE7	ERO1A	1	High-throughput	0.38	0.6	0.479	High
469473	Q96HU8	DIRA2	1	Small-scale	0.38	0.6	0.479	High
469474	Q96HY6	DDRGK	1	High-throughput	0.38	0.6	0.479	High
469477	Q96JK4	HIPL1	1	High-throughput	0.38	0.6	0.479	High
469482	Q96MN9	ZN488	1	High-throughput	0.38	0.6	0.479	High
469484	Q96NZ9	PRAP1	1	High-throughput	0.38	0.6	0.479	High
469485	Q96P15	SPB11	1	High-throughput	0.38	0.6	0.479	High
469486	Q96P70	IPO9	1	High-throughput	0.38	0.6	0.479	High
469487	Q96PK6	RBM14	1	High-throughput	0.38	0.6	0.479	High
469490	Q96Q83	ALKB3	1	Small-scale	0.38	0.6	0.479	High
469491	Q96RK0	CIC	1	High-throughput	0.38	0.6	0.479	High
469492	Q96S59	RANB9	1	Small-scale	0.38	0.6	0.479	High
469494	Q96SI1	KCD15	1	Small-scale	0.38	0.6	0.479	High
469496	Q96T51	RUFY1	1	High-throughput	0.38	0.6	0.479	High
469502	Q99558	M3K14	1	High-throughput	0.38	0.6	0.479	High
469504	Q99608	NECD	1	High-throughput	0.38	0.6	0.479	High
469506	Q99623	PHB2	1	High-throughput	0.38	0.6	0.479	High
469509	Q99759	M3K3	1	High-throughput	0.38	0.6	0.479	High
469510	Q99798	ACON	1	High-throughput	0.38	0.6	0.479	High
469589	Q9H4M7	PKHA4	1	High-throughput	0.38	0.6	0.479	High
469591	Q9H8Y8	GORS2	1	High-throughput	0.38	0.6	0.479	High
469592	Q9H967	WDR76	1	High-throughput	0.38	0.6	0.479	High
469594	Q9HAZ2	PRD16	1	High-throughput	0.38	0.6	0.479	High
469595	Q9HBD1	RC3H2	1	High-throughput	0.38	0.6	0.479	High
469597	Q9HCE7	SMUF1	1	High-throughput	0.38	0.6	0.479	High
469600	Q9HCN8	SDF2L	1	High-throughput	0.38	0.6	0.479	High
469602	Q9NPA0	EMC7	1	High-throughput	0.38	0.6	0.479	High
469603	Q9NPD8	UBE2T	1	Small-scale	0.38	0.6	0.479	High
469604	Q9NPE6	SPAG4	1	High-throughput	0.38	0.6	0.479	High
469606	Q9NPI1	BRD7	1	High-throughput	0.38	0.6	0.479	High
469609	Q9NQ88	TIGAR	1	High-throughput	0.38	0.6	0.479	High
469611	Q9NQC7	CYLD	1	High-throughput	0.38	0.6	0.479	High
469613	Q9NQX7	ITM2C	1	High-throughput	0.38	0.6	0.479	High
469614	Q9NR96	TLR9	1	High-throughput	0.38	0.6	0.479	High
469615	Q9NRB3	CHSTC	1	High-throughput	0.38	0.6	0.479	High
469616	Q9NRD1	FBX6	1	High-throughput	0.38	0.6	0.479	High
469617	Q9NRG0	CHRC1	1	High-throughput	0.38	0.6	0.479	High
469620	Q9NSY1	BMP2K	1	High-throughput	0.38	0.6	0.479	High
469625	Q9NVX0	HAUS2	1	High-throughput	0.38	0.6	0.479	High
469627	Q9NWS0	PIHD1	1	High-throughput	0.38	0.6	0.479	High
469629	Q9NXV2	KCTD5	1	High-throughput	0.38	0.6	0.479	High
469632	Q9NYJ8	TAB2	1	High-throughput	0.38	0.6	0.479	High
469635	Q9NYU2	UGGG1	1	High-throughput	0.38	0.6	0.479	High
469639	Q9NZM1	MYOF	1	High-throughput	0.38	0.6	0.479	High
469641	Q9P0K7	RAI14	1	High-throughput	0.38	0.6	0.479	High
469642	Q9P0L0	VAPA	1	High-throughput	0.38	0.6	0.479	High
469646	Q9P218	COKA1	1	High-throughput	0.38	0.6	0.479	High
469648	Q9P289	STK26	1	High-throughput	0.38	0.6	0.479	High
469653	Q9UBS0	KS6B2	1	High-throughput	0.38	0.6	0.479	High
469658	Q9UBV2	SE1L1	1	Small-scale	0.38	0.6	0.479	High
469659	Q9UBV7	B4GT7	1	High-throughput	0.38	0.6	0.479	High
469660	Q9UDY2	ZO2	1	High-throughput	0.38	0.6	0.479	High
469662	Q9UGI0	ZRAN1	1	High-throughput	0.38	0.6	0.479	High
469663	Q9UGJ1	GCP4	1	High-throughput	0.38	0.6	0.479	High
469665	Q9UH99	SUN2	1	High-throughput	0.38	0.6	0.479	High
469666	Q9UHB6	LIMA1	1	High-throughput	0.38	0.6	0.479	High
469746	Q9Y6K9	NEMO	1	High-throughput	0.38	0.6	0.479	High
469747	Q9Y6M0	TEST	1	High-throughput	0.38	0.6	0.479	High
297348	O95460	MATN4	1	High-throughput	0.38	0.6	0.479	High
469341	Q86UK7	ZN598	1	High-throughput	0.38	0.6	0.479	High
469342	Q86V48	LUZP1	1	High-throughput	0.38	0.6	0.479	High
469343	Q86VD9	PIGZ	1	High-throughput	0.38	0.6	0.479	High
469320	Q7KZ85	SPT6H	1	High-throughput	0.44	0.5	0.47	High
469261	Q5T5S1	CC183	1	High-throughput	0.44	0.5	0.47	High
469209	Q15431	SYCP1	1	High-throughput	0.44	0.5	0.47	High
469541	Q9BXY4	RSPO3	1	High-throughput	0.44	0.5	0.47	High
469393	Q8TBB5	KLDC4	1	High-throughput	0.44	0.5	0.47	High
468936	P50416	CPT1A	1	High-throughput	0.39	0.55	0.46	High
469431	Q92643	GPI8	1	High-throughput	0.38	0.55	0.458	High
468837	P30533	AMRP	1	High-throughput	0.38	0.55	0.458	High
279483	O94772	LY6H	1	High-throughput	0.38	0.55	0.458	High
469516	Q9BPX5	ARP5L	1	High-throughput	0.38	0.55	0.458	High
261468	O75888	TNF13	1	High-throughput	0.38	0.55	0.458	High
469677	Q9UIR0	BTNL2	1	High-throughput	0.38	0.55	0.458	High
469525	Q9BT56	SPXN	1	High-throughput	0.38	0.55	0.458	High
468820	P27635	RL10	1	High-throughput	0.38	0.55	0.458	High
468818	P27469	G0S2	1	High-throughput	0.38	0.55	0.458	High
469729	Q9Y535	RPC8	1	High-throughput	0.38	0.55	0.458	High
249205	O75419	CDC45	1	High-throughput	0.38	0.55	0.458	High
469534	Q9BW60	ELOV1	1	High-throughput	0.38	0.55	0.458	High
224576	O60613	2024-09-15	1	High-throughput	0.38	0.55	0.458	High
469543	Q9BY64	UDB28	1	High-throughput	0.38	0.55	0.458	High
469226	Q16658	FSCN1	1	High-throughput	0.38	0.55	0.458	High
469224	Q16635	WWTR1	1	High-throughput	0.38	0.55	0.458	High
469214	Q15726	KISS1	1	High-throughput	0.38	0.55	0.458	High
469235	Q19AV6	ZSWM7	1	Small-scale	0.38	0.55	0.458	High
469210	Q15475	SIX1	1	Small-scale	0.38	0.55	0.458	High
469200	Q15155	NOMO1	1	High-throughput	0.38	0.55	0.458	High
469110	Q12797	ASPH	1	High-throughput	0.38	0.55	0.458	High
469545	Q9BYC5	FUT8	1	High-throughput	0.38	0.55	0.458	High
469109	Q12794	HYAL1	1	High-throughput	0.38	0.55	0.458	High
426972	P09848	LPH	1	Small-scale	0.38	0.55	0.458	High
160450	O15145	ARPC3	1	High-throughput	0.38	0.55	0.458	High
421373	P09326	CD48	1	High-throughput	0.38	0.55	0.458	High
469106	Q11130	FUT7	1	High-throughput	0.38	0.55	0.458	High
469100	Q09328	MGT5A	1	High-throughput	0.38	0.55	0.458	High
469254	Q5HYA8	MKS3	1	Small-scale	0.38	0.55	0.458	High
469257	Q5JTV8	TOIP1	1	High-throughput	0.38	0.55	0.458	High
469552	Q9BZM1	PG12A	1	High-throughput	0.38	0.55	0.458	High
469692	Q9UMX5	NENF	1	High-throughput	0.38	0.55	0.458	High
469085	Q04721	NOTC2	1	High-throughput	0.38	0.55	0.458	High
223178	O60507	TPST1	1	High-throughput	0.38	0.55	0.458	High
469076	Q02742	GCNT1	1	High-throughput	0.38	0.55	0.458	High
469356	Q8IVM0	CCD50	1	High-throughput	0.38	0.55	0.458	High
469357	Q8IW45	NNRD	1	High-throughput	0.38	0.55	0.458	High
469059	P83731	RL24	1	High-throughput	0.38	0.55	0.458	High
469045	P67809	YBOX1	1	High-throughput	0.38	0.55	0.458	High
469043	P63173	RL38	1	High-throughput	0.38	0.55	0.458	High
469362	Q8IXL6	FA20C	1	High-throughput	0.38	0.55	0.458	High
377046	P05387	RLA2	1	High-throughput	0.38	0.55	0.458	High
468960	P54105	ICLN	1	High-throughput	0.38	0.55	0.458	High
469719	Q9Y3I1	FBX7	1	High-throughput	0.38	0.55	0.458	High
468943	P51460	INSL3	1	High-throughput	0.38	0.55	0.458	High
468940	P50914	RL14	1	High-throughput	0.38	0.55	0.458	High
469373	Q8N3H0	TAFA2	1	High-throughput	0.38	0.55	0.458	High
469375	Q8N766	EMC1	1	High-throughput	0.38	0.55	0.458	High
469567	Q9H0F5	RNF38	1	Small-scale	0.38	0.55	0.458	High
344174	P02818	OSTCN	1	High-throughput	0.38	0.55	0.458	High
469571	Q9H0W5	CCDC8	1	High-throughput	0.38	0.55	0.458	High
469384	Q8NEM0	MCPH1	1	High-throughput	0.38	0.55	0.458	High
469387	Q8NHQ1	CEP70	1	High-throughput	0.38	0.55	0.458	High
469388	Q8NI22	MCFD2	1	High-throughput	0.38	0.55	0.458	High
469389	Q8TAL6	FIBIN	1	High-throughput	0.38	0.55	0.458	High
469744	Q9Y6A9	SPCS1	1	High-throughput	0.38	0.55	0.458	High
333470	P01732	CD8A	1	High-throughput	0.38	0.55	0.458	High
469576	Q9H239	MMP28	1	High-throughput	0.38	0.55	0.458	High
469400	Q8TEM1	PO210	1	High-throughput	0.38	0.55	0.458	High
468913	P47992	XCL1	1	High-throughput	0.38	0.55	0.458	High
469403	Q8TF40	FNIP1	1	High-throughput	0.38	0.55	0.458	High
468897	P43307	SSRA	1	Small-scale	0.38	0.55	0.458	High
317223	P00403	COX2	1	High-throughput	0.38	0.55	0.458	High
469411	Q8WWK9	CKAP2	1	High-throughput	0.38	0.55	0.458	High
468885	P41159	LEP	1	High-throughput	0.38	0.55	0.458	High
468882	P39656	OST48	1	High-throughput	0.38	0.55	0.458	High
468865	P36578	RL4	1	High-throughput	0.38	0.55	0.458	High
468860	P35638	DDIT3	1	Small-scale	0.38	0.55	0.458	High
308943	O95868	LY66D	1	High-throughput	0.38	0.55	0.458	High
287848	O95140	MFN2	1	High-throughput	0.38	0.55	0.458	High
112001	O00165	HAX1	1	Small-scale	0.38	0.55	0.458	High
469337	Q86SS6	SYT9	1	High-throughput	0.38	0.55	0.458	High
469333	Q7Z6A9	BTLA	1	High-throughput	0.38	0.55	0.458	High
469651	Q9UBL9	P2RX2	1	High-throughput	0.38	0.55	0.458	High
469012	P62266	RS23	1	High-throughput	0.38	0.55	0.458	High
468757	P18077	RL35A	1	High-throughput	0.38	0.55	0.458	High
469324	Q7RTW8	OTOAN	1	High-throughput	0.38	0.55	0.458	High
469507	Q99708	CTIP	1	Small-scale	0.38	0.55	0.458	High
469000	P61353	RL27	1	High-throughput	0.38	0.55	0.458	High
376842	P05386	RLA1	1	High-throughput	0.38	0.55	0.458	High
469436	Q92820	GGH	1	High-throughput	0.38	0.55	0.458	High
468999	P61313	RL15	1	High-throughput	0.38	0.55	0.458	High
469308	Q6X784	ZPBP2	1	High-throughput	0.38	0.55	0.458	High
469293	Q6PL45	BRID5	1	High-throughput	0.38	0.55	0.458	High
340468	P02652	APOA2	1	High-throughput	0.38	0.55	0.458	High
469447	Q96AE7	TTC17	1	High-throughput	0.38	0.55	0.458	High
469292	Q6PIU2	NCEH1	1	High-throughput	0.38	0.55	0.458	High
469636	Q9NZ63	TLS1	1	High-throughput	0.38	0.55	0.458	High
468973	P56134	ATPK	1	High-throughput	0.38	0.55	0.458	High
453169	P0DML3	CSH2	1	High-throughput	0.38	0.55	0.458	High
468965	P55000	SLUR1	1	High-throughput	0.38	0.55	0.458	High
469457	Q96CP6	ASTRA	1	High-throughput	0.38	0.55	0.458	High
428090	P09912	IFI6	1	Small-scale	0.38	0.55	0.458	High
469605	Q9NPG2	NGB	1	High-throughput	0.38	0.55	0.458	High
469189	Q15005	SPCS2	1	High-throughput	0.38	0.55	0.458	High
310652	O95985	TOP3B	1	Small-scale	0.38	0.55	0.458	High
469180	Q14703	MBTP1	1	High-throughput	0.38	0.55	0.458	High
469657	Q9UBU3	GHRL	1	High-throughput	0.38	0.55	0.458	High
469175	Q14457	BECN1	1	Small-scale	0.38	0.55	0.458	High
469610	Q9NQC3	RTN4	1	High-throughput	0.38	0.55	0.458	High
414334	P08582	TRFM	1	High-throughput	0.38	0.55	0.458	High
469164	Q13907	IDI1	1	High-throughput	0.38	0.55	0.458	High
469159	Q13724	MOGS	1	High-throughput	0.38	0.55	0.458	High
469149	Q13519	PNOC	1	High-throughput	0.38	0.55	0.458	High
469142	Q13435	SF3B2	1	High-throughput	0.38	0.55	0.458	High
469647	Q9P270	SLAI2	1	High-throughput	0.38	0.55	0.458	High
298941	O95568	MET18	1	High-throughput	0.38	0.55	0.458	High
468774	P20783	NTF3	1	High-throughput	0.38	0.55	0.458	High
469622	Q9NTX7	RN146	1	Small-scale	0.38	0.55	0.458	High
469495	Q96SL4	GPX7	1	Small-scale	0.38	0.55	0.458	High
469497	Q99417	MYCBP	1	High-throughput	0.38	0.55	0.458	High
469498	Q99442	SEC62	1	High-throughput	0.38	0.55	0.458	High
469038	P62955	CCG7	1	High-throughput	0.38	0.55	0.458	High
469029	P62857	RS28	1	High-throughput	0.38	0.55	0.458	High
469022	P62701	RS4X	1	High-throughput	0.38	0.55	0.458	High
469608	Q9NQ75	CASS4	1	High-throughput	0.35	0.6	0.457	High
468979	P57078	RIPK4	1	High-throughput	0.35	0.6	0.457	High
469515	Q9BPU6	DPYL5	1	High-throughput	0.35	0.6	0.457	High
469093	Q06787	FMR1	1	High-throughput	0.35	0.6	0.457	High
469262	Q5T7N2	LITD1	1	High-throughput	0.33	0.6	0.445	High
165065	O15264	MK13	1	Small-scale	0.33	0.6	0.445	High
468930	P49747	COMP	1	Small-scale	0.33	0.6	0.445	High
389375	P06401	PRGR	1	Small-scale	0.33	0.6	0.445	High
469099	Q09161	NCBP1	1	High-throughput	0.33	0.6	0.445	High
469559	Q9GZQ8	MLP3B	1	High-throughput	0.33	0.6	0.445	High
469401	Q8TEU7	RPGF6	1	High-throughput	0.33	0.6	0.445	High
469243	Q32Q12	Q32Q12	1	High-throughput	0.33	0.6	0.445	High
288965	O95166	GBRAP	1	High-throughput	0.33	0.6	0.445	High
468852	P35226	BMI1	1	High-throughput	0.33	0.6	0.445	High
79131	B9A025	B9A025	1	High-throughput	0.33	0.6	0.445	High
468828	P28799	GRN	1	High-throughput	0.33	0.6	0.445	High
469568	Q9H0R8	GBRL1	1	High-throughput	0.33	0.6	0.445	High
259821	O75807	PR15A	1	High-throughput	0.33	0.6	0.445	High
468953	P52298	NCBP2	1	High-throughput	0.33	0.6	0.445	High
88397	E7EVA0	E7EVA0	1	High-throughput	0.33	0.6	0.445	High
453503	P0DPA2	VSIG8	1	High-throughput	0.33	0.6	0.445	High
164060	O15232	MATN3	1	Small-scale	0.33	0.6	0.445	High
114560	O00213	APBB1	1	High-throughput	0.33	0.6	0.445	High
469667	Q9UHC6	CNTP2	1	Small-scale	0.33	0.6	0.445	High
469123	Q13131	AAPK1	1	Small-scale	0.33	0.6	0.445	High
377861	P05412	JUN	1	High-throughput	0.33	0.6	0.445	High
469138	Q13363	CTBP1	1	High-throughput	0.33	0.6	0.445	High
468977	P56817	BACE1	1	Small-scale	0.33	0.6	0.445	High
442045	P0C0S8	H2A1	1	Small-scale	0.33	0.6	0.445	High
468984	P60520	GBRL2	1	High-throughput	0.33	0.6	0.445	High
468728	P13693	TCTP	1	Small-scale	0.33	0.6	0.445	High
469188	Q14CZ7	FAKD3	1	Small-scale	0.33	0.6	0.445	High
469280	Q6IQ23	PKHA7	1	High-throughput	0.33	0.6	0.445	High
468768	P19838	NFKB1	1	High-throughput	0.33	0.6	0.445	High
468762	P19320	VCAM1	1	High-throughput	0.33	0.6	0.445	High
469103	Q0P6H9	TMM62	1	High-throughput	0.35	0.55	0.438	High
468918	P48552	NRIP1	1	High-throughput	0.35	0.55	0.438	High
469272	Q68BL8	OLM2B	1	High-throughput	0.38	0.5	0.437	High
251715	O75493	CAH11	1	High-throughput	0.38	0.5	0.437	High
469380	Q8NCI6	GLBL3	1	High-throughput	0.38	0.5	0.437	High
469521	Q9BQY6	WFDC6	1	High-throughput	0.38	0.5	0.437	High
468855	P35244	RFA3	1	High-throughput	0.38	0.5	0.437	High
469562	Q9GZU5	NYX	1	High-throughput	0.38	0.5	0.437	High
469244	Q3KP44	ANR55	1	High-throughput	0.38	0.5	0.437	High
422866	P09466	PAEP	1	High-throughput	0.38	0.5	0.437	High
469385	Q8NFQ5	BPIB6	1	High-throughput	0.38	0.5	0.437	High
192727	O43405	COCH	1	High-throughput	0.38	0.5	0.437	High
469361	Q8IXJ9	ASXL1	1	High-throughput	0.38	0.5	0.437	High
469414	Q8WWU7	ITLN2	1	High-throughput	0.38	0.5	0.437	High
127732	O00602	FCN1	1	High-throughput	0.38	0.5	0.437	High
469588	Q9H4F1	SIA7D	1	High-throughput	0.38	0.5	0.437	High
469584	Q9H3Y0	CRSPL	1	High-throughput	0.38	0.5	0.437	High
420112	P09093	CEL3A	1	High-throughput	0.38	0.5	0.437	High
468920	P49116	NR2C2	1	High-throughput	0.38	0.5	0.437	High
469517	Q9BQ08	RETNB	1	High-throughput	0.38	0.5	0.437	High
341468	P02747	C1QC	1	High-throughput	0.38	0.5	0.437	High
469090	Q05D32	CTSL2	1	Small-scale	0.38	0.5	0.437	High
469716	Q9Y312	AAR2	1	High-throughput	0.38	0.5	0.437	High
469672	Q9UHF5	IL17B	1	High-throughput	0.38	0.5	0.437	High
469557	Q9C0F0	ASXL3	1	High-throughput	0.38	0.5	0.437	High
410571	P08218	CEL2B	1	High-throughput	0.38	0.5	0.437	High
468816	P26927	HGFL	1	High-throughput	0.38	0.5	0.437	High
256541	O75636	FCN3	1	High-throughput	0.38	0.5	0.437	High
242648	O75173	ATS4	1	High-throughput	0.38	0.5	0.437	High
469577	Q9H293	IL25	1	High-throughput	0.38	0.5	0.437	High
445099	P0C862	C1T9A	1	High-throughput	0.38	0.5	0.437	High
469374	Q8N3Y3	LARG2	1	High-throughput	0.38	0.5	0.437	High
469564	Q9GZX3	CHST6	1	High-throughput	0.38	0.5	0.437	High
469376	Q8NA75	DC4L2	1	Small-scale	0.38	0.5	0.437	High
469544	Q9BYB4	GNB1L	1	High-throughput	0.38	0.5	0.437	High
469378	Q8NBP0	TTC13	1	High-throughput	0.38	0.5	0.437	High
469674	Q9UHI8	ATS1	1	High-throughput	0.38	0.5	0.437	High
469021	P62502	LCN6	1	High-throughput	0.38	0.5	0.437	High
468781	P22466	GALA	1	High-throughput	0.38	0.5	0.437	High
469321	Q7L273	KCTD9	1	High-throughput	0.38	0.5	0.437	High
469623	Q9NUM4	T106B	1	High-throughput	0.38	0.5	0.437	High
469319	Q76L83	ASXL2	1	High-throughput	0.38	0.5	0.437	High
469315	Q70JA7	CHSS3	1	High-throughput	0.38	0.5	0.437	High
468752	P16562	CRIS2	1	High-throughput	0.38	0.5	0.437	High
469338	Q86T13	CLC14	1	Small-scale	0.38	0.5	0.437	High
469633	Q9NYL9	TMOD3	1	High-throughput	0.38	0.5	0.437	High
469649	Q9P2E8	MARH4	1	High-throughput	0.38	0.5	0.437	High
469644	Q9P0V9	2024-09-10	1	High-throughput	0.38	0.5	0.437	High
402198	P07477	TRY1	1	High-throughput	0.38	0.5	0.437	High
469168	Q14134	TRI29	1	Small-scale	0.38	0.5	0.437	High
468770	P20231	TRYB2	1	High-throughput	0.38	0.5	0.437	High
469281	Q6JVE5	LCN12	1	High-throughput	0.38	0.5	0.437	High
469167	Q14118	DAG1	1	Small-scale	0.33	0.55	0.426	High
88814	E9PDS3	E9PDS3	1	High-throughput	0.33	0.5	0.407	High
84083	C9JE98	C9JE98	1	High-throughput	0.33	0.5	0.407	High
88403	E7EW69	E7EW69	1	High-throughput	0.33	0.5	0.407	High
469386	Q8NG41	NPB	2	High-throughput	0.62	0.16	0.318	High
469731	Q9Y581	INSL6	2	High-throughput	0.62	0.16	0.318	High
469717	Q9Y328	NSG2	2	High-throughput	0.62	0.16	0.318	High
469296	Q6URK8	TEPP	2	High-throughput	0.6	0.16	0.313	High
469630	Q9NXV6	CARF	1	High-throughput	0.48	0.16	0.279	Low
331670	P01148	GON1	1	High-throughput	0.48	0.16	0.279	Low
468910	P47710	CASA1	1	High-throughput	0.48	0.16	0.279	Low
469248	Q4KMZ1	IQCC	1	High-throughput	0.44	0.16	0.269	Low
469211	Q15486	GUSP1	1	High-throughput	0.44	0.16	0.268	Low
96156	F7VJQ1	APRIO	1	Small-scale	0.42	0.16	0.261	Low
469104	Q0VAF6	SYCN	1	High-throughput	0.38	0.16	0.249	Low
212258	O60232	ZNRD2	1	High-throughput	0.38	0.16	0.249	Low
469240	Q30KQ9	DB110	1	High-throughput	0.38	0.16	0.249	Low
469417	Q8WXA2	PATE1	1	High-throughput	0.38	0.16	0.249	Low
332533	P01350	GAST	1	High-throughput	0.38	0.16	0.249	Low
469713	Q9Y2D5	AKAP2	1	High-throughput	0.38	0.16	0.249	Low
468889	P42127	ASIP	1	High-throughput	0.38	0.16	0.249	Low
469256	Q5JTB6	PLAC9	1	High-throughput	0.38	0.16	0.249	Low
469740	Q9Y5Q6	INSL5	1	High-throughput	0.38	0.16	0.249	Low
295818	O95399	UTS2	1	High-throughput	0.38	0.16	0.249	Low
469366	Q8IZN7	D107A	1	High-throughput	0.38	0.16	0.249	Low
469303	Q6UXA7	CF015	1	High-throughput	0.38	0.16	0.249	Low
469290	Q6PDA7	SG11A	1	High-throughput	0.38	0.16	0.249	Low
469133	Q13296	SG2A2	1	High-throughput	0.38	0.16	0.249	Low
301731	O95711	LY86	1	High-throughput	0.38	0.16	0.249	Low
469443	Q969E3	UCN3	1	High-throughput	0.38	0.16	0.249	Low
469137	Q13361	MFAP5	1	High-throughput	0.38	0.16	0.249	Low
468964	P54803	GALC	1	High-throughput	0.38	0.16	0.249	Low
469607	Q9NPZ5	B3GA2	1	High-throughput	0.38	0.16	0.249	Low
469313	Q6ZUH1	Q6ZUH1	1	High-throughput	0.35	0.16	0.238	Low
3582	A0A0U1RRE5	NBDY	1	Small-scale	0.33	0.16	0.232	Low
*************Service provided by Combinatics****************************
