# Supplementary material for: HSPA5 promotes YAP/TAZ stability independently of the Hippo pathway and induces proneural-to-mesenchymal transition in glioblastoma
Source: Cell Death Dis. 2026 Feb 7;17(1):208. doi: 10.1038/s41419-026-08428-3 (PMC12895041; doi:10.1038/s41419-026-08428-3)
Supplement: Supplementary file 16 — Supplementary Table7 [file 41419_2026_8428_MOESM16_ESM.xlsx]

## Sheet: Sheet1
Peptides of HSPA5
Sequence	Mass	Proteins	Leading razor protein	Gene names	Protein names	Charges	Score	Intensity IGG	Intensity INPUT
AAAAAAAAAAGAAGGR	1197.62	Q86U42	Q86U42	PABPN1	Polyadenylate-binding protein 2	2	145.9	9000100	14245000
AAAAAAALQAK	955.545	Q59GY2;P36578;B4DMJ6;H3BM89;H3BU31	Q59GY2	RPL4	60S ribosomal protein L4	2;3	119.29	2372900000	3228500000
AAAAAGTATSQR	1074.54	A8K7W3;A8K5T7;Q9Y2Z0	A8K7W3	SUGT1	Suppressor of G2 allele of SKP1 homolog	2	72.643	0	0
AAATGAVAASAASGQAEGK	1587.79	H7BXE3;Q9NWH9;H0YLW7;H0YMW8;H0YNF3;H0YMR6;H0YLE6;H0YL55	H7BXE3	SLTM	SAFB-like transcription modulator	2	101.6	6183700	10528000
AAAVAAAGAGEPQSPDELLPK	1962.01	Q53GB0;Q549C5;Q9NS69	Q53GB0	MST065;TOMM22	Mitochondrial import receptor subunit TOM22 homolog	3	46.621	10796000	0
AAEDDEDDDVDTK	1436.54	P06454;Q15202;B8ZZW7;B8ZZA1;Q15200;Q15204;Q53S24;Q86YS2;Q8TBK9;V9HVW6;B8ZZQ6;H7C2N1;Q7Z4R6	P06454	PTMA;PTMAP7	Prothymosin alpha;Prothymosin alpha, N-terminally processed;Thymosin alpha-1	2	80.763	0	15091000
AAEDDEDDDVDTKK	1564.64	P06454;Q15202;B8ZZW7;B8ZZA1;Q15200;Q15204;Q53S24;Q86YS2;Q8TBK9;V9HVW6;B8ZZQ6;H7C2N1;Q7Z4R6	P06454	PTMA;PTMAP7	Prothymosin alpha;Prothymosin alpha, N-terminally processed;Thymosin alpha-1	3	49.482	0	21812000
AAEEPSKVEEK	1215.6	P29966	P29966	MARCKS	Myristoylated alanine-rich C-kinase substrate	2	62.463	0	0
AAFDDAIAELDTLSEESYK	2086.96	V9HW98;P62258;G9K389;G9K388;B7ZA86;K7EM20	V9HW98	HEL2;YWHAE;YWHAE/FAM22B fusion;YWHAE/FAM22A fusion	14-3-3 protein epsilon	2;3	189.81	27176000	127980000
AAFNSGK	693.345	V9HVZ4;P04406;Q2TSD0;B4DRV9	V9HVZ4	HEL-S-162eP;GAPDH	Glyceraldehyde-3-phosphate dehydrogenase	2	95.793	0	126440000
AAGVEAAAEVAATEIK	1499.78	A0A087X0X3;M0R019;B4DEG4;P52272;M0QYQ7;M0R0N3;M0R2T0;M0R0Y6	A0A087X0X3	HNRNPM	Heterogeneous nuclear ribonucleoprotein M	2	171.05	22228000	0
AALGVLESDLPSAVTLLK	1796.03	H0YJQ1;A0A8V8TRJ3;Q8NEJ9	H0YJQ1	NGDN	Neuroguidin	2;3	119.76	33799000	46284000
AALQELLSK	971.565	P62851	P62851	RPS25	40S ribosomal protein S25	2	101.54	56531000	84884000
AALRPLVK	866.57	D3YTB1;F8W727;P62910;D3YTI8	D3YTB1	RPL32	60S ribosomal protein L32	2	121.29	174370000	126200000
AALRPLVKPK	1091.72	D3YTB1;F8W727;P62910;D3YTI8	D3YTB1	RPL32	60S ribosomal protein L32	2;3	110.81	1930300000	1650300000
AALWALQGGTSVVIANGTHPK	2090.13	P54886	P54886	ALDH18A1	Delta-1-pyrroline-5-carboxylate synthase;Glutamate 5-kinase;Gamma-glutamyl phosphate reductase	3	60.034	0	9378200
AANPVDFLSK	1060.56	Q8IY81;B4DKU3	Q8IY81	FTSJ3	pre-rRNA processing protein FTSJ3	2	85.731	129160000	175020000
AAPDILIATPGR	1193.68	B7Z6D5;B3GQE6;Q96GQ7;A0A087X059	B7Z6D5	DDX27	Probable ATP-dependent RNA helicase DDX27	2	83.499	29475000	44193000
AAPEPLRPR	1005.57	Q15599	Q15599	SLC9A3R2	Na(+)/H(+) exchange regulatory cofactor NHE-RF2	2	98.523	112510000	128520000
AAPGAEFAPNKR	1227.64	A0A7I2V4J2;A8K525;A0A0S2Z4Z9;A0A7I2V5Y7;A0A7I2V535;Q15233;A0A7I2V4K9	A0A7I2V4J2	NONO	Non-POU domain-containing octamer-binding protein	3	49.423	7766700	15035000
AAQEEYVK	936.455	V9HWN7;J3KPS3;P04075;H3BQN4;H3BR68;A0A0M4FNU3	V9HWN7	HEL-S-87p;ALDOA	Fructose-bisphosphate aldolase;Fructose-bisphosphate aldolase A	2	117.17	23165000	64692000
AAQGEPQVQFK	1201.61	B5MDF5;P62826;A0A087X0W0	B5MDF5	RAN	GTP-binding nuclear protein Ran	2	69.423	17299000	23807000
AAQLAIR	741.45	D3YTB1;F8W727;P62910	D3YTB1	RPL32	60S ribosomal protein L32	2	137.5	3566700000	2891400000
AAVAGEDGR	844.404	P07910;A8K9A4;B2R5W2;B2R603;G3V2Q1;G3V4C1;B4DY08;G3V4W0;G3V576;B3KX96;G3V575;G3V555;B4DSU6;G3V251;G3V5X6;G3V3K6;B4DMJ1;Q6PKD2;A0A0G2JPF8;O60812;A0A0G2JNQ3;B2RXH8;P0DMR1;B7ZW38	P07910	HNRNPC;HNRPCL1;HNRNPCL1;HNRNPCL2;HNRNPCL4;HNRNPCL3	Heterogeneous nuclear ribonucleoproteins C1/C2;Heterogeneous nuclear ribonucleoprotein C-like 1;Heterogeneous nuclear ribonucleoprotein C-like 2;Heterogeneous nuclear ribonucleoprotein C-like 4;Heterogeneous nuclear ribonucleoprotein C-like 3	2	130.27	246800000	264550000
AAVLLEQER	1027.57	Q7Z3K9;Q13435;E9PJT3;E9PJ04;H0YCG1	Q7Z3K9	DKFZp781L0540;SF3B2	Splicing factor 3B subunit 2	2	71.379	15965000	0
AAVPSGASTGIYEALELR	1803.94	P06733;A0A024R4F1;A0A2R8Y6G6;K7EM90;A0A2R8YEM5;A0A2R8Y879;K7ERS8;A0A2R8YEG5;A0A2R8Y798;F5H0C8;A8K3B0;P13929;Q6FHV6;B4DUJ6;E5RGZ4;E5RI09;K7EKN2;K7EPM1;F5H1C3;E5RG95;P09104	P06733	ENO1;ENO2;ENO3	Alpha-enolase;Enolase;Beta-enolase;Gamma-enolase	2;3	120.24	73601000	154880000
AAYEAELGDAR	1164.54	P02545;A0A6Q8PFJ0;A0A384MQX1;Q3BDU5;Q8N519;W8QEH3;A0A804HL68;A0A6Q8PHQ9;Q5I6Y5;A0A6Q8PF80;A0A6Q8PGH0;W5X314;A0A6Q8PF59;A0A6Q8PFM1	P02545	LMNA	Prelamin-A/C;Lamin-A/C	2	108.43	14352000	31694000
AAYFGIYDTAK	1218.59	P05141;Q6NVC0	P05141	SLC25A5	ADP/ATP translocase 2;ADP/ATP translocase 2, N-terminally processed	2	68.893	19259000	29255000
AAYLQETGKPLDETLKK	1904.03	P04083;Q5TZZ9;A0A4D5RAB7;A0A4D5RAG0;A0A4D5RAI5;Q5T3N1;A0A4D5RA86;A0A4D5RAJ5;A0A4D5RAD4;A0A4D5RAH1;Q5T3N0;A0A4D5RA95;A0A4D5RBL6;A0A4D5RBR8	P04083	ANXA1	Annexin A1;Annexin	4	54.281	17668000	32902000
ACNQLGQFLQHR	1470.71	O94973;B7Z5S9;A0A8I5KPP9;A0A0G2JS82;A0A0G2JQM1;Q8N2F8;A0A8I5KYZ9;O95782;B4DXJ6	O95782	AP2A2;AP2A1	AP-2 complex subunit alpha-2;AP-2 complex subunit alpha-1	2;3	72.652	63280000	14624000
ACQSIYPLHDVFVR	1703.85	Q6NXR8;A8K4W0;P61247;D6RG13;H0Y9Y4;D6RAT0;D6RB09;D6R9B6	Q6NXR8	RPS3A	40S ribosomal protein S3a	2;3	96.015	193550000	206980000
ADAEGESDLENSR	1391.58	Q9Y490	Q9Y490	TLN1	Talin-1	2	99.522	0	6424800
ADASSKK	705.366	B3KM27;B7ZLZ7;B3KMB1;A8K984;O95347	B3KM27	SMC2	Structural maintenance of chromosomes protein;Structural maintenance of chromosomes protein 2	2	54.056	0	0
ADDGRPFPQVIK	1341.7	V9HWN7;J3KPS3;P04075;H3BQN4;H3BUH7;H3BPS8;H3BMQ8;H3BR04;H3BU78	V9HWN7	HEL-S-87p;ALDOA	Fructose-bisphosphate aldolase;Fructose-bisphosphate aldolase A	2;3	61.353	16171000	56696000
ADEGISFR	893.424	A0A384NPQ2;Q06830;A0A0A0MSI0;B2R4P2	A0A384NPQ2	PRDX1	Peroxiredoxin-1	2	104.75	35225000	78425000
ADELSEK	790.371	C9JKI3;Q7Z4F3	C9JKI3	CAV1	Caveolin	2	82.671	0	12709000
ADFCIIHYAGK	1293.62	P35580;A0A8I5KZ38;A0A8I5KWT8;P35579;A0A0U4BW16;Q86XU5;B4E3S1	A0A8I5KWT8	MYH10;MYH9	Myosin-10;Myosin-9	2;3	127.4	115610000	300250000
ADGVGIEQGKMDGDK	1518.7	Q8NDH2	Q8NDH2	CCDC168	Coiled-coil domain-containing protein 168	2	78.098	0	0
ADGYVLEGKELEFYLR	1900.96	Q5JR94;P62241;Q5JR95;Q9BS10	Q5JR94	RPS8	40S ribosomal protein S8	3	69.331	0	0
ADILEDKDGK	1102.55	A0A087X0X3;M0R019;B4DEG4;P52272;M0QYQ7;M0R0N3;M0R2T0;Q7KYM9;Q59ES8;M0QZM1	A0A087X0X3	HNRNPM;ORF	Heterogeneous nuclear ribonucleoprotein M	2;3	69.598	13180000	20526000
ADKEAAFDDAVEER	1564.7	Q09028;E9PNS2;E9PIC4;E9PNS6	Q09028	RBBP4	Histone-binding protein RBBP4	2	75.695	0	10364000
ADLEMQIESLTEELAYLK	2095.04	P13645;A0A1B0GVI3	P13645	KRT10	Keratin, type I cytoskeletal 10	2;3	160.69	46750000	151050000
ADLEMQIESLTEELAYLKK	2223.13	P13645;A0A1B0GVI3	P13645	KRT10	Keratin, type I cytoskeletal 10	3	40.968	12590000	19351000
ADLINNLGTIAK	1241.7	K9JA46;P07900;Q2VPJ6;Q8TBA7;Q14568;B4DTA5;Q86SX1;B4DMA2;P08238;B4DGL0;Q6PK50;O14942;Q58FF8	K9JA46	EL52;HSP90AA1;HSP90AA2P;HSP90AB1;HSP90AB2P	Heat shock protein HSP 90-alpha;Heat shock protein HSP 90-alpha A2;Heat shock protein HSP 90-beta;Putative heat shock protein HSP 90-beta 2	2	119.16	53082000	145900000
ADRDESSPYAAMLAAQDVAQR	2264.05	P62263;A0A2R8Y811;E5RH77	P62263	RPS14	40S ribosomal protein S14	3	67.251	47233000	43526000
ADSLLAVVK	914.544	B7Z2Z1;B7ZLP5;A8K329;Q15424;B7Z1C7;B7Z2F6;B7Z5X3	B7Z2Z1	SAFB	Scaffold attachment factor B1	2	87.181	17997000	33393000
ADVDVQPYAFTTK	1453.71	Q8N4P8;Q53GS0;D2CFK9;Q9BZE4;B4DHR2;O60747	Q8N4P8	GTPBP4	Nucleolar GTP-binding protein 1	2	91.549	13399000	15651000
AEAESLYQSK	1124.54	H6VRG0;H6VRF8;H6VRG1;P04264;H6VRG3;H6VRF9;H6VRG2	H6VRG0	KRT1	Keratin, type II cytoskeletal 1	2	135.79	194190000	200230000
AEAGDNLGALVR	1184.61	A0A384ME17;P49411	A0A384ME17	TUFM	Elongation factor Tu, mitochondrial	2	81.338	13603000	15577000
AEAVVNTVDISER	1401.71	Q8IY81;B4DKU3	Q8IY81	FTSJ3	pre-rRNA processing protein FTSJ3	2;3	138.71	58697000	77620000
AEDGSVIDYELIDQDAR	1907.87	P07355;A0A024R5Z7;V9HW65;H0YMW4;H0YN42;H0YMU9;H0YMD0;H0YM50;H0YNP5;H0YL33;H0YN28;B3KRQ1;H0YNA0	P07355	ANXA2;HEL-S-270	Annexin A2;Annexin	2	63.727	0	0
AEDTALYYCAR	1331.58	A0A449C1A8;A0A7S5EUE3;A0A5C2GNZ6;A0A5C2GKB8;A0A5C2GIQ8;A0A5C2GG11;A0A7S5C6B8;A0A7S5EWU2;A0A7S5EWG2;A0A7S5C4A0;A0A5C2GAG8;A0A7S5C334;A0A7S5EVN0;A0A5C2GL40;A0A5C2GF54;A0A5C2GDR6;A0A7S5EYF6;A0A7S5BXZ9;A0A7S5BYX7;A0A7S5BZK2;A0A7S5C1E3;A0A7S5C2U8;A0A7S5C318;A0A7S5ET96;A0A7S5EW39;A0A7S5BZI1;A0A7S5C3J4;A0A7S5C068;A0A5C2G9W8;A0A7S5C4G2;A0A5C2GFX5;A0A5C2GET1;A0A7S5BZQ5;A0A7S5C5C6;A0A7S5EY69;A0A7S5C121;A0A…	A0A449C1A8			2	157.91	113510000	11136000
AEDTAVYYCTR	1347.58	A0A5C2GRP9;A0A5C2GE11;A0A7S5C463;A0A5C2GEV1;A0A7S5EXQ2;A0A5C2GT62;A0A5C2GH97;A0A5C2GEW4;A0A5C2GN52	A0A5C2GRP9			2	99.653	116690000	37918000
AEEDEILNR	1087.51	P27824;A0A7P0TAE9;A0A7P0T937;A0A7P0TB65;A0A7P0Z484;D6RGY2	P27824	CANX	Calnexin	2	85.212	12594000	34911000
AEEILEK	830.439	Q5VVC8;Q08ES8;Q5VVD0;P62913	Q5VVC8	RPL11	60S ribosomal protein L11	2	91.626	49202000	0
AEELLAEEK	1030.52	O00429;B4DYR6;F8VZ52;A0A994J3M8;A0A994J402;F8VUJ9;A0A8V8TQT5;A0A994J3G5;A0A994J6L8	O00429	DNM1L	Dynamin-1-like protein	2	112.84	0	90890000
AEGYAEGDLTLYHR	1593.74	Q8IY81;B4DKU3	Q8IY81	FTSJ3	pre-rRNA processing protein FTSJ3	2;3	106.17	95693000	133160000
AEIEAELDKLSISSLEK	1873.99	A8MY60;A0A140VJN5;Q96JM4	A8MY60	LRRIQ1	Leucine-rich repeat and IQ domain-containing protein 1	4	25.319	0	0
AEIIHHLADLLTDQR	1743.93	P54886	P54886	ALDH18A1	Delta-1-pyrroline-5-carboxylate synthase;Glutamate 5-kinase;Gamma-glutamyl phosphate reductase	3;4	106.3	0	115190000
AEIIHHLADLLTDQRDEILLANKK	2768.52	P54886	P54886	ALDH18A1	Delta-1-pyrroline-5-carboxylate synthase;Glutamate 5-kinase;Gamma-glutamyl phosphate reductase	4	72.015	0	24205000
AELDDTPMR	1046.47	Q6PIX2;Q9BSV4;Q86VG2;A0A384N5Z8;A0A8Q3WMA7;P23246	Q6PIX2	SFPQ	Splicing factor, proline- and glutamine-rich	2	49.418	0	10067000
AELNEFLTR	1091.56	Q53G83;P23396;F2Z2S8;H0YF32;H0YCJ7;E9PPU1;E9PL09;E9PQ96;E9PJH4;E9PK82;H0YEU2;H0YES8;E9PQX2	Q53G83	RPS3	40S ribosomal protein S3	2	117.04	31305000	52315000
AEQVALSR	872.472	A0A8Q3WLB9;A0A8Q3WL90;E9PD92;A0A8Q3WL93;A0A8Q3WLT0;E7EM57;A0A8Q3WL80;A0A8Q3SIN6;B4DYA7;A8K8D9;A0A8G1M3Q3;A0A384NL00;E7EUI8;A0A8Q3SIS5;P11413	A0A8Q3WLB9	G6PD	Glucose-6-phosphate 1-dehydrogenase	2	99.442	0	19212000
AETECQNTEYQQLLDIK	2081.96	P13645;A0A1B0GVI3	P13645	KRT10	Keratin, type I cytoskeletal 10	2;3	189.33	109470000	172190000
AEVPARPAPQEPYDVVLQR	2134.12	Q5TCQ9	Q5TCQ9	MAGI3	Membrane-associated guanylate kinase, WW and PDZ domain-containing protein 3	3	40.179	0	14891000
AEVQVLVLDGR	1197.67	Q5QTS3;A0A384ME37;P40429;A0A7I2V5L3;A0A7I2V2L9;Q53H34;B4DNC8;M0QZU1;A0A096LPE0	Q5QTS3	RPL13A	60S ribosomal protein L13a	2	182.64	210370000	191240000
AEYLASIFGTEK	1327.67	B5BU08;Q01081;K7EJH3;A0A1B0GW87;K7EJM7;M0QYK5;Q69YM7;M0R2N4;Q8WU68	B5BU08	U2AF1;U2AF1L4;DKFZp313J1712	Splicing factor U2AF 35 kDa subunit;Splicing factor U2AF 26 kDa subunit	2	48.004	10926000	0
AFAAQEDLEK	1120.54	B0YJ88;A0A2R8Y5S7;P35241;A0A2R8Y7M3;B7Z2S7	B0YJ88	RDX	Radixin	2	109.71	65471000	51216000
AFGPGLQGGSAGSPAR	1428.71	P21333;Q60FE5;Q60FE6;A6NDY9	P21333	FLNA	Filamin-A	2	57.019	8300900	24389000
AFITNIPFDVK	1263.69	A0A087X0X3;M0R019;B4DEG4;P52272;M0QYQ7;M0R0N3;M0R2T0;M0R0Y6	A0A087X0X3	HNRNPM	Heterogeneous nuclear ribonucleoprotein M	2	93.111	0	0
AFLADPSAFVAAAPVAAATTAAPAAAAAPAK	2751.46	P05388;Q53HK9;A8K4Z4;Q53HW2;F8VWS0;Q6NSF2;B4E3D5;Q3MHV2;F8W1K8	P05388	RPLP0	60S acidic ribosomal protein P0	3	84.365	24231000	48893000
AFLIEEQK	976.523	P49207;Q5MK14	P49207	RPL34	60S ribosomal protein L34	2	129.4	57204000	73754000
AFMGPLKK	890.505	P39023;Q8TBW1;Q9NY85;G5E9G0;B3KS36;Q49AJ9;Q9BT63	P39023	RPL3;rpl3	60S ribosomal protein L3	3	31.304	7929900	6832200
AFSYYGPLR	1072.53	A0A0B4J1Z1;B4DEK2;C9JAB2;Q16629;Q8NB80	A0A0B4J1Z1	SRSF7	Serine/arginine-rich splicing factor 7	2	94.262	6808600	16050000
AGAAPYVQAFDSLLAGPVAEYLK	2350.22	Q5T0R7;Q5T0R6;Q5T0R5;Q5T0R4;Q5T0R3;Q5T0R2;Q5T0R1;B4DI38;D3DPU2;B2RDY9;Q01518	Q5T0R7	CAP1	Adenylyl cyclase-associated protein;Adenylyl cyclase-associated protein 1	3	34.009	0	4813300
AGAHLQGGAK	908.483	V9HVZ4;P04406;Q2TSD0;E7EUT5;Q0QET7;A4UCT1;B4DRV9	V9HVZ4	HEL-S-162eP;GAPDH	Glyceraldehyde-3-phosphate dehydrogenase	2;3	153.71	221410000	437540000
AGALHAQVER	1050.56	Q9BQG0;I3L1L3	Q9BQG0	MYBBP1A	Myb-binding protein 1A	2	66.621	11865000	19783000
AGDITNK	717.366	P21815	P21815	IBSP	Bone sialoprotein 2	2	114.59	116160000	124970000
AGELTEDEVER	1246.57	P62269	P62269	RPS18	40S ribosomal protein S18	2	135.55	12726000	39867000
AGFAGDDAPR	975.441	P68032;B7Z6P1;P68133;A8K3K1;P62736;Q7Z7J6;A6NL76;D2JYH4;P63267;B3KUD3;B3KW67;Q13707;B7Z6I1;F6UVQ4;F6QUT6;C9JFL5;B8ZZJ2;F8WB63;F8WCH0;P63261;I3L4N8;Q8WVW5;B4E3A4;B4DVQ0;A0A804GS07;I3L3I0;I3L1U9;K7EM38;J3KT65;I3L3R2;A1E282;Q6S8J3;A5A3E0;P0CG38;L0R5C4;P0CG39;A0A7P0TBL1;Q53GK6;Q53G99;Q53G76;Q1KLZ0;P60709;B4E335;E7EVS6;B4DW52;A0A2R8Y793;G5E9R0;A0A6Q8PH58;A0A2R8YGF8;C9JUM1;C9JZR7;C9JTX5;A0A6Q8PGD7	P63261	ACTC1;ACTA1;ACTA2;ACTG2;ACTG1;POTEE;POTEF;POTEI;POTEM;POTEJ;PS1TP5BP1;ACTB	Actin, alpha cardiac muscle 1;Actin, alpha skeletal muscle;Actin, aortic smooth muscle;Actin, gamma-enteric smooth muscle;Actin, cytoplasmic 2;Actin, cytoplasmic 2, N-terminally processed;POTE ankyrin domain family member E;POTE ankyrin domain family member F;POTE ankyrin domain family member I;POTE ankyrin domain family member J;Actin, cytoplasmic 1;Actin, cytoplasmic 1, N-terminally processed	2	97.431	993340000	1994200000
AGGKILTFDQLALDSPK	1772.97	J3QQ67;Q07020;G3V203;Q0QEW2;H0YHA7;F8VUA6	J3QQ67	RPL18	60S ribosomal protein L18	3	74.786	0	0
AGGVFTPGAAFSK	1208.62	A0A384NPM7;Q8NBX0	A0A384NPM7	SCCPDH	Saccharopine dehydrogenase-like oxidoreductase	2	93.096	39092000	36091000
AGITTIEAVKR	1157.68	Q5HYB6;A0A0S2Z4G4;B2RDE1;A0A0S2Z4I4;A0A087WWU8;A0A0S2Z4G8;Q8NAG3;B4DWT5;D6R904;Q5VU61	Q5HYB6	DKFZp686J1372;TPM3		2	84.213	13712000	38125000
AGLAFGVK	761.444	O00420;K7EJK5;Q9UF12	O00420	PRODH2	Probable proline dehydrogenase 2	1	24.998	0	0
AGLNSLEAVK	1000.56	B4DVY2;V9HW56;A0A2R8Y5V9;P67936;A0A2R8YGX3;B4DTB1;A0A590UJB9;A0A590UK79	B4DVY2	HEL-S-108;TPM4	Tropomyosin alpha-4 chain	2	101.43	0	0
AGLTLFVGR	932.544	A0A0S2Z5E5;C9JE21;C9JAA9;A0A024R753;Q9NW13	A0A0S2Z5E5	RBM28	RNA-binding protein 28	3	52.716	0	0
AGMSAEQAQGLLEK	1431.7	Q2NLC8;E9PFN5;Q6FII1;Q9Y2Q3	Q2NLC8	GSTK1;LOC51064	Glutathione S-transferase kappa 1	2	25.437	0	0
AGMTHIVR	883.47	P39023;Q8TBW1;Q96QL0;B3KS36;H7C422;H7C3M2;B4DN06;F8WCR1	P39023	RPL3	60S ribosomal protein L3	2	54.787	0	0
AGNLGGGVVTIER	1241.67	Q7Z4W8;P35268;K7EMH1;K7ERI7;K7EJT5;K7EP65;K7EKS7;K7ELC4	Q7Z4W8	RPL22	60S ribosomal protein L22	2	93.258	721180000	985570000
AGSSSLEAVR	975.499	B7Z722;H7BYY1;D9YZV7;Q1ZYL5;B7Z596;A0A494BZZ2;H0YKJ4;F5H7S3;H0YK48;H0YN06	B7Z722	TPM1		2	63.216	0	0
AGTQIENIDEDFR	1506.7	A0A8V8TL71;F5GXS2;O43707;H7C144;A0A0S2Z3G9;B4DSX0;B4E337;A0A0S2Z3C0;K7EP19;B3W6H4	A0A8V8TL71	ACTN4;MLL-ACTN4	Alpha-actinin-4	2	94.297	8553700	9036500
AGTQIENIDEDFRDGLK	1919.92	A0A8V8TL71;F5GXS2;O43707;H7C144;A0A0S2Z3G9;B4DSX0;B4E337;A0A0S2Z3C0;K7EP19;B3W6H4	A0A8V8TL71	ACTN4;MLL-ACTN4	Alpha-actinin-4	3	58.814	19345000	15646000
AGVETTTPSK	989.503	Q6GMX4;Q6IPQ0;S6B2B0;Q8N355;S6BAN6;Q6GMW3;Q6PJG0;S6C4S2;Q8N5F4;A2NUT2;Q6PIQ7;A0A5E4;Q6IN99;S6BGD6;Q6GMV8;Q7Z2U7;Q6GMX3;Q8NEJ1;Q567P1;P0DOY3;Q5FWF9;Q8TCJ5;S6C4Q9;S6BAR0;S6AWE6;S6B286;S6BGF9;Q6PJR7;P0DOY2;S6BAP8	Q6GMX4	IGL@;DKFZp667J0810	Beta-2-microglobulin	2	107.15	0	33968000
AGVLAHLEEER	1222.63	P35580;A0A8I5KZ38;A0A8I5KWT8;P35579;A0A0U4BW16;Q86XU5;B4E3S1	A0A8I5KWT8	MYH10;MYH9	Myosin-10;Myosin-9	2;3	148.96	391790000	925860000
AGVNTVTTLVENK	1344.72	P62424;Q5T8U3;Q9BY74;Q5T8U2	P62424	RPL7A;RP-L7a	60S ribosomal protein L7a	2;3	148.9	359430000	529400000
AGVNTVTTLVENKK	1472.82	P62424;Q5T8U3;Q9BY74;Q5T8U2	P62424	RPL7A;RP-L7a	60S ribosomal protein L7a	2;3	101.95	182980000	228880000
AGVSFSGHR	916.452	A0A2Z6ATB6;Q16643;D6RFI1;D6R9W4	A0A2Z6ATB6	DBN1	Drebrin	2	85.212	18702000	23180000
AHAHLDTGR	976.484	V9HWJ0;B4DJ30;Q14697;F5H6X6;B4DSM6;B4DIW2;E9PKU7;B4DZ53	V9HWJ0	HEL-S-164nA;GANAB	Neutral alpha-glucosidase AB	3	128.36	0	35780000
AHLGTALK	809.476	A8K517;P62266;D6RD47;D6RIX0;D6R9I7;D6RDJ2	A8K517	RPS23	40S ribosomal protein S23	2	126.28	1685500000	1241800000
AHLMEIQVNGGTVAEK	1695.86	P39023;Q8TBW1;Q96QL0;Q9NY85;G5E9G0;B3KS36;Q49AJ9;Q9BT63;H7C422;B5MCW2;H7C3M2	P39023	RPL3;rpl3	60S ribosomal protein L3	3	78.069	40213000	27601000
AHSIQIMK	926.501	M0R3D6;M0R1A7;B2R4C0;Q02543;B4DM94;M0R117;B4DM74;B4DUV3;Q53HD3;M0R0P7;Q76N54	M0R3D6	RPL18A	60S ribosomal protein L18a	3	54.157	34471000	30474000
AHSSPASLQLGAVSPGTLTPTGVVSGPAATPTAQHLR	3533.86	P46937;Q86T74	P46937	YAP1;DKFZp451O0517	Transcriptional coactivator YAP1	3;4	90.246	0	199770000
AIADTGANVVVTGGK	1371.74	Q7Z759;Q53HU0;P50990;H7C4C8	Q7Z759	CCT8	T-complex protein 1 subunit theta	2	96.103	0	14158000
AIANECQANFISIK	1577.79	P55072;A0A7P0TAW3;A0A7P0T8Q5;A0A7I2V540;C9JUP7;A0A7P0T8A3;A0A7P0TAQ1;A0A7P0Z4C6;Q96IF9;Q0IIN5;Q9NTC4;Q9HAP0	P55072	VCP;DKFZp434K0126	Transitional endoplasmic reticulum ATPase	2	124.1	5365100	38420000
AIEDEGGNPDEIEITSEGNKK	2244.04	B7Z2Z1;B7ZLP5;A8K329;Q15424;B7Z959;K7ES42;B7Z2H3	B7Z2Z1	SAFB	Scaffold attachment factor B1	3	49.973	15487000	18763000
AIELIQAGGNK	1112.62	Q5TCQ9	Q5TCQ9	MAGI3	Membrane-associated guanylate kinase, WW and PDZ domain-containing protein 3	2	67.993	0	7832200
AIETTDIISR	1117.6	Q96HS1;A0A994J4Y8;F5GXG4	Q96HS1	PGAM5	Serine/threonine-protein phosphatase PGAM5, mitochondrial	2	85.731	14378000	23409000
AIGVKPPR	836.523	P55072;A0A7P0TAW3;A0A7P0T8Q5;A0A7I2V540;C9JUP7;A0A7P0T8A3;A0A7P0TAQ1;A0A7P0Z4C6;Q96IF9;A0A7I2V2Y2;A0A7I2V5G8;Q9HAP1	P55072	VCP	Transitional endoplasmic reticulum ATPase	2	74.439	0	13515000
AIIIFVPVPQLK	1336.85	P62081;B5MCP9	P62081	RPS7	40S ribosomal protein S7	2	99.139	205110000	208260000
AIITICRLIGIKDMYAK	1978.11	A0A8Q3SIP9;A0A8Q3WKG3;P82675	A0A8Q3SIP9	MRPS5	28S ribosomal protein S5, mitochondrial	3	21.534	0	0
AILFLPMSAK	1089.63	D9ZGF5;A0A0A0MQV6;P09038	D9ZGF5	FGF2	Fibroblast growth factor;Fibroblast growth factor 2	2	79.906	26433000	34646000
AILVDLEPGTMDSVR	1614.83	A0A384NYT8;Q5SU16;P07437;Q5JP53;B7ZAF0;B4DY90;Q6LC01;Q9BVA1;A0A384MEE3;B4DMJ5;B2R6L0;Q13885;A5D907;A5D906;Q9BV28;A0A0B4J269;Q13509;Q53G92;B2RBD5;G3V5W4;G3V2R8;G3V3R4;G3V2N6	A0A384NYT8	TUBB;TUBB2B;TUBB2A;TUBB3	Tubulin beta chain;Tubulin beta-2B chain;Tubulin beta-2A chain;Tubulin beta-3 chain	2;3	57.836	64234000	88608000
AIMKDPDDHTVCHLLFANQTEK	2582.23	P00387;A0A8J8YWN6;A0A8I5KR71;A0A8I5KW26;A0A8J8Z3C6;A0A8I5QKX1;Q6ZVI6;A0A087WZB1	P00387	CYB5R3	NADH-cytochrome b5 reductase 3;NADH-cytochrome b5 reductase 3 membrane-bound form;NADH-cytochrome b5 reductase 3 soluble form;NADH-cytochrome b5 reductase	4	47.392	24496000	29566000
AITGASLADIMAK	1260.67	C9JXB8;A0A994J4A5;C9JNW5;V9HW01;P83731	C9JXB8	RPL24;HEL-S-310	60S ribosomal protein L24	2;3	106.29	1620900000	1757200000
AITHLNNNFMFGQK	1633.8	B2R959;Q6NTA2;A0A384N6C7;A0A3B3ITJ4;P14866;M0QXS5;M0QYT0	B2R959	HNRNPL	Heterogeneous nuclear ribonucleoprotein L	3	21.246	15930000	0
AITIAGVPQSVTECVK	1671.89	Q53SS8;Q15365	Q53SS8	PCBP1	Poly(rC)-binding protein 1	2	64.439	4023800	14677000
AIVAIENPADVSVISSR	1739.94	C9J9K3;A0A8V8TMX1;A0A8I5KQE6;A0A0C4DG17;A0A8V8TLA4;P08865;F8WD59;Q96RS2	C9J9K3	RPSA	40S ribosomal protein SA	2	114.82	0	16923000
AIVDNMKVK	1016.57	Q8WW92;A1L4G7;A0A140VKB7;P17735	Q8WW92	TAT	Tyrosine aminotransferase	2	43.027	0	0
AKEFTNVYIK	1211.65	P11940;A0A7I2YQ88;E7EQV3;H0YAR2;A0A7I2V4N4;B4DZW4;A0A7I2V649;A0A7I2YQE4;B3KT93;E7ERJ7;B4DQX0;A0A087WTT1;A0A7I2YQ90;H0YBN4;Q13310;B1ANR0;A0A7I2V4L7;Q6IQ30;A0A7I2V5W9;A0A7I2V598;H0Y5F5;H0YCC8	P11940	PABPC1;PABPC4	Polyadenylate-binding protein 1;Polyadenylate-binding protein;Polyadenylate-binding protein 4	2;3	75.378	76979000	133840000
AKKPAAAAGAK	982.592	A3R0T8;P10412;B2R984;Q4VB24;A3R0T7	A3R0T8	HIST1H1E	Histone H1.4	2;3	74.944	0	0
AKKPAGATPK	967.581	P16401	P16401	HIST1H1B	Histone H1.5	2;3	107.57	217090000	276190000
AKVDEFPLCGHMVSDEYEQLSSEALEAAR	3280.5	X1WI28;X5D2T3;P27635;B8A6G2;X5D2W5;A6QRI9	X1WI28	RPL10	60S ribosomal protein L10	4	87.339	25366000	14625000
ALAAAGYDVEK	1106.56	A3R0T8;P10412;B2R984;Q4VB24;A3R0T7;P16402;Q02539;A1L407;P22492;P16403	A3R0T8	HIST1H1E;HIST1H1D;HIST1H1A;HIST1H1T;HIST1H1C	Histone H1.4;Histone H1.3;Histone H1.1;Histone H1t;Histone H1.2	2;3	105.4	10020000000	8343500000
ALAAAGYDVEKNNSR	1577.78	A3R0T8;P10412;B2R984;Q4VB24;A3R0T7;P16402;Q02539;A1L407;P22492;P16403	A3R0T8	HIST1H1E;HIST1H1D;HIST1H1A;HIST1H1T;HIST1H1C	Histone H1.4;Histone H1.3;Histone H1.1;Histone H1t;Histone H1.2	2;3	87.566	0	0
ALAAGGYDVEK	1092.55	P16401	P16401	HIST1H1B	Histone H1.5	2	82.287	9393400000	12061000000
ALAAGGYDVEKNNSR	1563.76	P16401	P16401	HIST1H1B	Histone H1.5	3	88.507	0	0
ALANSLACQGK	1131.57	V9HWN7;J3KPS3;P04075;H3BR68;A0A0M4FNU3	V9HWN7	HEL-S-87p;ALDOA	Fructose-bisphosphate aldolase;Fructose-bisphosphate aldolase A	2	114.89	21291000	51198000
ALAPMYYR	983.49	Q9UL26	Q9UL26	RAB22A	Ras-related protein Rab-22A	2	56.51	40394000	100850000
ALAYDKLEK	1049.58	P35580;A0A8I5KZ38	P35580	MYH10	Myosin-10	3	72.607	20217000	35977000
ALDEGDIALLK	1156.63	C9JX88;A0A140VK70;P35998;C9JLS9	C9JX88	PSMC2	26S protease regulatory subunit 7	2	67.897	0	0
ALDTMNFDVIK	1265.63	P11940;A0A7I2YQ88;E7EQV3;H0YAR2;A0A7I2V4N4;B4DZW4;A0A7I2V649;B3KT93;E7ERJ7;B4DQX0;A0A087WTT1;A0A7I2YQ90;H0YBN4;E5RGH3;E5RJB9;E5RH24;Q13310;B1ANR0;A0A7I2V4L7;Q6IQ30;A0A7I2V5W9;H0YEQ8;B1ANR1	P11940	PABPC1;PABPC4	Polyadenylate-binding protein 1;Polyadenylate-binding protein;Polyadenylate-binding protein 4	2	90.906	181100000	273780000
ALDVGSGSGILTACFAR	1693.85	B7Z972;A0A384MDK7;A0A3F2YNX8;P22061;C9J0F2	B7Z972	PCMT1	Protein-L-isoaspartate O-methyltransferase;Protein-L-isoaspartate(D-aspartate) O-methyltransferase	2	103.75	10556000	23033000
ALEEALEAK	972.513	P35580;A0A8I5KZ38;O14729;O14794;Q68D89;Q66K75	P35580	MYH10;DKFZp686D10126;MYH11	Myosin-10	2	129.47	58814000	75976000
ALEEAMEQK	1047.49	A0A8I5KWT8;P35579;A0A0U4BW16;Q2PS10	A0A8I5KWT8	MYH9	Myosin-9	2	136.27	136630000	255470000
ALEEETK	818.402	P35580;A0A8I5KZ38	P35580	MYH10	Myosin-10	2	101.69	49518000	83930000
ALEESNYELEGK	1380.64	P13645;A0A1B0GVI3	P13645	KRT10	Keratin, type I cytoskeletal 10	2	147.95	342130000	567760000
ALELDPNLYR	1202.63	P35580;A0A8I5KZ38	P35580	MYH10	Myosin-10	2	111.04	27670000	68717000
ALELDQER	972.488	B0YJ88;A0A2R8Y5S7;P35241;A0A2R8Y7M3;B7Z2S7	B0YJ88	RDX	Radixin	2	77.282	39261000	34007000
ALELDSNLYR	1192.61	A0A8I5KWT8;P35579;A0A0U4BW16;Q86XU5;B4E3S1	A0A8I5KWT8	MYH9	Myosin-9	2	140.5	165480000	495510000
ALELEQER	986.503	V9HWC0;P26038;A0A8V8TKR9	V9HWC0	HEL70;MSN	Moesin	2	96.253	76081000	0
ALELTGLK	843.507	A0A7I2V2U7;B3KTP9;A0A7I2V5M5;A0A7I2V428;C9JLB1;A0A7I2V3F3;H7BY16;P19338;B3KM80;Q6ZS99;A0A7I2V349;A0A7I2V506;A0A7I2V699;A0A7I2V2S8	A0A7I2V2U7	NCL	Nucleolin	2	79.469	21054000	26939000
ALEQQVEEMK	1203.58	A0A8I5KWT8;P35579;A0A0U4BW16;Q6ZNL4	A0A8I5KWT8	MYH9;FLJ00279	Myosin-9	2	149.94	64866000	165990000
ALESPERPFLAILGGAK	1767.99	B4E1H9;V9HWF4;P00558;B4DHM5;B4DWQ3	B4E1H9	HEL-S-68p;PGK1	Phosphoglycerate kinase;Phosphoglycerate kinase 1	3	118.33	30804000	54105000
ALFVSEEEK	1050.52	A0A678MA98;A0A8V8TNU0;H7C5H1;A0A7I6GV09;A0A7I6GV05;A0A1U9X7I0;A0A1U9X7H8;A0A1U9X7H7;A0A1U9X7H6;A0A1U9X7H5;A0A1U9X7H4;A0A1U9X7H2;E7ETN3;B4E1Z4;P00751	A0A678MA98	CFB	Complement factor B;Complement factor B Ba fragment;Complement factor B Bb fragment	3	51.066	0	0
ALGQNPTNAEVLK	1353.73	F8W1R7;P60660;G3V1V0;B7Z6Z4;J3KND3;G8JLA2;F8VPF3;Q6IBG5;B4E368;A0A8Q3SIC5;P14649;F8W1I5	F8W1R7	MYL6;MYL6B	Myosin light polypeptide 6;Myosin light chain 6B	2	63.624	279450000	533480000
ALIAAQYSGAQVR	1346.73	Q53YD7;P26641;B4DUK7;Q2F838;B4DSR4	Q53YD7	EEF1G	Elongation factor 1-gamma	2	125.48	15781000	51620000
ALLDLCAAPGGWLQVAAK	1852.99	Q8IY81;J3KS36;J3QSE2	Q8IY81	FTSJ3	pre-rRNA processing protein FTSJ3	2	85.813	23537000	73694000
ALLEVVQSGGK	1099.62	Q05DH1;A0A0K0K1K4;O14818;B0YJ74;A0A087WYS6;Q8TAA3	Q05DH1	PSMA7;PSMA8	Proteasome subunit alpha type;Proteasome subunit alpha type-7;Proteasome subunit alpha type-7-like	2	61.65	5190300	12388000
ALLLSTYIK	1020.62	O94973;B7Z5S9;A0A8I5KPP9;A0A0G2JS82;A0A0G2JQM1;B7Z1Q4;O95782;Q8N9K4	O95782	AP2A2;AP2A1	AP-2 complex subunit alpha-2;AP-2 complex subunit alpha-1	2	85.212	23295000	38049000
ALNSIIDVYHK	1271.69	P05109	P05109	S100A8	Protein S100-A8;Protein S100-A8, N-terminally processed	3	57.836	26690000	25237000
ALPFWNEEIVPQIK	1682.9	B4DKL5;Q6P6D7;Q6FHU2;Q6FHK8;Q53G35;P18669;P15259;Q8N0Y7;B7Z9E5;B4DMJ7;B4DJA4;A4D2J6;B7ZW15	B4DKL5	PGAM1;PGAM2;PGAM4;hCG_2015269	Phosphoglycerate mutase;Phosphoglycerate mutase 1;Phosphoglycerate mutase 2;Probable phosphoglycerate mutase 4	2	115.57	14549000	51721000
ALPGQLKPFETLLSQNQGGK	2125.15	V9HWE9;P09211;A0A087X243;C7DJS2;C7DJS1	V9HWE9	HEL-S-22;GSTP1	Glutathione S-transferase P	3	56.819	5127400	22642000
ALPLIVGAQLIHADK	1557.92	Q5SSJ5;B0QZK9;B0QZK8	Q5SSJ5	HP1BP3	Heterochromatin protein 1-binding protein 3	3	63.037	5053700	8577500
ALQEFDLALR	1174.63	B7Z6D5;B3GQE6;Q96GQ7;Q53G15	B7Z6D5	DDX27	Probable ATP-dependent RNA helicase DDX27	2	112.84	20926000	34746000
ALQFLEEVK	1075.59	B4DPJ8;Q59ET3;B2R9K8;P40227;A1JUI8	B4DPJ8	CCT6A	T-complex protein 1 subunit zeta	2	84.568	6732800	12954000
ALQGASQIIAEIR	1368.77	O00429;B4DYR6;F8VZ52;A0A994J3M8;A0A994J402;F8VUJ9;A0A8V8TQT5;A0A994J3G5;A0A994J6L8	O00429	DNM1L	Dynamin-1-like protein	2	60.434	0	41681000
ALQHMTDFAIQFNK	1662.82	P63010;A0A140VJE8;A8K0G3;A8K916;Q68DI0;A0A087X253;B4DWG4;B4E261;Q96EL6;B4DIL5	P63010	AP2B1;DKFZp781K0743	AP-2 complex subunit beta;AP complex subunit beta	3	34.179	7834600	10123000
ALQVGCLLR	1028.58	O95782;Q8N9K4	O95782	AP2A1	AP-2 complex subunit alpha-1	2	69.998	19134000	24939000
ALSQAAVEEEEEEEEEEEPAQGK	2559.1	B3KMR5;Q5JTH9;B3KY97;B3KPQ2	B3KMR5	RRP12	RRP12-like protein	3	28.765	15804000	14422000
ALSSQHQAR	996.51	V9HWB4;P11021;A0A7P0TB36;A0A7P0TAI0	V9HWB4	HEL-S-89n;HSPA5	78 kDa glucose-regulated protein	2;3	147.34	14622000	84322000
ALSTGEK	704.37	P62937;V9HWF5;A8K486;Q71V99;B2RE56;F8WE65;C9J5S7;B4DM82;Q9Y536;F5H284;A0A075B759;A0A075B767;A0A0B4J2A2;A0A0H2UH34;P0DN26;P0DN37;B2RXF3	P62937	PPIA;HEL-S-69p;PPIAL4A;PPIAL4D;PPIAL4E;PPIAL4C	Peptidyl-prolyl cis-trans isomerase A;Peptidyl-prolyl cis-trans isomerase A, N-terminally processed;Peptidyl-prolyl cis-trans isomerase;Peptidyl-prolyl cis-trans isomerase A-like 4A/B/C;Peptidyl-prolyl cis-trans isomerase A-like 4D	2	124.89	27018000	107940000
ALTGHLEEVVLALLK	1604.95	P04083;Q5TZZ9;A0A4D5RAB7;A0A4D5RAG0;A0A4D5RAI5;Q5T3N1;A0A4D5RAJ5;A0A4D5RAD4;A0A4D5RAH1;Q5T3N0;A0A4D5RA95	P04083	ANXA1	Annexin A1;Annexin	3	115.12	24398000	95611000
ALTLIAGSPLK	1082.67	A0A0C4DGH5;A8K8U1;Q86VP6	A0A0C4DGH5	CAND1	Cullin-associated NEDD8-dissociated protein 1	2	75.378	3101200	5892100
ALTSELANAR	1044.56	V9HWC0;P26038;A0A8V8TKR9;B7Z4C7	V9HWC0	HEL70;MSN	Moesin	2	91.853	32084000	46166000
ALTVPELTQQVFDAK	1658.89	A0A384NYT8;Q5SU16;P07437;Q5JP53;B7ZAF0;B4DY90;Q5ST81;Q9BUU9;B4DQN9;B7ZAK1;B4E052;B4DMU8;Q96B85;B4DXZ5;Q1KSF8	A0A384NYT8	TUBB;XTP3TPATP1	Tubulin beta chain	2;3	137.01	176790000	539140000
ALVATPGK	755.454	A0A7I2V2U7;B3KTP9;A0A7I2V5M5;A0A7I2V428;C9JLB1;A0A7I2V3F3;H7BY16;P19338;A0A7I2V349;A0A7I2V506;A0A7I2V699;A0A7I2V2S8;Q9BQ02	A0A7I2V2U7	NCL	Nucleolin	2	76.035	0	16083000
ALVDGPCTQVR	1214.61	P50914;E7EPB3;A0PJ62;B7Z6S8;A8K7N0;Q6IPH7;A8K3Q9	P50914	RPL14	60S ribosomal protein L14	2	96.331	493960000	778650000
ALVDILSEVSK	1172.67	Q9BQG0;I3L1L3;B4DZZ1	Q9BQG0	MYBBP1A	Myb-binding protein 1A	2	99.815	16808000	37363000
ALVQNDTLLQVK	1340.77	A0A994J4R3;Q92522	A0A994J4R3	H1FX	Histone H1x	2	138.98	20228000	16305000
ALYDTFSAFGNILSCK	1805.87	P11940;A0A7I2YQ88;E7EQV3;H0YAR2;A0A7I2V4N4;B4DZW4;A0A7I2V649;A0A7I2YQE4;B3KT93;A0A7I2YQ90;E5RGH3;E5RJB9;Q13310;B1ANR0;A0A7I2V4L7;Q6IQ30;A0A7I2V5W9;A0A7I2V598;H0Y5F5;H0YEQ8;B1ANR1	P11940	PABPC1;PABPC4	Polyadenylate-binding protein 1;Polyadenylate-binding protein;Polyadenylate-binding protein 4	2;3	229.54	163010000	422640000
AMEVDIEERPK	1315.64	Q9Y3C1;D6RIC3;A0A0C4DGU5;B4E098;Q9P0T8	Q9Y3C1	NOP16	Nucleolar protein 16	2;3	82.749	63397000	67163000
AMGIMNSFVNDIFER	1742.81	P06899;P23527;P33778;Q16778;B2R4S9;Q93079;I6L9F7;Q99879;U3KQK0;B4DR52;Q99877;A8K9J7;P62807;P58876;O60814;Q5QNW6;P57053;Q99880;Q0D2M2;Q8N257	P06899	HIST1H2BJ;HIST1H2BO;HIST1H2BB;HIST2H2BE;HIST1H2BI;HIST1H2BH;HIST1H2BM;HIST1H2BN;HIST1H2BC;HIST1H2BD;HIST1H2BK;HIST2H2BF;H2BFS;HIST1H2BL;HIST3H2BB	Histone H2B type 1-J;Histone H2B type 1-O;Histone H2B type 1-B;Histone H2B type 2-E;Histone H2B;Histone H2B type 1-H;Histone H2B type 1-M;Histone H2B type 1-N;Histone H2B type 1-C/E/F/G/I;Histone H2B type 1-D;Histone H2B type 1-K;Histone H2B type 2-F;Histone H2B type F-S;Histone H2B type 1-L;Histone H2B type 3-B	2;3	183.99	483980000	464130000
ANITLSGK	802.455	L0R588;E9PRG8;E9PLD3;A0A494BXY3	L0R588	C11orf48;C11orf98	Uncharacterized protein C11orf98	2	84.916	22641000	27667000
ANLPQSFQVDTSK	1433.72	P21333;Q60FE5;Q60FE6;A6NDY9;Q8TES4	P21333	FLNA;FLJ00119	Filamin-A	2	82.171	0	17295000
ANLQIDQINTDLNLER	1868.96	A0A8I5KWT8;P35579;A0A0U4BW16;Q6ZNL4	A0A8I5KWT8	MYH9;FLJ00279	Myosin-9	2;3	163.99	112810000	372860000
ANLSLLR	785.476	Q6PIX2;Q9BSV4;Q86VG2;A0A384N5Z8;A0A8Q3WMA7;P23246	Q6PIX2	SFPQ	Splicing factor, proline- and glutamine-rich	2	114.02	0	18032000
ANPFGGASHAK	1055.51	A8K517;P62266;D6RD47;D6RIX0;D6R9I7;D6RDJ2	A8K517	RPS23	40S ribosomal protein S23	3	63.408	886790000	745630000
ANVAVVSGAPLQGQLVAR	1748.99	O00560	O00560	SDCBP	Syntenin-1	2	103.88	20888000	20449000
APAMFNIR	918.475	Q6NXR8;A8K4W0;P61247;D6RG13;B7Z3M5;E9PFI5;H0Y8L7;H0Y9Y4;D6RI02	Q6NXR8	RPS3A	40S ribosomal protein S3a	2	89.673	56940000	153050000
APASSAPQPKPLKR	1446.83	A0A087X0S7;Q53F69;A0A087WTU1;Q562F1;B4DK79;A0A0B4J2G4;Q15345	A0A087X0S7	LRRC41	Leucine-rich repeat-containing protein 41	2	26.514	0	0
APDFVFYAPR	1181.59	Q6NUR7;P15311;V9HW42;B2R6J2;B7Z5V2;J7M2B1;B7Z437;Q9UJZ6;Q9UK20;Q9UJU1;Q9UJZ2;Q9UJZ8;B0YJ88;A0A2R8Y5S7;P35241;A0A2R8Y7M3;B7Z2S7;Q6PKD3;Q05CU6;V9HWC0;P26038;A0A8V8TKR9;Q6PJT4	V9HWC0	EZR;HEL-S-105;EZR-ROS1;VIL2;RDX;HEL70;MSN	Ezrin;Tyrosine-protein kinase receptor;Radixin;Moesin	2	101.72	42418000	41173000
APEAWDYGQGFVNEEMIR	2110.94	P00387;A0A8J8YWN6;A0A8I5KR71;A0A8I5KW26;A0A8J8Z3C6;A0A8I5QKX1;Q6ZVI6;A0A8I5KYU1;A0A087WZB1	P00387	CYB5R3	NADH-cytochrome b5 reductase 3;NADH-cytochrome b5 reductase 3 membrane-bound form;NADH-cytochrome b5 reductase 3 soluble form;NADH-cytochrome b5 reductase	2	43.084	9171900	10632000
APEVSQYIYQVYDSILK	2015.03	P63010;A0A140VJE8;A8K0G3;A8K916;Q68DI0;A0A087X253;B4DWG4;B4E261;Q96EL6;B4DIL5	P63010	AP2B1;DKFZp781K0743	AP-2 complex subunit beta;AP complex subunit beta	2;3	81.428	27050000	40637000
APGTPHSHTKPYVR	1546.8	J3QQ67;Q07020;Q0QEW2;H0YHA7;F8VUA6;F8VYV2	J3QQ67	RPL18	60S ribosomal protein L18	2;3;4;5	315.72	2195700000	1356900000
APIRPDIVNFVHTNLR	1861.03	Q59GY2;P36578;B4DMJ6;B4DFI6;H3BTP7;H3BU31;B4DP82	Q59GY2	RPL4	60S ribosomal protein L4	2;3;4	108.34	1095500000	1295800000
APNLLIYK	930.554	A0A5C2GB27;A0A5C2GZS5;A0A5C2G8U0;A0A5C2GXP2;A0A5C2GXI1;A0A5C2GW97;A0A5C2GW72;A0A5C2GVA7;A0A5C2GH77;A0A5C2H050;A0A5C2GCB7;A0A5C2GMD1;A0A5C2G158;A0A5C2GKR7;A0A5C2GJ88;A0A5C2GIZ9;A0A5C2GYC3;A0A5C2FSY5;A0A7T0LNI2;A0A5C2FZB6;A0A5C2GKX8;A0A5C2GUY4;A0A5C2FWD4;A0A5C2G6P7;A0A5C2GBW7;A0A5C2GI99;A0A5C2GKI7;A0A5C2FYF6;A0A5C2FUK0;A0A5C2FTX7;A0A5C2FTC4;A0A5C2FW91;A0A5C2FXB3;A0A5C2GM33;A0A5C2FXG7;A0A5C2FYD4;A0A…	A0A5C2GB27			1	21.547	0	0
APQLKISDDRLTVVGEK	1868.04	F5H8F7;B4DPT1;A8K6T5;Q9UBL3	F5H8F7	ASH2L	Set1/Ash2 histone methyltransferase complex subunit ASH2	3	21.841	0	0
APSTYGGGLSVSSSR	1424.69	P02533	P02533	KRT14	Keratin, type I cytoskeletal 14	2	77.64	0	0
APVDFGYVGIDSILEQMR	2008.99	K7EQ08;K7EKN4;K7EN52;K7ENQ5;K7EJZ2;K7ER52;K7EIE4;K7ER14;K7EQD7;K7EK18;K7EL40;A0A6Q8PHC2;Q1WWK5;A0A0S2Z5W9;A0A0S2Z5A5;Q9UHD8	K7EQ08	2024-09-09	Septin-9	3	34.909	158850000	186200000
APVPTGEVYFADSFDR	1769.83	P27824;A0A7P0TAE9;A0A7P0T937;A0A7P0TB65;A0A7P0Z484;A0A7P0T840;A0A7P0T8G1;A0A7P0T9L0;A0A7P0Z4D6;A0A7P0TAR9;Q16094;D6RAQ8;A0A7P0Z4H2;A0A7P0TAN9;A0A7P0T8N1;D6RAU8;D6RD16	P27824	CANX	Calnexin	2	77.64	1766200	18564000
APYPKMSLKEVSEAVEK	1904.99	Q16176;K7EQY5;F1T0G6;B2RDR6;P42679	Q16176	lsk;MATK	Non-specific protein-tyrosine kinase;Megakaryocyte-associated tyrosine-protein kinase	3	29.341	0	0
AQAAAPASVPAQAPK	1376.74	A0A3B3ITT5;Q6IPI1;P47914	A0A3B3ITT5	RPL29	60S ribosomal protein L29	2;3	124.42	4997300000	8286200000
AQAAAPASVPAQAPKR	1532.84	A0A3B3ITT5;Q6IPI1;P47914	A0A3B3ITT5	RPL29	60S ribosomal protein L29	2;3	35.836	0	0
AQAVSEDAGGNEGR	1359.6	C9JZG1;Q86UM1;B4DV79;A4D210;P55884	C9JZG1	EIF3B;EIF3S9	Eukaryotic translation initiation factor 3 subunit B	2	74.944	4284900	5894600
AQCPIVER	971.486	M0R0F0;Q53G25;P46782;M0R0R2;Q59EK8	M0R0F0	RPS5	40S ribosomal protein S5;40S ribosomal protein S5, N-terminally processed	2	77.923	55795000	87903000
AQEVAELK	886.476	Q8IY81;B4DKU3	Q8IY81	FTSJ3	pre-rRNA processing protein FTSJ3	2	77.923	156040000	207020000
AQEVAELKR	1042.58	Q8IY81;B4DKU3	Q8IY81	FTSJ3	pre-rRNA processing protein FTSJ3	2;3	68.016	152090000	198720000
AQFEGIVTDLIR	1360.74	A0A7I2YQB2;A0A7I2V2G2;A0A7I2V2S7;D6RCD7;B7Z4V2;V9HW84;A0A384P5G6;Q8N1C8;P38646;A0A7I2V3F7;B7Z4T3;A1XP52;B7Z1V7;H0Y8K0	A0A7I2YQB2	HSPA9;HEL-S-124m	Stress-70 protein, mitochondrial	2	88.681	14037000	56729000
AQGGSSDSSLALHER	1513.71	A0A8I5KSV3;A0A8I5KVX9;A0A8I5KYV8;A0A8I5KQ98;A0A8I5KTE5;A0A8I5QKX6;A0A8I5KXF8;A0A8I5KQH9;A0A8I5KSF0;A0A8I5KWY9;Q08378	A0A8I5KSV3	GOLGA3	Golgin subfamily A member 3	3	46.926	0	17610000
AQLNIGNVLPVGTMPEGTIVCCLEEKPGDR	3266.61	P62917;E9PKZ0;E9PKU4;G3V1A1;B4DVG7	P62917	RPL8	60S ribosomal protein L8	3	50.857	49391000	35336000
AQMVQEDLEK	1189.56	V9HWC0;P26038;A0A8V8TKR9;B7Z4C7	V9HWC0	HEL70;MSN	Moesin	2	56.916	0	7125400
AQQAADK	730.361	A0A8I5KWT8;P35579;A0A0U4BW16;Q86XU5;B4E3S1;A0A8I5KYI1;Q5BKV1;A0A8I5KU92;B1AH99	A0A8I5KWT8	MYH9	Myosin-9	2	104.45	0	141820000
AQQAADKYLYVDK	1511.76	A0A8I5KWT8;P35579;A0A0U4BW16;Q86XU5;B4E3S1;A0A8I5KYI1;Q5BKV1;A0A8I5KU92;B1AH99	A0A8I5KWT8	MYH9	Myosin-9	2	41.283	12870000	22841000
AQQELEEQTR	1230.58	V9HWC0;P26038;A0A8V8TKR9	V9HWC0	HEL70;MSN	Moesin	2	96.331	33758000	12287000
AQQEQELAADAFK	1447.69	A0A0S2Z4A0;A2VCQ4;A0A0S2Z4D8;A0A0S2Z4W7;K7ELL7;B4DJQ5;P14314	A0A0S2Z4A0	PRKCSH	Glucosidase 2 subunit beta	2	118.28	10505000	24995000
AQQLAEVEVK	1113.6	Q14764;X5D2M8;B4DDR2;B4DXN0;X5D7K9;B4DP93	Q14764	MVP	Major vault protein	2	98.033	13267000	12649000
AQTIDRAKYIMK	1436.78	A0A0C4DG98;Q8NI27;B4DKZ6	A0A0C4DG98	THOC2	THO complex subunit 2	2	58.676	0	0
AQVIYTR	849.471	P62851	P62851	RPS25	40S ribosomal protein S25	2	131.04	58074000	71960000
AQYEDIAQK	1064.51	H6VRG0;H6VRF8;H6VRG1;P04264;H6VRG3;H6VRF9;H6VRG2	H6VRG0	KRT1	Keratin, type II cytoskeletal 1	2	105.14	476730000	580070000
AQYEEIANR	1092.52	P13647;B4E1T1;B4DL32;H0YI76;H0YIN9	P13647	KRT5	Keratin, type II cytoskeletal 5	2	71.501	50759000	42331000
ARDEAEMEYLK	1353.62	B7Z4B6;P35240;A0A5K1VW66	B7Z4B6	NF2	Merlin	3	35.737	15207000	15897000
ARPFPDGLAEDIDKGEVSAR	2142.07	P13639;Q8TA90;B4DPU3;Q6W6M8	P13639	EEF2	Elongation factor 2	4	49.188	0	17214000
ASALEQFVNSVR	1319.68	J3QL22;J3QS85;J3KTQ1;J3QKR0;C9JLV5;Q9UNS2	J3QL22	COPS3	COP9 signalosome complex subunit 3	2	123.63	0	7696700
ASASGSGAQVGGPISSGSSASSVTVTR	2364.15	P02545;A0A6Q8PFJ0;A0A384MQX1	P02545	LMNA	Prelamin-A/C;Lamin-A/C	3	33.265	0	12944000
ASEEHLK	812.403	Q6FHN3;Q32Q12;P22392;J3KPD9;F6XY72	Q6FHN3	NME2;NME1-NME2	Nucleoside diphosphate kinase;Nucleoside diphosphate kinase B	2	92.467	12198000	23892000
ASEIMVDDEELAQHPATTEDIR	2469.13	Q8IY81;B4DKU3	Q8IY81	FTSJ3	pre-rRNA processing protein FTSJ3	3	83.063	117810000	134110000
ASGFLMKKELDYFAK	1746.9	V9HW85;A0A140VJR3;P07205	V9HW85	HEL-S-272;PGK2	Phosphoglycerate kinase;Phosphoglycerate kinase 2	3	23.831	0	0
ASGGSLQGHDAVLR	1366.7	H0YJQ1;A0A8V8TRJ3;Q8NEJ9;A0A8V8TQS3;H0YJ17;G3V4G1	H0YJQ1	NGDN	Neuroguidin	3	46.964	26857000	0
ASGNYATVISHNPETK	1687.82	P62917;E9PKZ0;G3V1A1;B4DVG7	P62917	RPL8	60S ribosomal protein L8	2;3	123.02	990160000	1303000000
ASGPPVSELITK	1197.66	A3R0T8;P10412;B2R984;Q4VB24;A3R0T7;P16402;P16403	A3R0T8	HIST1H1E;HIST1H1D;HIST1H1C	Histone H1.4;Histone H1.3;Histone H1.2	2	88.596	3786100000	2945500000
ASGPPVSELITKAVAASK	1724.97	A3R0T8;P10412;B2R984;P16402;P16403	A3R0T8	HIST1H1E;HIST1H1D;HIST1H1C	Histone H1.4;Histone H1.3;Histone H1.2	3	46.494	0	0
ASGVAVSDGVIK	1101.6	V9HWI5;P23528;E9PP50;B4E112;E9PS23	V9HWI5	HEL-S-15;CFL1	Cofilin-1	2	76.228	68222000	0
ASINMLR	803.432	P18124;A8MUD9;C9JIJ5	P18124	RPL7	60S ribosomal protein L7	2	121.68	247080000	205280000
ASITALEAK	902.507	A0A8I5KWT8;P35579;A0A0U4BW16;Q6ZNL4	A0A8I5KWT8	MYH9;FLJ00279	Myosin-9	2	111.95	337170000	778370000
ASITPGTILIILTGR	1524.92	B4DRX3;Q8TBK5;Q8N5Z7;Q9HBB3;Q02878;B2R4K7;F8VZ45;U3KQR5;F8VR69	B4DRX3	RPL6	60S ribosomal protein L6	2;3	106.01	203020000	444320000
ASLENSLEETK	1219.59	P02533;P08779;Q13092;Q16195;K7ENW6	P02533	KRT14;KRT16;K14;keratin	Keratin, type I cytoskeletal 14;Keratin, type I cytoskeletal 16	2	86.898	26275000	24983000
ASLNGADIYSGCCTLK	1728.78	B2R959;Q6NTA2;A0A384N6C7;A0A3B3ITJ4;P14866;M0QXS5;M0R1W6;B4DPK8;A0A9L9PXI4;B4DVF8	B2R959	HNRNPL	Heterogeneous nuclear ribonucleoprotein L	2	92.856	18639000	34232000
ASLSLAPVNIFK	1258.73	F8VQ14;F5GWF6;V9HW96;P78371;B7Z4R3	F8VQ14	CCT2;HEL-S-100n	T-complex protein 1 subunit beta	2	85.731	0	27199000
ASLYKSVVSNSCK	1441.72	A0A1W2PNR8;B2RCG5;Q01740	A0A1W2PNR8	FMO1	Dimethylaniline monooxygenase [N-oxide-forming];Dimethylaniline monooxygenase [N-oxide-forming] 1	3	20.953	0	0
ASNVTNK	732.377	P07910;A8K9A4;B2R5W2;B2R603;G3V2Q1;G3V4C1;B4DY08;G3V4W0;G3V576;B3KX96;G3V575;G3V555;B4DSU6;G3V251;G3V5X6;G3V3K6;B4DMJ1;Q6PKD2;A0A0G2JPF8;O60812;A0A0G2JNQ3;B2RXH8;B4DQQ2;P0DMR1;B7ZW38;G3V4M8;G3V2H6;Q569J8	P07910	HNRNPC;HNRPCL1;HNRNPCL1;HNRNPCL2;HNRNPCL4;HNRNPCL3;HNRPC	Heterogeneous nuclear ribonucleoproteins C1/C2;Heterogeneous nuclear ribonucleoprotein C-like 1;Heterogeneous nuclear ribonucleoprotein C-like 2;Heterogeneous nuclear ribonucleoprotein C-like 4;Heterogeneous nuclear ribonucleoprotein C-like 3	2	108.24	82791000	137720000
ASPATQPPPLLPPSATGPDATVGGPAPTPLLPPSATASVK	3725.99	B2R7B5;Q07666	B2R7B5	KHDRBS1	KH domain-containing, RNA-binding, signal transduction-associated protein 1	4	27.873	35798000	30634000
ASQDISNYLAWYQQKPGK	2096.03	A0A5C2FYL5;A0A5C2FWU2	A0A5C2FYL5			2;3	116.43	323990000	145840000
ASQGVNNWLAWYQQK	1791.87	A0A5C2GV43	A0A5C2GV43			2;3	86.467	100160000	65924000
ASQSISNHLNWYQQK	1802.87	A0A5C2GIU9	A0A5C2GIU9			3	85.536	124290000	71139000
ASSHSSQTQGGGSVTK	1517.71	P02545;A0A6Q8PFJ0;A0A384MQX1;Q3BDU5;Q8N519;W8QEH3;A0A804HL68;A0A6Q8PHQ9;Q5I6Y5;Q5TCI8;B4DFR3	P02545	LMNA	Prelamin-A/C;Lamin-A/C	2	65.563	7061500	11065000
ATAEVLNIGK	1014.57	B4DGX3;E9PBS1;P22234	B4DGX3	PAICS	Multifunctional protein ADE2;Phosphoribosylaminoimidazole-succinocarboxamide synthase;Phosphoribosylaminoimidazole carboxylase	2	79.906	0	0
ATAGDTHLGGEDFDNR	1674.72	Q53FC7;B3KSM6;B2R6X5;A0A384NKX5;P17066;B4DHP5;P48741;B4DNV4;Q9UQC1;P0DMV8;A8K5I0;A0A0G2JIW1;A0A1U9X7W4;B4DFN9;P0DMV9;B4DNT8;B4DI39;B4DWK5;Q59EJ3;B4DVU9;B4E1S9;B4E388;B3KTT5;V9GZ37	P0DMV8	HSPA6;HSPA7;HSP70-1;HSPA1A;HEL-S-103;HSPA1B	Heat shock 70 kDa protein 6;Putative heat shock 70 kDa protein 7;Heat shock 70 kDa protein 1A;Heat shock 70 kDa protein 1B	3	67.416	15862000	30668000
ATDAEADVASLNR	1331.63	D9YZV5;Q15657;D9YZV4;A0A0S2Z4G6;A0A0K0K1I0;Q6ZN40;P09493;H0YKX5;C9IZA2;H0YKP3;B4DTK3;B4E3P1	D9YZV5	TPM1	Tropomyosin alpha-1 chain	2	157.38	8951400	31932000
ATDTSQGELVHPK	1381.68	Q5SSJ5;B0QZK9;B0QZK8	Q5SSJ5	HP1BP3	Heterochromatin protein 1-binding protein 3	2	109.42	15981000	23698000
ATEEFIIR	977.518	Q14764;X5D2M8;B4DDR2;B4DXN0;X5D7K9;B4DP93;X5DNU0;X5D7S8;H3BNF2;X5DP24;H3BPZ2;X5DP17;H3BQK6;H3BRL2;H3BNF6;H3BUK7;H3BP76;H3BQE7;H3BUP3;X5D7R7	Q14764	MVP	Major vault protein	2	29.15	4817500	5546300
ATENDIYNFFSPLNPVR	1995.97	P31943;A0A384MEJ3;G8JLB6;E9PCY7;A0A9L9PY23;H0YB39;H0YBG7;Q68DG4;H0YBD7;B4DP51;P52597;B4DKS8	P31943	HNRNPH1;DKFZp686A15170;HNRNPF	Heterogeneous nuclear ribonucleoprotein H;Heterogeneous nuclear ribonucleoprotein H, N-terminally processed;Heterogeneous nuclear ribonucleoprotein F;Heterogeneous nuclear ribonucleoprotein F, N-terminally processed	2	182.08	45054000	80269000
ATFCLPILGVK	1217.68	Q5J7U2;O95478	Q5J7U2	CDK105;NSA2	Ribosome biogenesis protein NSA2 homolog	2	78.334	111290000	88757000
ATGAATPK	715.386	A3R0T8;P10412;Q4VB24;A3R0T7	A3R0T8	HIST1H1E	Histone H1.4	2	125.81	658300000	537200000
ATGPPVSELITK	1211.68	P16401	P16401	HIST1H1B	Histone H1.5	2	83.397	2664800000	3269500000
ATGPPVSELITKAVAASK	1738.98	P16401	P16401	HIST1H1B	Histone H1.5	3	72.421	0	0
ATIQGVLR	856.513	O95782;Q8N9K4	O95782	AP2A1	AP-2 complex subunit alpha-1	2	108.24	30218000	37415000
ATISVDR	760.408	A0A5C2G9Y2	A0A5C2G9Y2			2	121.29	131560000	5721600000
ATLSSIR	746.429	H0YKD8;P46779;O60251	H0YKD8	RPL28	60S ribosomal protein L28	2	128.38	254700000	308490000
ATNYNAGDR	980.431	F8VV32;A0A0B4J259;B2R4C5;P61626	F8VV32	LYZ	Lysozyme;Lysozyme C	2	118.5	28324000	41679000
ATQALVLAPTR	1139.67	P60842;A8K7F6;J3QL43;A8K088;Q59F68;J3KT12;J3QR64;J3QS69;J3QKZ9;J3QLN6;B4E047;J3KS25;B4E102	P60842	EIF4A1	Eukaryotic initiation factor 4A-I	2	90.05	27455000	50466000
ATSSSSGSLSATGR	1267.6	A0A0A7M1X5;A0A384NPH0;Q03252	A0A0A7M1X5	LMNB2	Lamin-B2	2	78.653	0	6237100
ATTATMATSGSAR	1224.58	P38919;I3L3H2	P38919	EIF4A3	Eukaryotic initiation factor 4A-III;Eukaryotic initiation factor 4A-III, N-terminally processed	2	55.401	20030000	22755000
ATVEDEKLQGKINDEDK	1930.95	P11142;V9HW22;E9PKE3;B3KTV0;Q53GZ6;Q96IS6;E9PNE6;B4E1Q1;A8K7Q2;E9PM13;Q96BE0;Q96H53;E9PS65;Q9NZ87;Q9NWW3	P11142	HSPA8;HEL-S-72p	Heat shock cognate 71 kDa protein	3	53.169	0	0
ATVLTTER	889.487	Q9UMS4;H0YGF3;F5H2I0;F5GY56	Q9UMS4	PRPF19	Pre-mRNA-processing factor 19	2	116.54	16981000	34436000
ATVPKTEIR	1013.59	E7ETK0;A0A2R8Y849;A0A2R8YD14;P62847	E7ETK0	RPS24	40S ribosomal protein S24	3	44.318	0	0
AVAGNISDPGLQK	1268.67	B4E3Q9;B3KXA2;A0A384NYN5;V9HWK2;P18206;B4DKC9	B4E3Q9	HEL114;VCL	Vinculin	2	64.297	0	0
AVAQALEVIPR	1165.68	B4DUR8;B3KX11;Q59H77;P49368;Q2TU64	B4DUR8	CCT3	T-complex protein 1 subunit gamma	2	98.033	7559400	16327000
AVCMLSNTTAIAEAWAR	1863.9	P68363;B3KPS3;B3KT06;A8JZY9;P68366;B4DDU2;B4DN58;Q15670;Q71U36;B4DQK4;Q1ZYQ1;P0DPH8;P0DPH7;Q9UQM3;Q6PEY2;V9GZ17	Q71U36	TUBA1B;TUBA4A;TUBA1A;TUBA2;TUBA3E;TUBA8	Tubulin alpha-1B chain;Tubulin alpha-4A chain;Tubulin alpha-1A chain;Tubulin alpha-3E chain	3	61.097	8320700	12321000
AVDEMNGK	862.385	P11940;A0A7I2YQ88;E7EQV3;H0YAR2;A0A7I2V4N4;B4DZW4;A0A7I2YQE4;B3KT93;E7ERJ7;B4DQX0;A0A087WTT1;A0A7I2YQ90;Q2VIP3;Q3ZCS4;Q5VX58;Q9H361;H0YAP2	P11940	PABPC1;PABPC3	Polyadenylate-binding protein 1;Polyadenylate-binding protein;Polyadenylate-binding protein 3	2	94.262	29212000	36236000
AVDFAER	806.392	P62917;E9PKZ0;E9PKU4;G3V1A1;E9PP36;B4DVG7	P62917	RPL8	60S ribosomal protein L8	2	124.37	523240000	560790000
AVDSLVPIGR	1025.59	V9HW26;P25705;B4DGW3;K7EK77;K7ENJ4;K7ERX7	V9HW26	HEL-S-123m;ATP5A1	ATP synthase subunit alpha;ATP synthase subunit alpha, mitochondrial	2	87.696	12776000	21645000
AVEHINK	809.44	P06733;A0A024R4F1;K7EM90;A0A2R8YEM5;A0A2R8Y879;A4UCS8;A0A2R8Y6I8;K7ERS8;L0R6S1	P06733	ENO1;TMEM237	Alpha-enolase;Enolase	2	90.986	34462000	17371000
AVEIVTSTSAAK	1175.64	B4E187;A8K583;Q14966	B4E187	ZNF638	Zinc finger protein 638	2	76.143	0	11409000
AVELAANTK	915.503	B4E022;V9HWD9;Q53EM5;P29401;A0A0K0K1H9;B3KSI4;B3KPZ8;B4DVU1	B4E022	HEL107;TKT	Transketolase	2	74.301	23069000	59700000
AVFPSIVGR	944.544	P68032;B7Z6P1;P68133;A8K3K1;P62736;Q7Z7J6;A6NL76;D2JYH4;P63267;B3KUD3;B3KW67;Q13707;B7Z6I1;F6UVQ4;F6QUT6;C9JFL5;B8ZZJ2;F8WB63;F8WCH0;P63261;I3L4N8;Q8WVW5;B4E3A4;B4DVQ0;A0A804GS07;I3L3I0;I3L1U9;K7EM38;J3KT65;I3L3R2;A1E282;Q6S8J3;A5A3E0;P0CG38;Q53GK6;Q53G99;Q53G76;Q1KLZ0;P60709;B4E335;E7EVS6;B4DW52;A0A2R8Y793;G5E9R0;A0A6Q8PH58;A0A2R8YGF8;C9JUM1;C9JZR7;C9JTX5	P63261	ACTC1;ACTA1;ACTA2;ACTG2;ACTG1;POTEE;POTEF;POTEI;PS1TP5BP1;ACTB	Actin, alpha cardiac muscle 1;Actin, alpha skeletal muscle;Actin, aortic smooth muscle;Actin, gamma-enteric smooth muscle;Actin, cytoplasmic 2;Actin, cytoplasmic 2, N-terminally processed;POTE ankyrin domain family member E;POTE ankyrin domain family member F;POTE ankyrin domain family member I;Actin, cytoplasmic 1;Actin, cytoplasmic 1, N-terminally processed	2	128.57	320580000	745440000
AVFPSIVGRPR	1197.7	P68032;B7Z6P1;P68133;A8K3K1;P62736;Q7Z7J6;A6NL76;D2JYH4;P63267;B3KUD3;B3KW67;Q13707;B7Z6I1;F6UVQ4;F6QUT6;C9JFL5;B8ZZJ2;F8WB63;F8WCH0;P63261;I3L4N8;Q8WVW5;B4E3A4;B4DVQ0;A0A804GS07;I3L3I0;I3L1U9;K7EM38;J3KT65;I3L3R2;A1E282;Q6S8J3;A5A3E0;P0CG38;Q53GK6;Q53G99;Q53G76;Q1KLZ0;P60709;B4E335;E7EVS6;B4DW52;A0A2R8Y793;G5E9R0;A0A6Q8PH58;A0A2R8YGF8;C9JUM1;C9JZR7;C9JTX5	P63261	ACTC1;ACTA1;ACTA2;ACTG2;ACTG1;POTEE;POTEF;POTEI;PS1TP5BP1;ACTB	Actin, alpha cardiac muscle 1;Actin, alpha skeletal muscle;Actin, aortic smooth muscle;Actin, gamma-enteric smooth muscle;Actin, cytoplasmic 2;Actin, cytoplasmic 2, N-terminally processed;POTE ankyrin domain family member E;POTE ankyrin domain family member F;POTE ankyrin domain family member I;Actin, cytoplasmic 1;Actin, cytoplasmic 1, N-terminally processed	2;3	138.1	201970000	371190000
AVFVDLEPTVIDEVR	1700.9	P68363;B3KPS3;B3KT06;A8JZY9;F8VVB9;F8VS66;B4DN58;F8VRZ4;F8VX09;F8VWV9;F8VRK0;Q71U36;F8VQQ4	Q71U36	TUBA1B;TUBA1C;TUBA1A	Tubulin alpha-1B chain;Tubulin alpha-1A chain	2;3	218.18	528960000	1072900000
AVGHPFVIQLGR	1292.74	B3KWD0;A0A7I2V3N0;B7ZB16;B4DR01;A0A7I2V488;A0A7I2V6B9;A0A7I2V3P3;A0A7I2V2S3;A0A7I2V2H0;A0A7I2V3W6;A0A7I2YQV4;A0A7I2V2Y6;A0A7I2V461;O14980	B3KWD0	XPO1	Exportin-1	3	77.379	3231400	7583300
AVLASQTSLTPLGR	1412.8	Q08AL9;E7EPP7;Q6ZWJ1	Q08AL9	STXBP4	Syntaxin-binding protein 4	2	101.93	0	14001000
AVLFCLSEDKK	1308.67	V9HWI5;P23528;G3V1A4;E9PP50;E9PK25;B4E112;E9PQB7;E9PLJ3;E9PS23	V9HWI5	HEL-S-15;CFL1	Cofilin-1	3	56.225	0	0
AVLQEEQANLWFSK	1661.84	Q8IY81;B4DKU3	Q8IY81	FTSJ3	pre-rRNA processing protein FTSJ3	2;3	143.97	89332000	138110000
AVNVYSTSVTSDNLSR	1711.84	A2VCR0;B4DM33;Q15691	A2VCR0	MAPRE1	Microtubule-associated protein RP/EB family member 1	2	44.188	0	4497600
AVPPTYADLGK	1130.6	B4DEI3;B3KTS5;A0A1L1UHR1;P21796;C9JI87	B4DEI3	VDAC1	Voltage-dependent anion-selective channel protein 1	2	39.622	8339900	11820000
AVTELNEPLSNEDR	1585.76	Q04917	Q04917	YWHAH	14-3-3 protein eta	2	69.349	0	21189000
AVTEMNGR	876.412	P11940;A0A7I2YQ88;E7EQV3;H0YAR2;A0A7I2V4N4;A0A7I2V649;A0A7I2YQE4;B3KT93;E7ERJ7;B4DQX0;A0A087WTT1;A0A7I2YQ90;Q2VIP3;Q3ZCS4;Q5VX58;Q9H361;H0YB86;Q4VXU2;A0A6Q8JFT6;A0A6I8PS38;A0A6I8PLA1;Q13310;B1ANR0;A0A7I2V4L7;Q6IQ30;A0A7I2V5W9;A0A7I2V598;H0Y5F5;Q15164;H0YEU6;Q53GL4;Q147Y3;Q3B867;Q59GZ7;A0A7I2V4V6	P11940	PABPC1;PABPC3;PABPC1L;PABPC4	Polyadenylate-binding protein 1;Polyadenylate-binding protein;Polyadenylate-binding protein 3;Polyadenylate-binding protein 1-like;Polyadenylate-binding protein 4	2	105.2	40923000	68428000
AVTEQGAELSNEER	1531.71	P27348;E9PG15;Q53RR5	P27348	YWHAQ	14-3-3 protein theta	2	115.18	15011000	39398000
AVTEQGHELSNEER	1597.73	V9HWD6;B5BU24;P31946;Q4VY20;Q4VY19;A0A0J9YWE8;Q59EQ2;A0A0J9YWZ2	V9HWD6	HEL-S-1;YWHAB	14-3-3 protein beta/alpha;14-3-3 protein beta/alpha, N-terminally processed	2;3	69.01	12820000	46064000
AVVGVVAGGGR	940.545	P62917;E9PKZ0;E9PKU4;E9PP36	P62917	RPL8	60S ribosomal protein L8	2	137.18	1261000000	1313600000
AVVIVDDR	885.492	A0A7I2V4J2;A8K525;A0A0S2Z4Z9;A0A7I2V5Y7;A0A7I2V535;Q15233;C9IZL7;A0A7I2V4N2;A0A7I2V464;A0A7P0MRW0;H7C367;Q6PIX2;Q9BSV4;Q86VG2;A0A384N5Z8;A0A8Q3WMA7;P23246	Q6PIX2	NONO;SFPQ	Non-POU domain-containing octamer-binding protein;Splicing factor, proline- and glutamine-rich	2	91.626	21022000	0
AVVLELTLKHLK	1362.86	B7Z8M6;Q8TAT1;Q9C0J9	B7Z8M6	BHLHE41	Class E basic helix-loop-helix protein 41	2	47.823	0	0
AWNDIKK	873.471	Q59GY2;P36578;B4DMJ6;H3BM89;Q53G74;B4DMJ2;B4DFI6;H3BTP7	Q59GY2	RPL4	60S ribosomal protein L4	2	100.74	134560000	195790000
AYGELPEHAK	1113.55	P47813;X6RAC9;A6NJH9;O14602	P47813	EIF1AX;EIF1AY	Eukaryotic translation initiation factor 1A, X-chromosomal;Eukaryotic translation initiation factor 1A, Y-chromosomal	2	68.224	0	18052000
AYSEAHEISK	1133.54	B3KNB4;P61981;B4DE78;B4DHC4	B3KNB4	YWHAG	14-3-3 protein gamma;14-3-3 protein gamma, N-terminally processed	2	73.233	133790000	33634000
AYTNFDAER	1085.48	P07355;A0A024R5Z7;V9HW65;H0YMW4;H0YN42;H0YMU9;H0YMD0;A6NMY6;H0YNB8;H0YKS4;B4DNH8;H0YMM1;A0A7I2V4P4;H0YKX9;H0YMT9;H0YLV6;H0YKZ7;H0YKL9;H0YKV8;H0YMD9;H0YKN4	P07355	ANXA2;HEL-S-270;ANXA2P2	Annexin A2;Annexin;Putative annexin A2-like protein	2	111.95	39922000	93125000
CCLTYCFNKPEDK	1733.72	A0A248RGE3;Q5RKT7;B2RDW1;P62979;Q8WYN9	A0A248RGE3	RPS27A;HEL112	Ubiquitin-40S ribosomal protein S27a;Ubiquitin;40S ribosomal protein S27a	2;3	179.42	2288700000	2571200000
CDENILWLDYK	1467.67	P14618;A0A8V8TNX9;V9HWB8;A0A804F729;A0A804F6T5;A0A8V8TMM5;H3BTN5;B4DNK4;B4DRT3;H3BQ34;H3BUW1;H3BTJ2	P14618	PKM;HEL-S-30	Pyruvate kinase PKM;Pyruvate kinase	2	112.13	0	30023000
CDFTEDQTAEFK	1489.6	F8W1R7;P60660;G3V1V0;G3V1Y7	F8W1R7	MYL6	Myosin light polypeptide 6	2	107.83	14536000	41266000
CDVDIRK	904.444	P63261;I3L4N8;Q8WVW5;B4E3A4;B4DVQ0;A0A804GS07;A0A6Q8PFE4;Q6PJ43;B3KWQ3;B7ZAP6;V9HVZ7;Q96FU6;A5GZ75;A4UCT3;Q96DE1;F1BXA6;Q562R1;Q9UE89;Q53GK6;Q53G99;Q53G76;Q1KLZ0;P60709;B4E335;E7EVS6;B4DW52;A0A2R8Y793	P63261	ACTG1;HEL-176;ACTBL2;PS1TP5BP1;ACTB	Actin, cytoplasmic 2;Actin, cytoplasmic 2, N-terminally processed;Beta-actin-like protein 2;Actin, cytoplasmic 1;Actin, cytoplasmic 1, N-terminally processed	3	61.561	13161000	20524000
CEECGKAFSQSSTLTAHK	2039.9	A6NNF4	A6NNF4	ZNF726	Zinc finger protein 726	3	27.72	0	0
CEGINISGNFYR	1428.65	Q5QTS3;A0A384ME37;P40429;A0A7I2V5L3;Q9BSQ6;M0QYS1;Q53H34;B4DNC8	Q5QTS3	RPL13A	60S ribosomal protein L13a	2	170.47	50327000	59173000
CESAFLSK	940.432	C9JXB8;A0A994J4A5;C9JNW5;V9HW01;P83731	C9JXB8	RPL24;HEL-S-310	60S ribosomal protein L24	1;2	119.41	926660000	1316300000
CEYPAACNALETLLIHR	2029.97	P54886	P54886	ALDH18A1	Delta-1-pyrroline-5-carboxylate synthase;Glutamate 5-kinase;Gamma-glutamyl phosphate reductase	3	125.52	3316700	46210000
CGHTNNLRPK	1195.59	P62987;Q3MIH3;M0R2S1	P62987	UBA52	Ubiquitin-60S ribosomal protein L40;Ubiquitin;60S ribosomal protein L40	2;3	171.99	208850000	275440000
CGSVLVR	789.417	P15880;Q3KQT6;Q6IPX5;Q8N5L9;Q8J014;H0YEN5;E9PQD7;E9PMM9;E9PM36;I3L404	P15880	RPS2;rps2	40S ribosomal protein S2	2	92.319	12413000	22780000
CIIPNHEK	1009.5	P35580;A0A8I5KZ38;A0A8I5KWT8;P35579;A0A0U4BW16;Q86XU5;B4E3S1	A0A8I5KWT8	MYH10;MYH9	Myosin-10;Myosin-9	2	79.597	20591000	55222000
CKHFELGGDK	1189.56	J3KQN4;P83881;H0Y5B4;H7BZ11;R4GN19;Q969Q0;B2R4V2	J3KQN4	RPL36A;RPL36A-HNRNPH2;RPL36AL	60S ribosomal protein L36a;60S ribosomal protein L36a-like	3	79.659	115880000	143510000
CKHFELGGDKK	1317.65	J3KQN4;P83881;H0Y5B4;H7BZ11;R4GN19;Q969Q0;B2R4V2	J3KQN4	RPL36A;RPL36A-HNRNPH2;RPL36AL	60S ribosomal protein L36a;60S ribosomal protein L36a-like	3	45.653	21897000	31651000
CKPATDPR	943.455	E9PQV4	E9PQV4	CD81		2	43	0	0
CLELFSELAEDKENYK	1986.92	B4DMA2;P08238;B4DGL0;Q9H6X9;A8K3W9	B4DMA2	HSP90AB1	Heat shock protein HSP 90-beta	3	70.98	6961400	18651000
CLELFSELAEDKENYKK	2115.02	B4DMA2;P08238;B4DGL0;Q9H6X9;A8K3W9	B4DMA2	HSP90AB1	Heat shock protein HSP 90-beta	3;4	55.755	10984000	35554000
CLELFTELAEDKENYK	2000.94	K9JA46;P07900;Q2VPJ6;Q8TBA7;O75322;Q86U12;Q96HX7;Q58FF9	K9JA46	EL52;HSP90AA1;HSP90Af	Heat shock protein HSP 90-alpha	3	46.892	0	10904000
CLYASVLTAQPR	1377.71	P13639;Q8TA90;B4DPU3	P13639	EEF2	Elongation factor 2	2	65.347	6873600	24438000
CMQLTDFILK	1267.63	P50914;E7EPB3;A0PJ62;B7Z6S8;A8K7N0;Q6IPH7;A8K3Q9	P50914	RPL14	60S ribosomal protein L14	2	138.4	70500000	94619000
CNGVLEGIR	1016.51	P35580;A0A8I5KZ38;A8CLL2;B4DRV3;B4DFX9;Q59EV3;A5YM51;V9HWC1;A0A6E1W127;B4E0I9;P12883;P13535;P13533;Q9Y623;P11055;A7E2Y1;P12882;A0A8I5KWT8;P35579;A0A0U4BW16;Q86XU5;B4E3S1;Q7Z406;M0QY43;B3KWH4;Q9UKX2;Q9UKX3	A0A8I5KWT8	MYH10;MYH7;HEL71;MYH8;MYH6;MYH4;MYH3;MYH7B;MYH1;MYH9;MYH14;MYH2;MYH13	Myosin-10;Myosin-7;Myosin-8;Myosin-6;Myosin-4;Myosin-3;Myosin-7B;Myosin-1;Myosin-9;Myosin-14;Myosin-2;Myosin-13	2	121.85	33263000	97787000
CPEALFQPSFLGMESCGIHETTFNSIMK	3230.45	P63261;I3L4N8;Q8WVW5;B4E3A4;B4DVQ0;A0A804GS07;A0A6Q8PFE4;Q6PJ43;B3KWQ3;B7ZAP6;V9HVZ7;Q96FU6;A5GZ75;A4UCT3;Q96DE1;F1BXA6;Q53GK6;Q53G99;Q53G76;Q1KLZ0;P60709;B4E335;E7EVS6;B4DW52;A0A2R8Y793	P63261	ACTG1;HEL-176;PS1TP5BP1;ACTB	Actin, cytoplasmic 2;Actin, cytoplasmic 2, N-terminally processed;Actin, cytoplasmic 1;Actin, cytoplasmic 1, N-terminally processed	4	23.74	0	0
CPQVEEAIVQSGQK	1571.76	Q9BVP2	Q9BVP2	GNL3	Guanine nucleotide-binding protein-like 3	2;3	93.345	33029000	71651000
CQELALR	888.449	P46937;Q86T74;H0YCI3;B4E2Y3;K0KVU2	P46937	YAP1;DKFZp451O0517	Transcriptional coactivator YAP1	2	110.61	0	42246000
CSEGVFLLTTTPR	1479.74	Q6PIX2;Q9BSV4;Q86VG2;A0A384N5Z8;A0A8Q3WMA7;P23246	Q6PIX2	SFPQ	Splicing factor, proline- and glutamine-rich	2	83.31	0	6095300
CTGGEVGATSALAPK	1417.69	P30050;Q59FI9	P30050	RPL12	60S ribosomal protein L12	2	67.385	0	17854000
CTSKFEK	898.422	B7Z6A3	B7Z6A3			2	42.474	0	0
CVSTLLDLIQTK	1389.75	P63010;A0A140VJE8;A8K0G3;A8K916;Q68DI0;A0A087X253;B4DWG4;A0A087WU93;A0A087WZQ6;B4E261;A0A087WYD1;Q10567;C9J1E7;K7EJ01;H7C034	P63010	AP2B1;DKFZp781K0743;AP1B1	AP-2 complex subunit beta;AP complex subunit beta;AP-1 complex subunit beta-1	2	73.067	21241000	16655000
CVTDECFFFER	1508.61	D9ZGF5;A0A0A0MQV6;P09038	D9ZGF5	FGF2	Fibroblast growth factor;Fibroblast growth factor 2	2	97.915	8011400	12473000
DAEAWFNEK	1108.48	P13645;A0A1B0GVI3;Q7Z3Y7;Q7Z3Z0;Q7Z3Y8	P13645	KRT10;KRT28;KRT25;KRT27	Keratin, type I cytoskeletal 10;Keratin, type I cytoskeletal 28;Keratin, type I cytoskeletal 25;Keratin, type I cytoskeletal 27	2	138.54	121180000	183070000
DAEDALHNLDR	1267.58	Q5JRI1;Q53GD7;A0A0S2Z504;O75494	Q5JRI1	SRSF10	Serine/arginine-rich splicing factor 10	2;3	85.288	13135000	23453000
DAEEWFFTK	1171.52	P02533	P02533	KRT14	Keratin, type I cytoskeletal 14	2	78.516	9928900	12691000
DAGEGGLSLAIEGPSK	1499.75	P21333;Q60FE5;Q60FE6;A6NDY9;Q8TES4;Q6NXF2;Q96C61;B4DTD5	P21333	FLNA;FLJ00119	Filamin-A	2	76.522	3059500	6837200
DAGQISGLNVLR	1241.67	A0A7I2YQB2;A0A7I2V2G2;A0A7I2V2S7;D6RCD7;B7Z4V2;V9HW84;A0A384P5G6;Q8N1C8;P38646;A0A7I2V3F7;B7Z4T3;B7Z1V7;H0Y8K0	A0A7I2YQB2	HSPA9;HEL-S-124m	Stress-70 protein, mitochondrial	2	138.11	14596000	26107000
DALNIETAIK	1086.59	P07355;A0A024R5Z7;V9HW65;H0YMW4;H0YN42;H0YMU9;H0YMD0;A6NMY6;H0YNB8;H0YKS4;B4DNH8;H0YMM1;A0A7I2V4P4;H0YKX9;H0YMT9;H0YLV6;H0YKZ7;H0YKL9;H0YKV8;H0YMD9;H0YKN4	P07355	ANXA2;HEL-S-270;ANXA2P2	Annexin A2;Annexin;Putative annexin A2-like protein	2	105.52	35526000	81395000
DALSDLALHFLNK	1455.77	B7Z9L0;B7Z2Z8;A8K3C3;P50991;B7Z2F4	B7Z9L0	CCT4	T-complex protein 1 subunit delta	3	75.479	17160000	27073000
DANGNSFATR	1051.47	Q96IR1;B2R491;P62701;Q53HV1;C9JEH7;A4FU11;Q496E4;P22090;Q8TD47;Q53HI6	Q96IR1	RPS4X;RPS4Y1;RPS4Y2	40S ribosomal protein S4;40S ribosomal protein S4, X isoform;40S ribosomal protein S4, Y isoform 1;40S ribosomal protein S4, Y isoform 2	2	116.3	74459000	86979000
DATNVGDEGGFAPNILENK	1959.92	P06733;A0A024R4F1;A0A2R8Y6G6;E2DRY6	P06733	ENO1	Alpha-enolase;Enolase	2;3	66.393	31439000	90772000
DAVEDLESVGK	1160.56	P81605	P81605	DCD	Dermcidin;Survival-promoting peptide;DCD-1	2	93.111	32662000	39633000
DAVLLLFANK	1102.64	P18085;C9JPM4;C9JAK5;U3KQF2	P18085	ARF4	ADP-ribosylation factor 4	2	83.265	21664000	32723000
DAVLLVFANK	1088.62	A0A8V8TNZ0;A0A8V8TQP8;A0A8V8TNZ5;A0A8V8TQC0;F5H423;P84077;P61204;B4E190;C9J1Z8;B4DEB9;A4D0Z3;B4DLJ3;P84085	A0A8V8TNZ0	ARF1;ARF3;ARF5	ADP-ribosylation factor 1;ADP-ribosylation factor 3;ADP-ribosylation factor 5	2	130.22	28625000	35144000
DAVTYTEHAK	1133.54	Q0VAS5;B2R4R0;P62805	Q0VAS5	HIST1H4H;HIST1H4A	Histone H4	3	76.228	111720000	36357000
DAYLQSLAK	1007.53	B3KNS8;O75683	B3KNS8	SURF6	Surfeit locus protein 6	2	94.114	21647000	28317000
DCEDPNPLIR	1227.56	P63010;A0A140VJE8;A8K0G3;A8K916;Q68DI0;A0A087WU93;A0A087WZQ6;Q10567;C9J1E7;K7ERB2;K7EN71	P63010	AP2B1;DKFZp781K0743;AP1B1	AP-2 complex subunit beta;AP complex subunit beta;AP-1 complex subunit beta-1	2	111.04	17356000	20372000
DCEVIER	919.407	O00429;B4DYR6;F8VZ52;A0A994J3M8;A0A994J402;F8VUJ9;A0A8V8TQT5;A0A994J3G5;A0A994J6L8	O00429	DNM1L	Dynamin-1-like protein	2	94.407	0	41903000
DDDIAALVVDNGSGMCK	1778.78	Q53GK6;Q53G99;Q53G76;Q1KLZ0;P60709;B4E335;E7EVS6;B4DW52;A0A2R8Y793;G5E9R0;A0A6Q8PH58;A0A2R8YGF8;C9JUM1;C9JZR7;C9JTX5;A0A6Q8PGD7	Q53GK6	PS1TP5BP1;ACTB	Actin, cytoplasmic 1;Actin, cytoplasmic 1, N-terminally processed	2	119.69	34030000	45968000
DDEENYLDLFSHK	1623.71	B2R7B5;Q07666;B4DDX2;B4E043	B2R7B5	KHDRBS1	KH domain-containing, RNA-binding, signal transduction-associated protein 1	3	68.83	12530000	28742000
DDPSKPVHLTAFLGYK	1786.93	P39023;Q8TBW1;Q96QL0;B3KS36;H7C422;H7C3M2;B4DN06;F8WCR1	P39023	RPL3	60S ribosomal protein L3	2;3;4	89.648	147170000	171300000
DEEVHAGLGELLR	1436.73	E9PQ34;E9PIG2;E9PRS3;E9PNX1;E9PK86;E9PMI5;E9PR70;E9PPV6;E9PJH8;P50454	E9PQ34	SERPINH1	Serpin H1	3	53.252	3165100	5715900
DEIFAQSK	936.455	P35580;A0A8I5KZ38	P35580	MYH10	Myosin-10	2	112.17	35422000	60965000
DEILPTTPISEQK	1469.76	Q53G83;P23396;E9PPU1;E9PL09;H0YEU2;Q9NQS8;E9PSF4	Q53G83	RPS3	40S ribosomal protein S3	2	70.977	26433000	52990000
DELADEIANSSGK	1347.62	A0A8I5KWT8;P35579;A0A0U4BW16;Q6ZNL4	A0A8I5KWT8	MYH9;FLJ00279	Myosin-9	2	232.88	76457000	247350000
DELHIVEAEAMNYEGSPIK	2144.01	P06748;A0A140VJQ2;A0A7I2YQC0;A0A7I2V5S2;A0A0S2Z491;A4ZU86;A0A0S2Z4G7;A0A7I2V433;A0A7I2V2X9;A0A7I2V3U2;A0A7I2V579;A0A7I2V4G8;A0A7I2V3G5	P06748	NPM1	Nucleophosmin	3	45.704	3260700	8319900
DESSPYAAMLAAQDVAQR	1921.88	P62263;A0A2R8Y811;E5RH77	P62263	RPS14	40S ribosomal protein S14	3	26.146	0	0
DESTDSGLSMSSYSVPR	1816.78	P46937;Q86T74;H0YCI3	P46937	YAP1;DKFZp451O0517	Transcriptional coactivator YAP1	3	34.094	0	0
DETLEPLPK	1040.54	Q5TCQ9	Q5TCQ9	MAGI3	Membrane-associated guanylate kinase, WW and PDZ domain-containing protein 3	2	71.501	0	13991000
DETNYGIPQR	1191.55	P63244;E9KL35;D6RAC2;D6RHH4;D6REE5;D6R9L0;D6R9Z1;B4DVD2;D6RFX4;D6RFZ9;D6RBD0;E9PD14;B4E0C3;D6RAU2;B4DWC6;D6R909;D6RGK8	P63244	GNB2L1	Guanine nucleotide-binding protein subunit beta-2-like 1;Guanine nucleotide-binding protein subunit beta-2-like 1, N-terminally processed	2	117.04	28205000	36784000
DFLAGGVAAAISK	1218.66	P05141;Q6NVC0	P05141	SLC25A5	ADP/ATP translocase 2;ADP/ATP translocase 2, N-terminally processed	2	66.267	16175000	21480000
DFLTPPLLSVR	1256.71	O95782;Q8N9K4	O95782	AP2A1	AP-2 complex subunit alpha-1	2	117.31	42458000	62230000
DFSALESQLQDTQELLQEENR	2492.17	A0A8I5KWT8;P35579;A0A0U4BW16;Q86XU5	A0A8I5KWT8	MYH9	Myosin-9	2;3	394.5	342910000	1037500000
DFSPSGIFGAFQR	1427.68	C9JJT5;C9JU26;G3V325;B4DJ38;P56134;Q53FE1	C9JJT5	ATP5J2-PTCD1;ATP5J2	ATP synthase subunit f, mitochondrial	2	166.07	84930000	99372000
DFTPVCTTELGR	1394.65	P30041;V9HWC7	P30041	PRDX6;HEL-S-128m	Peroxiredoxin-6	2	98.943	15319000	37039000
DGIISDIFDKK	1249.66	A0A7P0TAL9;Q8IW76;A0A7P0TBA9;B7ZKK7;P19525;A0A7P0Z4M0	A0A7P0TAL9	EIF2AK2	Interferon-induced, double-stranded RNA-activated protein kinase	3	34.695	6066100	12102000
DGLAFNALIHR	1225.66	A0A8V8TL71;F5GXS2;O43707;H7C144;A0A0S2Z3G9;B4DSX0;B4E337;M0QZQ3;Q71S06;C9JY79;Q9H254	A0A8V8TL71	ACTN4;SPTBN4	Alpha-actinin-4;Spectrin beta chain, non-erythrocytic 4	3	85.29	11870000	14517000
DGNASGTTLLEALDCILPPTRPTDKPLR	3020.56	Q5VTE0;Q6IPS9;A0A4D5RAN2;A0A4D5RAC7;Q6IPN6;Q6IPT9;A0A4D5RAC9;A0A7I2V659;A0A087WVQ9;P68104;Q53HQ7;Q53HM9;Q53GE9;Q53G85;Q53HR5;A8K9C4;A0A4D5RBG5;Q53GA1;A0A7I2V3H3;A0A4D5RA76;A0A4D5RA98;A0A7I2V5N4;A0A4D5RAE2;B4DNE0;Q96RE1;B4DV42;Q9H2I7;Q8IUB0;A0A087WV01;Q53HR1;A0A4D5RAB8;Q53G89;Q96C29;Q8TBL1;Q6P082;Q6P4C9;Q96CD8;Q504Z0;A0A4D5RAR2	Q5VTE0	EEF1A1P5;EEF1A1;EEF1A1L14	Putative elongation factor 1-alpha-like 3;Elongation factor 1-alpha;Elongation factor 1-alpha 1	4	191.09	123970000	271290000
DGQVINETSQHHDDLE	1835.79	P08670;V9HWE1;Q53HU8	P08670	VIM;HEL113	Vimentin	2;3	131.43	680830000	1531400000
DGSTMTFFKK	1160.55	B7Z256;A0A8D9PH76;H7BYG7;E7EPZ0;E9PD61;E7EPY9;E7ENK3;P39086	B7Z256	GRIK1	Glutamate receptor ionotropic, kainate 1	2	32.841	0	0
DHMVLLEFVTAAGITLGMDELYK	2565.29	A0A679KTH4	A0A679KTH4			3	103.95	33398000	27129000
DHRGVYTVEAKNASGSAK	1888.94	A0A0A0MRA3;C0JYZ2;A0A0A0MTS7;Q8WZ42	A0A0A0MRA3	TTN	Titin	3	44.005	0	0
DHVVSDFSEHGSLK	1555.73	P54886	P54886	ALDH18A1	Delta-1-pyrroline-5-carboxylate synthase;Glutamate 5-kinase;Gamma-glutamyl phosphate reductase	2	65.5	0	10183000
DICNDVLSLLEK	1417.71	D0PNI1;E7EX29;P63104;B0AZS6;E7ESK7	D0PNI1	YWHAZ	14-3-3 protein zeta/delta	2	110.39	0	64030000
DIDIHEVR	995.504	Q00839;A0A1W2PPS1;B4DLR3;B3KX72;Q5RI18;A0A1X7SBS1;A0A1W2PP35;Q96BA7;A0A994J6V2;A0A1W2PPH7;A0A1W2PPL4;A0A1W2PP34;A0A1W2PQL0;Q7Z4Q5;A0A1W2PQ74;A0A1W2PRZ7	Q00839	HNRNPU;HNRPU	Heterogeneous nuclear ribonucleoprotein U	2;3	98.299	30414000	79720000
DIDTAAK	732.365	I3L0Y5;D6R9H7;E7EQ97;E7EPU7;Q6FIH7;Q6LEU9;P05496;Q06055;P48201	I3L0Y5	ATP5G1;ATP5G3;ATP5G2	ATP synthase F(0) complex subunit C1, mitochondrial;ATP synthase F(0) complex subunit C2, mitochondrial;ATP synthase F(0) complex subunit C3, mitochondrial	1	107.43	11126000	0
DIENQYETQITQIEHEVSSSGQEVQSSAK	3263.51	P35527;K7EQQ3	P35527	KRT9	Keratin, type I cytoskeletal 9	3	46.296	112830000	148530000
DIHTLAQLISAYSLVDPEK	2112.11	Q86X80;A0PJJ5;Q0D2M6;V9HWK0;Q71V07;O76094;O15302	Q86X80	SRP72;HEL103	Signal recognition particle subunit SRP72	3	95.205	0	19827000
DIICQIAYAR	1221.62	Q5T7N0;A0A2R8Y6J3;B3KTM6;A2RUM7;Q59GX9;P46777;Q9BUV4;A0A2R8Y4A2	Q5T7N0	RPL5	60S ribosomal protein L5	2	86.011	18950000	11044000
DIIGLYLEQK	1190.65	G3V2Z3;A8K956;Q9P1V8	G3V2Z3	SAMD15	Sterile alpha motif domain-containing protein 15	2	40.724	0	0
DIIHDPGR	921.467	P62917;E9PKZ0;E9PKU4;G3V1A1;B4DVG7	P62917	RPL8	60S ribosomal protein L8	3	51.864	136680000	177610000
DIISDTSGDFR	1224.56	P07355;A0A024R5Z7;V9HW65;H0YMW4;H0YN42;H0YMU9;H0YMD0;A6NMY6;H0YNB8;H0YKS4;H0YM50;H0YNP5;H0YL33;H0YN28;B3KRQ1;H0YNA0	P07355	ANXA2;HEL-S-270;ANXA2P2	Annexin A2;Annexin;Putative annexin A2-like protein	2	112.75	28549000	70405000
DIISDTSGDFRK	1352.66	P07355;A0A024R5Z7;V9HW65;H0YMW4;H0YN42;H0YMU9;H0YMD0;A6NMY6;H0YNB8;H0YKS4;H0YM50;H0YNP5;H0YL33;H0YN28;B3KRQ1;H0YNA0	P07355	ANXA2;HEL-S-270;ANXA2P2	Annexin A2;Annexin;Putative annexin A2-like protein	2	85.377	0	0
DIISIAEDEDLR	1387.68	B2RDN9;P12956;B4E356;B4DE32;B1AHC9	B2RDN9	XRCC6	X-ray repair cross-complementing protein 6	2	65.347	3111300	10537000
DILIQYDR	1034.54	M0R210;P62249	M0R210	RPS16	40S ribosomal protein S16	2	98.299	75409000	67619000
DILLRPELEELR	1494.84	P00387;A0A8J8YWN6;A0A8I5KR71;A0A8I5KW26;A0A8J8Z3C6;A0A8I5QKX1;Q6ZVI6;A0A8I5KYU1;A0A087WZB1	P00387	CYB5R3	NADH-cytochrome b5 reductase 3;NADH-cytochrome b5 reductase 3 membrane-bound form;NADH-cytochrome b5 reductase 3 soluble form;NADH-cytochrome b5 reductase	2;3	116.01	137070000	218970000
DINAYNCEEPTEK	1581.66	P30041;V9HWC7	P30041	PRDX6;HEL-S-128m	Peroxiredoxin-6	2	112.13	13350000	12998000
DIPGLTDTTVPR	1283.67	Q96DV6;A2A3R6;P62753;A2A3R5;Q9BZU1	Q96DV6	RPS6	40S ribosomal protein S6	2;3	117.7	281960000	315410000
DIQMTQSPSFLSASVGDK	1909.91	A0A5C2FZ39	A0A5C2FZ39			2	45.257	0	23834000
DIQMTQSPSSLSASVGGK	1791.87	A0A5C2G3F4	A0A5C2G3F4			2;3	63.537	0	0
DIQMTQSPSTLSASVK	1691.84	A0A5C2GK15	A0A5C2GK15			2	39.266	0	0
DISEASVFDAYVLPK	1652.83	P62854;Q75MH1	P62854	RPS26	40S ribosomal protein S26	2;3	149.38	6208800000	6609600000
DISTTLNADEAVAR	1474.73	B4DY72;B4DF68;A0A0A0MSM0;Q92598;D6RJ96;B3KNM0;E9PDE8;B4DXT2;Q53ZP9;A0A140VKE7;B4DZR0;O95757	B4DY72	HSPH1;HSPA4L	Heat shock protein 105 kDa;Heat shock 70 kDa protein 4L	2	78.653	0	6087400
DITSDTSGDFR	1212.53	P04083;Q5TZZ9;A0A4D5RAB7;A0A4D5RAG0;A0A4D5RAI5;Q5T3N1;A0A4D5RA86;A0A4D5RAA2;A0A4D5RAA5;A0A4D5RAU4;B4DL19	P04083	ANXA1	Annexin A1;Annexin	2	87.149	15040000	53441000
DITYFIQQLLR	1408.77	A0A0A0MTI9;H7C4J1;C9IZN3;Q59GD5;B4DTI0;B7Z9W3;B4DXW1;Q59FV6;Q9C0K3;Q9P1U1;P61158	A0A0A0MTI9	ACTR3C;ACTR3;ACTR3B	Actin-related protein 3C;Actin-related protein 3B;Actin-related protein 3	2	101.64	0	13211000
DKADFCIIHYAGK	1536.74	P35580;A0A8I5KZ38;A0A8I5KWT8;P35579;A0A0U4BW16;Q86XU5;B4E3S1	A0A8I5KWT8	MYH10;MYH9	Myosin-10;Myosin-9	2;3	93.345	16712000	33734000
DKALELGAKYR	1262.7	B4DEB2;F5H8D7;B4DTD3;B2RCY5;Q59HH7;P18887	B4DEB2	XRCC1	DNA repair protein XRCC1	3	26.786	0	0
DKFYHLAK	1020.54	Q8IY81;J3KS36;J3QSE2;J3KS74;J3QRS5;J3QR05	Q8IY81	FTSJ3	pre-rRNA processing protein FTSJ3	2	69.198	34544000	50036000
DKISSSSFIEPIFPTSK	1881.97	A8K321;B4DZ55;Q6ZXV5	A8K321	TMTC3	Transmembrane and TPR repeat-containing protein 3	2	41.052	0	0
DKLDQVSSEIK	1260.66	B4DWS6;Q53GQ0;A0A1B0GVY6	B4DWS6	HSD17B12	Very-long-chain 3-oxoacyl-CoA reductase	2	77.662	12314000	7066100
DKLNNLVLFDK	1317.73	P62851	P62851	RPS25	40S ribosomal protein S25	2;3	119.76	35238000	57962000
DKMAEAYSEIGMK	1471.67	A0A8V8TPS3;A9Y844;A0A8V8TPQ0;A0A8V8TPB2;B2LYR2;A0A8V8TPX3;A0A8V8TPR5;A0A8V8TPD5;A0A8V8TR07;A0A8V8TQM0;A0A8V8TPP4;A0A8V8TQY8;A0A5A4N2X8;A0A5A4N5K5;P20963	A0A8V8TPS3	TCRZ;CD247	T-cell surface glycoprotein CD3 zeta chain	3	20.096	0	0
DKYNCAGLLYK	1343.65	Q8NAY2	Q8NAY2			2	48.796	0	0
DLEAHIDSANK	1211.58	A0A8I5KWT8;P35579;A0A0U4BW16;Q6ZNL4	A0A8I5KWT8	MYH9;FLJ00279	Myosin-9	2;3	179.8	242790000	476700000
DLEALLNSK	1001.54	P02545;A0A6Q8PFJ0;A0A384MQX1;Q3BDU5;Q8N519;W8QEH3;A0A804HL68;A0A6Q8PHQ9;Q5I6Y5;A0A6Q8PF80;Q5TCI8;A0A6Q8PGH0	P02545	LMNA	Prelamin-A/C;Lamin-A/C	2	78.334	0	5469300
DLEAQIEAANK	1200.6	P35580;A0A8I5KZ38	P35580	MYH10	Myosin-10	2	85.731	29042000	0
DLEDSLAR	917.445	P02545;A0A6Q8PFJ0;A0A384MQX1;Q3BDU5;Q8N519;W8QEH3;A0A804HL68;A0A6Q8PHQ9;Q5I6Y5;Q5TCI8	P02545	LMNA	Prelamin-A/C;Lamin-A/C	2	89.55	7563700	20509000
DLEEAEGR	917.409	P54886	P54886	ALDH18A1	Delta-1-pyrroline-5-carboxylate synthase;Glutamate 5-kinase;Gamma-glutamyl phosphate reductase	2	95.352	13463000	202790000
DLEGLSQR	916.461	A0A8I5KWT8;P35579;A0A0U4BW16	A0A8I5KWT8	MYH9	Myosin-9	2	111.82	274850000	683670000
DLEQQLQDELLEVVSELQTAKKTYQAYHMESVNAEAK	4278.1	C9JLA8;C9J5M2;S4R314;A0A8V8TPJ2;A0A0B4J1X7;B7Z2C6;Q9UGE8;A0A2X0SF61;P98171	C9JLA8	ARHGAP4;C1	Rho GTPase-activating protein 4	3	18.867	0	0
DLGEELEALK	1115.57	A0A8I5KWT8;P35579;A0A0U4BW16;Q86XU5	A0A8I5KWT8	MYH9	Myosin-9	2	75.378	47667000	146710000
DLGTESQIFISR	1364.69	Q8TB95;B3KVE3;Q6IAT1;B4DLV7;P50395	Q8TB95	GDI2	Rab GDP dissociation inhibitor beta	2	84.658	0	13283000
DLIDNSFNR	1092.52	Q8IY81;B4DKU3	Q8IY81	FTSJ3	pre-rRNA processing protein FTSJ3	2	151.27	156880000	166110000
DLIDYVR	892.465	Q9Y3C1;D6RIC3;A0A0C4DGU5;Q9P0T8	Q9Y3C1	NOP16	Nucleolar protein 16	2	106.76	0	0
DLKNMLSQVNYR	1479.75	Q4LE43;P19174	Q4LE43	PLCG1 variant protein;PLCG1	Phosphoinositide phospholipase C;1-phosphatidylinositol 4,5-bisphosphate phosphodiesterase gamma-1	2	28.399	0	0
DLKPSNIFLVDTK	1488.82	A0A7P0TAL9;Q8IW76;A0A7P0TBA9;B7ZKK7;P19525	A0A7P0TAL9	EIF2AK2	Interferon-induced, double-stranded RNA-activated protein kinase	3	49.929	15239000	19346000
DLLHPSPEEEK	1292.62	P42677	P42677	RPS27	40S ribosomal protein S27	2	98.033	22480000	34142000
DLNYCFSGMSDHR	1600.64	P31943;A0A384MEJ3;G8JLB6;E9PCY7;A0A384MDT2;H0YB39;P55795;H0YBG7;Q68DG4;H0YBD7;B4DFK9;B4DP00	P31943	HNRNPH1;HNRNPH2;DKFZp686A15170	Heterogeneous nuclear ribonucleoprotein H;Heterogeneous nuclear ribonucleoprotein H, N-terminally processed;Heterogeneous nuclear ribonucleoprotein H2	3	20.733	10400000	16541000
DLPEHAVLK	1020.56	Q00839;A0A1W2PPS1;B4DLR3;B3KX72;Q5RI18;A0A1X7SBS1;A0A1W2PP35;Q96BA7;A0A994J6V2;A0A1W2PPH7;A0A1W2PPL4;A0A1W2PP34;A0A1W2PQL0;Q7Z4Q5;A0A1W2PQ74;A0A1W2PRZ7;A0A1W2PQD4	Q00839	HNRNPU;HNRPU	Heterogeneous nuclear ribonucleoprotein U	2	75.109	13847000	38439000
DLQVMLECDESK	1465.64	A8K4Q6	A8K4Q6			2	45.997	0	0
DLSEELEALK	1145.58	P35580;A0A8I5KZ38	P35580	MYH10	Myosin-10	2	108.74	0	18172000
DLSHIGDAVVISCAK	1583.8	Q6FI35;Q6FHF5;P12004	Q6FI35	PCNA	Proliferating cell nuclear antigen	3	65.092	0	0
DLSSSEPVHAK	1168.57	Q8WTT2;A8K905	Q8WTT2	NOC3L	Nucleolar complex protein 3 homolog	2	76.1	28140000	41351000
DLTTAGAVTQCYR	1454.68	M0R3D6;M0R1A7;B2R4C0;Q02543;M0R117;B4DM74;M0R0P7;Q32XH3	M0R3D6	RPL18A	60S ribosomal protein L18a	3	56.122	7076500	7762400
DLVTEDTGVR	1103.55	Q5T0F3;Q13823;B4DPI9	Q5T0F3	GNL2	Nucleolar GTP-binding protein 2	2	138.54	17095000	30912000
DLYANTVLSGGTTMYPGIADR	2214.06	P63261;I3L4N8;Q8WVW5;B4E3A4;B4DVQ0;A0A804GS07;A0A6Q8PFE4;Q6PJ43;B3KWQ3;B7ZAP6;V9HVZ7;Q96FU6;A5GZ75;A4UCT3;Q96DE1;F1BXA6;Q9UE89;Q53GK6;Q53G99;Q53G76;Q1KLZ0;P60709;B4E335;E7EVS6;B4DW52;A0A2R8Y793	P63261	ACTG1;HEL-176;PS1TP5BP1;ACTB	Actin, cytoplasmic 2;Actin, cytoplasmic 2, N-terminally processed;Actin, cytoplasmic 1;Actin, cytoplasmic 1, N-terminally processed	2;3	78.486	160350000	324880000
DNDSLAAR	860.399	P54886	P54886	ALDH18A1	Delta-1-pyrroline-5-carboxylate synthase;Glutamate 5-kinase;Gamma-glutamyl phosphate reductase	2	92.187	11578000	194380000
DNHLAIAKCDLTQLKK	1867	B3KTF7	B3KTF7			2	13.428	0	0
DNHLLGTFDLTGIPPAPR	1933.01	V9HWB4;P11021;A0A7P0TAI0	V9HWB4	HEL-S-89n;HSPA5	78 kDa glucose-regulated protein	3	130.39	11734000	60210000
DNIQGITKPAIR	1324.75	Q0VAS5;B2R4R0;P62805	Q0VAS5	HIST1H4H;HIST1H4A	Histone H4	2;3	113.22	339190000	445210000
DNLAEDIMR	1075.5	P08670;V9HWE1;Q53HU8;B0YJC4;B3KRK8	P08670	VIM;HEL113	Vimentin	2	102.51	134920000	266710000
DNNLLGK	772.408	P11142;V9HW22;E9PKE3;B3KTV0;Q53HF2;Q53GZ6;Q96IS6;E9PNE6;B4E1Q1;A8K7Q2;A0A384MDT7;P54652;B3KUS2;E9PM13;Q96BE0;Q96H53;E9PS65;A4D110	P11142	HSPA8;HEL-S-72p;HSPA2;LOC401309	Heat shock cognate 71 kDa protein;Heat shock-related 70 kDa protein 2	2	107.74	31575000	65858000
DNSKKMVHLQMNSLR	1799.91	A0A5C2GA43	A0A5C2GA43			3	17.917	0	0
DNSTMGYMAAK	1187.5	K9JA46;P07900;Q8TBA7;O75322;Q96HX7	K9JA46	EL52;HSP90AA1	Heat shock protein HSP 90-alpha	2	40.021	0	11227000
DPDDHTVCHLLFANQTEK	2138.97	P00387;A0A8J8YWN6;A0A8I5KR71;A0A8I5KW26;A0A8J8Z3C6;A0A8I5QKX1;Q6ZVI6;A0A087WZB1	P00387	CYB5R3	NADH-cytochrome b5 reductase 3;NADH-cytochrome b5 reductase 3 membrane-bound form;NADH-cytochrome b5 reductase 3 soluble form;NADH-cytochrome b5 reductase	4	51.495	22891000	33527000
DPLDIIQQGQTDWPAVK	1922.97	A0A8Q3SIB5;F8VNQ3;A0A8Q3SIA3;A0A8Q3SI97;G3V106;Q9NT68	A0A8Q3SIB5	TENM2	Teneurin-2;Ten-2, soluble form;Ten-2 intracellular domain	3	25.319	0	0
DPVQEAWAEDVDLR	1641.76	P14618;A0A8V8TNX9;V9HWB8;A0A804F729;A0A804F6T5;B4DNK4;B4DRT3;Q8WUW7;Q504U3	P14618	PKM;HEL-S-30;PKM2	Pyruvate kinase PKM;Pyruvate kinase	2;3	129.84	12873000	36536000
DQGELER	845.388	A0A8I5KWT8;P35579;Q86XU5;B4E3S1;Q9UMJ0	A0A8I5KWT8	MYH9	Myosin-9	2	89.55	226080000	7031500
DQGSKFLGLTPEK	1418.74	C9JG08;Q68DN1	C9JG08	C2orf16	Uncharacterized protein C2orf16	2	28.096	0	0
DQGTYEDYVEGLR	1543.68	F8W1R7;P60660;G3V1V0;B7Z6Z4;J3KND3;G8JLA2;F8VPF3;G3V1Y7;Q6IBG5;F8W180;F8VZU9;H0YI43	F8W1R7	MYL6	Myosin light polypeptide 6	2	141.1	39493000	129280000
DQNIEDQYK	1151.51	B4DSG8;A0A494C069;Q08AG5	B4DSG8	ZNF844	Zinc finger protein 844	2	70.919	109280000	11614000
DQVANSAFVER	1234.59	K9JA46;P07900;Q2VPJ6;Q8TBA7;O75322;Q86U12;Q96HX7	K9JA46	EL52;HSP90AA1	Heat shock protein HSP 90-alpha	2	169.76	31125000	73573000
DQVTAQEIFQDNHEDGPTAK	2242.01	Q53T09;P13010	Q53T09	XRCC5	X-ray repair cross-complementing protein 5	3	37.379	9459500	18023000
DRAEAEAR	916.436	P35580;A0A8I5KZ38;O14729;O14794;Q68D89;A0A8I5KWT8;P35579;A0A0U4BW16;Q2PS10	A0A8I5KWT8	MYH10;DKFZp686D10126;MYH9	Myosin-10;Myosin-9	2	104.01	185460000	386310000
DRDLVTEDTGVR	1374.67	Q5T0F3;Q13823;B4DPI9	Q5T0F3	GNL2	Nucleolar GTP-binding protein 2	2	116.54	21447000	25585000
DRFTISR	893.472	A2J1N8;A0A5C2GQW7;A0A5C2G9P4;A0A5C2GN76;A0A7S5C2M5;A0A5C2GUJ8;A0A5C2GQX0;A0A5C2GVB5;A0A5C2GDZ4;A0A5C2GFV6;A0A5C2G9T9;A0A5C2GB43;A0A5C2GBG9;A0A5C2GIP8;A0A7S5EV34;A0A5C2GDY9;A0A5C2G8T7;A0A5C2GNN0;A0A7S5BYV4;A0A7S5BZ55;A0A5C2GN29;A0A5C2GP44;A0A7S5C1K8;A0A5C2G5S6;A0A5C2GVK0;A0A7S5EWL8;A0A7S5BXI7;A0A5C2GR38;A0A7S5BYF7	A2J1N8			2	113.71	34538000	18612000
DRPFFPGLVK	1174.65	Q6FHN3;Q32Q12;P22392;J3KPD9;F6XY72;O60361	Q6FHN3	NME2;NME1-NME2;NME2P1	Nucleoside diphosphate kinase;Nucleoside diphosphate kinase B;Putative nucleoside diphosphate kinase	2;3	56.432	13833000	42059000
DRTPPPR	837.446	P62854;Q5JNZ5;Q75MH1;Q76N56	P62854	RPS26;RPS26P11	40S ribosomal protein S26;Putative 40S ribosomal protein S26-like 1	2	87.323	249860000	279060000
DSIVQGFQWGTR	1392.68	Q8IXJ3;B4DZB1;B3KX19;Q6IBM8;A8KAP3;Q15029;K7EJ74;K7EP67;B3KWY2	Q8IXJ3	SNRP116;U5-116KD;EFTUD2	116 kDa U5 small nuclear ribonucleoprotein component	2	73.067	3371700	8265500
DSLDPSFTHALR	1357.66	A0A994J7I5;O75525	A0A994J7I5	KHDRBS3	KH domain-containing, RNA-binding, signal transduction-associated protein 3	3	65.395	11869000	16767000
DSLDPSFTHAMQLLTAEIEK	2245.09	B2R7B5;Q07666;B4DDX2;B4E043	B2R7B5	KHDRBS1	KH domain-containing, RNA-binding, signal transduction-associated protein 1	3	109.03	15110000	55717000
DSLGWMFNK	1096.5	A0A0A0MQX7;Q08629	A0A0A0MQX7	SPOCK1	Testican-1	2	59.205	0	0
DSLIFLVDASK	1206.65	B2RDN9;P12956	B2RDN9	XRCC6	X-ray repair cross-complementing protein 6	2	87.258	0	16167000
DSLLQDGEFSMDLR	1624.74	P07737;K7EJ44	P07737	PFN1	Profilin-1	2	51.927	5325500	12698000
DSLYAQGK	880.429	J3KQN4;P83881;H0Y5B4;H7BZ11;H7BY91;H0Y3V9	J3KQN4	RPL36A;RPL36A-HNRNPH2	60S ribosomal protein L36a	2	89.673	2543900000	2636900000
DSLYAQGKR	1036.53	J3KQN4;P83881;H0Y5B4;H7BZ11;H7BY91;H0Y3V9	J3KQN4	RPL36A;RPL36A-HNRNPH2	60S ribosomal protein L36a	2	86.472	0	0
DSLYAQGR	908.435	Q969Q0;B2R4V2	Q969Q0	RPL36AL	60S ribosomal protein L36a-like	2	137.83	996640000	949400000
DSNKPVTIPENSEIK	1669.85	B4E187;A8K583;Q14966	B4E187	ZNF638	Zinc finger protein 638	3	26.771	0	10222000
DSPSVWAAVPGK	1212.61	P07737;I3L3D5	P07737	PFN1	Profilin-1	2	120.31	28885000	81288000
DSTGHVGFIFK	1206.6	O00560;B4DHN5;E9PBU7;B4DQ93;G5EA09	O00560	SDCBP	Syntenin-1	2	80.165	12678000	15353000
DSTKYAEIYGISSAHTLLR	2124.09	A0A7P0TBD2;A0A7P0TA09;A0A7P0T8W7;A0A7P0TA62;B4DFY7;A0A7P0TAY5;F8WAH1;A4D0W4;Q9UDR5	A0A7P0TBD2	AASS	Alpha-aminoadipic semialdehyde synthase, mitochondrial;Lysine ketoglutarate reductase;Saccharopine dehydrogenase	3	15.254	0	0
DSTLIMQLLR	1188.65	V9HWD6;B5BU24;P31946;D0PNI1;E7EX29;P63104;B0AZS6;B7Z2E6;H0YB80;Q2F831;V9HW98;P62258;G9K389;G9K388;B7ZA86;K7EM20;P27348;B4DMT8;Q53S41;B4DY04;B3KNB4;P61981;B4DE78;B4DHC4;P31947;Q04917;B2R6N6;Q9H4N8	D0PNI1	HEL-S-1;YWHAB;YWHAZ;HEL2;YWHAE;YWHAE/FAM22B fusion;YWHAE/FAM22A fusion;YWHAQ;YWHAG;SFN;YWHAH	14-3-3 protein beta/alpha;14-3-3 protein beta/alpha, N-terminally processed;14-3-3 protein zeta/delta;14-3-3 protein epsilon;14-3-3 protein theta;14-3-3 protein gamma;14-3-3 protein gamma, N-terminally processed;14-3-3 protein sigma;14-3-3 protein eta	2	116.73	0	0
DSYVGDEAQSK	1197.52	P68032;B7Z6P1;P68133;A8K3K1;P62736;Q7Z7J6;A6NL76;D2JYH4;P63267;B3KUD3;B3KW67;A0A804HKV3;B7Z6I1;F6UVQ4;F6QUT6;C9JFL5;B8ZZJ2;F8WB63;B4DUI8;P63261;I3L4N8;Q8WVW5;B4E3A4;B4DVQ0;A0A6Q8PFE4;I3L3I0;I3L1U9;K7EM38;J3KT65;I3L3R2;A1E282;Q53GK6;Q53G99;Q53G76;Q1KLZ0;P60709;B4E335;E7EVS6;A0A2R8Y793;G5E9R0;A0A6Q8PH58;A0A2R8YGF8;C9JUM1;C9JZR7;C9JTX5	P63261	ACTC1;ACTA1;ACTA2;ACTG2;ACTG1;PS1TP5BP1;ACTB	Actin, alpha cardiac muscle 1;Actin, alpha skeletal muscle;Actin, aortic smooth muscle;Actin, gamma-enteric smooth muscle;Actin, cytoplasmic 2;Actin, cytoplasmic 2, N-terminally processed;Actin, cytoplasmic 1;Actin, cytoplasmic 1, N-terminally processed	2	126.55	836900000	1655900000
DTAAWTVGR	975.477	B2RBR9;Q14974;B7Z5M1;J3KTM9;B7Z752;J3QKQ5	B2RBR9	KPNB1	Importin subunit beta-1	2	76.478	0	19277000
DTDKTPQSIYRK	1450.74	B4DQE0;Q8N1D5	B4DQE0	C1orf158	Uncharacterized protein C1orf158	2	35.944	0	0
DTHKIFGK	944.508	C9IYK1;A0A654IBV8;P57773	C9IYK1	GJA9	Gap junction protein;Gap junction alpha-9 protein	2	46.426	0	0
DTLMISR	834.427	S6B291;Q6MZV7;P01857;P0DOX5;Q6GMX6;Q6N096;V9HW68;A8K008;Q6N089;Q6N095;Q6MZQ6;Q5EFE5;Q6N094;Q6N097;Q7Z351;Q6PYX1;A0A0A0MS07;Q5EBM2;S6BAN1;A0A9H4DHQ2;P01860;S6BGE5;S6C4Q7;S6BGE0;S6B2A6;A0A9H3ZR93;S6AWD9;S6BAM6;Q6N030;A0A5J6KJ24;P01861;Q86TT2;Q6MZX7;Q8NF17;Q6N093;Q6MZU6;P01859	S6B291	DKFZp686C11235;IGHG1;IGH@;DKFZp686I15196;HEL-214;DKFZp686P15220;DKFZp686K03196;DKFZp686G11190;DKFZp686O01196;DKFZp686H20196;DKFZp686N02209;IGHG3;DKFZp686I15212;IGHG4;DKFZp686M24218;FLJ00385;DKFZp686I04196;DKFZp686C15213;IGHG2	Ig gamma-1 chain C region;Ig gamma-3 chain C region;Ig gamma-4 chain C region;Ig gamma-2 chain C region	2	139.92	8210000	343120000
DTLQSELVGQLYK	1492.78	O00429;B4DYR6;F8VZ52;A0A994J3M8;A0A994J402;F8VUJ9;A0A8V8TQT5;A0A994J3G5;A0A994J6L8	O00429	DNM1L	Dynamin-1-like protein	2	204.52	0	71000000
DTSKPTEILTKLCK	1632.88	Q2WGJ9	Q2WGJ9	FER1L6	Fer-1-like protein 6	3	27.969	0	0
DVAPVEKTIK	1098.63	J3KTL8;A0A8I5KRS9;A6NHR9	J3KTL8	SMCHD1	Structural maintenance of chromosomes flexible hinge domain-containing protein 1	2	45.081	0	0
DVDGAYMTK	998.438	H6VRG0;H6VRF8;H6VRG1;P04264;H6VRG3;H6VRF9;H6VRG2	H6VRG0	KRT1	Keratin, type II cytoskeletal 1	2	76.679	0	142010000
DVDIIDHHDNTYTVK	1783.84	P21333;Q60FE5;Q60FE6;A6NDY9;A0A7P0NMY4	P21333	FLNA	Filamin-A	3	107.14	0	26305000
DVFRDPALK	1059.57	E4W6B6;B2R4D8;P61353;K7ELC7;Q6LCU2	E4W6B6	RPL27	60S ribosomal protein L27	3	46.462	34020000	30091000
DVLLQVDDER	1200.6	A0A8I5KWT8;P35579;A0A0U4BW16;Q6ZNL4	A0A8I5KWT8	MYH9;FLJ00279	Myosin-9	2	120.12	30381000	100970000
DVLLQVDDERR	1356.7	A0A8I5KWT8;P35579;A0A0U4BW16;Q6ZNL4	A0A8I5KWT8	MYH9;FLJ00279	Myosin-9	2;3	152.81	146010000	299610000
DVLVGADSVR	1029.55	O43760;K7EJ35	O43760	SYNGR2	Synaptogyrin-2	2	66.621	8220700	13447000
DVNAAIATIK	1014.57	P68363;B3KPS3;B3KT06;A8JZY9;B4DDU2;Q71U36;B4DQK4;Q1ZYQ1;P0DPH8;P0DPH7;Q9UQM3;Q6PEY2	Q71U36	TUBA1B;TUBA1A;TUBA2;TUBA3E	Tubulin alpha-1B chain;Tubulin alpha-1A chain;Tubulin alpha-3E chain	2	102.06	257310000	480880000
DVNFEFPEFQL	1383.63	P62081	P62081	RPS7	40S ribosomal protein S7	2	104.2	78267000	110070000
DVQEIATVVVPK	1296.73	Q9BRT6	Q9BRT6	LLPH	Protein LLP homolog	2	112.13	91722000	74344000
DVQEIATVVVPKPK	1521.88	Q9BRT6	Q9BRT6	LLPH	Protein LLP homolog	2;3	121.02	137250000	109340000
DVQEIFR	905.461	Q13838;A0A024RCM3;B4DP52;A0A0G2JJZ9;O00148;B4DX78;Q5STU3;A0A140T9X3;A0A140TA18;A0A140T9X9;A0A140T996;F6UJC5;F6WLT2;Q59G92;A0A140T9L4;A0A140T973;B4DIJ6;A0A0A0MT12;F6S4E6;B4DIZ8;A0A140T9K1;F6TRA5;K7EQN7	Q13838	DDX39B;hCG_2005638;DDX39A	Spliceosome RNA helicase DDX39B;ATP-dependent RNA helicase DDX39A	2	111.28	17011000	21220000
DVQIGDIVTVGECRPLSK	1985.03	P62280;M0R1H5	P62280	RPS11	40S ribosomal protein S11	3	25.508	8226300	14698000
DVQLQESGPGLVK	1368.72	A0A7S5EUR0	A0A7S5EUR0			2	143.89	171650000	97330000
DVSGPLR	742.397	Q15599;Q6NTG0;H3BQS0;H3BUQ9;H3BMF5	Q15599	SLC9A3R2	Na(+)/H(+) exchange regulatory cofactor NHE-RF2	2	91.584	22729000	14935000
DWVLNEFK	1049.52	P17844;J3KTA4;B4DN41;B5BUE6;B4DNG2;A0A0G2JLI4;Q7Z2V5;Q59E92;A0A7I2V2S0;A0A7I2V507;A0A7I2V5F5	P17844	DDX5;DKFZp686J01190	Probable ATP-dependent RNA helicase DDX5	2	89.55	3376700	3222500
DYDDMSPR	997.381	A0A994J6U9;A0A994J4E9;B4DUQ1;A0A994J4U9;A0A994J4S7;P61978;A0A994J782;A0A994J6T5;Q5T6W2;Q5EC54;B4DFF1;B3KU16	A0A994J6U9	HNRNPK;HNRPK	Heterogeneous nuclear ribonucleoprotein K	2	45.335	0	0
DYFEQYGK	1048.45	P09651;F8W6I7;A0A024RB53;A0A7I2YQX9;Q9BSM5;A0A7I2V3R8;A0A2R8Y4L2;A0A7I2V3W0;Q0VAC0;A0A7I2V2L6;F8VZ49;Q32P51;F8VTQ5;A0A7I2V5U9	P09651	HNRNPA1;HNRPA1;HNRNPA1L2	Heterogeneous nuclear ribonucleoprotein A1;Heterogeneous nuclear ribonucleoprotein A1, N-terminally processed;Heterogeneous nuclear ribonucleoprotein A1-like 2	2	79.597	17141000	28214000
DYQELMNTK	1140.51	H6VRG0;H6VRF8;H6VRG1;P04264;H6VRG3;H6VRF9;H6VRG2	H6VRG0	KRT1	Keratin, type II cytoskeletal 1	2	124.23	118860000	147580000
DYQELMNVK	1138.53	P35908;Q01546;P12035;Q5XKE5;H0YID6	P35908	KRT2;KRT76;KRT3;KRT79	Keratin, type II cytoskeletal 2 epidermal;Keratin, type II cytoskeletal 2 oral;Keratin, type II cytoskeletal 3;Keratin, type II cytoskeletal 79	2	84.568	26948000	0
EAAENSLVAYK	1193.59	V9HW98;P62258;G9K389;G9K388;B7ZA86;K7EM20	V9HW98	HEL2;YWHAE;YWHAE/FAM22B fusion;YWHAE/FAM22A fusion	14-3-3 protein epsilon	2	96.331	24482000	81703000
EAAEQDVEK	1017.46	Q6NZ55;A8K4C8;P26373;J3KS98	Q6NZ55	RPL13	60S ribosomal protein L13	2	105.57	363290000	372200000
EAALILGVSPTANK	1382.78	A0A8I5KQT8;A0A0S2Z5X1;Q96DA6	A0A8I5KQT8	DNAJC19	Mitochondrial import inner membrane translocase subunit TIM14	2	106.62	17173000	19131000
EADDIVNWLK	1201.6	A0A7P0TA97;P07237;I3L0S0;A0A7P0TA35;I3L4M2;A0A7P0TB26;A0A7P0T9D6;A0A024R8S5;B4DNL5;A0A7P0T8J3;A0A7P0T9U6;A0A7P0T8X1;I3L3P5;A0A7P0T9K9;A0A7P0TA71;I3L514;A0A7P0TAX9;A0A7P0Z4S2;A0A7P0Z4J0;B4DJS0	A0A7P0TA97	P4HB	Protein disulfide-isomerase	2	96.711	0	0
EAEAAIYHLQLFEELR	1930.98	P14618;A0A8V8TNX9;V9HWB8;B4DNK4;Q8WUW7;Q9UKK4;Q9UN47;Q9NYI7	P14618	PKM;HEL-S-30;PKM2	Pyruvate kinase PKM;Pyruvate kinase	3	105.31	0	102090000
EAEAAIYHLQLFEELRR	2087.08	P14618;A0A8V8TNX9;V9HWB8;B4DNK4;Q8WUW7;Q9UKK4;Q9UN47;Q9NYI7	P14618	PKM;HEL-S-30;PKM2	Pyruvate kinase PKM;Pyruvate kinase	3;4	157.58	30734000	28446000
EAEASESTEK	1079.46	Q8WTT2;A8K905;B4DXL4	Q8WTT2	NOC3L	Nucleolar complex protein 3 homolog	2	166.16	46520000	59315000
EAEESYMMAKSLMPQIIPGKK	2380.18	A8K321;B4DZ55;Q6ZXV5	A8K321	TMTC3	Transmembrane and TPR repeat-containing protein 3	4	14.614	0	0
EAFNMIDQNR	1236.56	Q53HL1;J3QRS3;P19105;O14950;J3KTJ1;Q2F834;Q71U02;Q6IBG1;A0A384NY64;P24844	Q53HL1	MYL12A;MYL12B;MYL9	Myosin regulatory light chain 12A;Myosin regulatory light chain 12B;Myosin regulatory light polypeptide 9	2	67.494	0	0
EAFQLFDR	1024.5	F8W1R7;P60660;G3V1V0;B7Z6Z4;J3KND3;G8JLA2;G3V1Y7	F8W1R7	MYL6	Myosin light polypeptide 6	2	86.833	100190000	227890000
EAGDVCYADVQK	1353.59	A0A9L9PXJ8;A0A9L9PY11;A0A9L9PX63;Q13242;H0YIB4	A0A9L9PXJ8	SRSF9	Serine/arginine-rich splicing factor 9	2	62.463	0	6670200
EAGELKPEEEITVGPVQK	1952.01	P53618	P53618	COPB1	Coatomer subunit beta	3	36.593	0	0
EAGEQGDIEPR	1199.54	A0A7P0P2U7;A0A7I2YQN9;Q6FI03;Q5U0Q1;Q32P45;A0A7I2V5M7;Q13283;A0A7I2V2X7;A0A7I2V496;A0A7I2V548;B7Z8K4;Q6ZP53	A0A7P0P2U7	G3BP;DKFZp686L1159;G3BP1	Ras GTPase-activating protein-binding protein 1	2	91.087	5654200	13639000
EAIEGTYIDKK	1265.65	P62280;M0QZC5	P62280	RPS11	40S ribosomal protein S11	3	55.452	14579000	24621000
EAIVAALLTR	1055.63	B7Z6D5;B3GQE6;Q96GQ7;Q53G15	B7Z6D5	DDX27	Probable ATP-dependent RNA helicase DDX27	2	156.35	72629000	49823000
EALLAALGYK	1047.6	Q9BU76	Q9BU76	MMTAG2	Multiple myeloma tumor-associated protein 2	2	96.253	0	0
EALLGVQEDVDEYVK	1705.84	Q14257;H0YL43	Q14257	RCN2	Reticulocalbin-2	2	108.37	0	18607000
EALLQASR	886.487	V9HWC0;P26038;A0A8V8TKR9	V9HWC0	HEL70;MSN	Moesin	2	89.296	0	0
EALLSSAVDHGSDEVK	1655.8	F8VQ14;F5GWF6;V9HW96;P78371	F8VQ14	CCT2;HEL-S-100n	T-complex protein 1 subunit beta	3	59.709	0	15269000
EALNVINTHTK	1238.66	Q86X80;A0PJJ5;Q0D2M6;V9HWK0;Q71V07;O76094;D6RDY6;R4GNC1	Q86X80	SRP72;HEL103	Signal recognition particle subunit SRP72	2	71.349	27968000	9197200
EANNFLWPFK	1264.62	P18124;A8MUD9;O95036	P18124	RPL7;WUGSC:H_RG054D04.1	60S ribosomal protein L7	2	141.93	761010000	971730000
EANQAINPK	983.504	P17844;J3KTA4;B4DN41;B4DNG2;A0A0G2JLI4	P17844	DDX5	Probable ATP-dependent RNA helicase DDX5	2	77.741	0	22220000
EAPEGWQTPK	1141.54	Q6PI41;Q9NWT8	Q6PI41	AURKAIP1	Aurora kinase A-interacting protein	2	97.431	55135000	42511000
EAPPMEKPEVVK	1352.7	K7EM56;A0A0B4J2B4;S4R417;K7ELC2;P62841;K7EQJ5;S4R456;K7EJ78	K7EM56	RPS15	40S ribosomal protein S15	3	34.685	26484000	28724000
EAQSICER	991.439	P63010;A0A140VJE8;A8K0G3;A8K916;Q68DI0;A0A087X253;B4DWG4;A0A087WU93;A0A087WZQ6;A0A087WYD1;Q10567;C9J1E7	P63010	AP2B1;DKFZp781K0743;AP1B1	AP-2 complex subunit beta;AP complex subunit beta;AP-1 complex subunit beta-1	2	135.84	0	0
EASDPQPEEADGGLK	1541.68	A8K0T9;P52907	A8K0T9	CAPZA1	F-actin-capping protein subunit alpha-1	2	58.37	9857400	12616000
EATTEFSVDAR	1224.56	P21333;Q60FE5;Q60FE6;A6NDY9;Q8TES4	P21333	FLNA;FLJ00119	Filamin-A	2	72.325	7685900	16940000
EAVIAAAFAK	989.555	K7ES72;A0A499FJ41;Q96ET4;A0A384NYV7;Q13938	K7ES72	CAPS	Calcyphosin	2	71.501	10180000	16503000
EAVLLLKK	912.601	Q59GY2;P36578;H3BM89;Q53G74;B4DMJ2;B4DFI6;H3BTP7	Q59GY2	RPL4	60S ribosomal protein L4	2	47.743	0	0
EAVQLVNTR	1028.56	P54886	P54886	ALDH18A1	Delta-1-pyrroline-5-carboxylate synthase;Glutamate 5-kinase;Gamma-glutamyl phosphate reductase	2	99.136	39801000	286120000
EAVVQEPER	1055.52	B7Z6D5;B3GQE6;Q96GQ7;Q53G15	B7Z6D5	DDX27	Probable ATP-dependent RNA helicase DDX27	2	147.19	55847000	73269000
EAYPGDVFYLHSR	1552.73	V9HW26;P25705	V9HW26	HEL-S-123m;ATP5A1	ATP synthase subunit alpha;ATP synthase subunit alpha, mitochondrial	3	40.025	7719600	9841300
ECADLWPR	1045.47	Q9BTQ7;P62829;J3KTJ3	Q9BTQ7	RPL23	60S ribosomal protein L23	2	88.942	12790000	21679000
ECIKMPYLPGLQSCQKSAK	2237.1	A0A087WUN2	A0A087WUN2	C8orf89		3	23.1	0	0
ECLPLIIFLR	1272.73	Q96IR1;B2R491;P62701;Q53HV1;B7Z1M6	Q96IR1	RPS4X	40S ribosomal protein S4;40S ribosomal protein S4, X isoform	2;3	135.84	154740000	267480000
ECPSDECGAGVFMASHFDR	2170.85	A0A248RGE3;Q5RKT7;B2RDW1;P62979;Q8WYN9	A0A248RGE3	RPS27A;HEL112	Ubiquitin-40S ribosomal protein S27a;Ubiquitin;40S ribosomal protein S27a	2;3	107.14	1721100000	2008900000
EDAANNYAR	1022.44	P68363;B3KPS3;B3KT06;A8JZY9;P68366;F8VVB9;F8VS66;F8VRZ4;F8VX09;F8VWV9;A6NHL2;C9JEV8;C9JQ00;C9JJQ8;Q6QMJ5;C9K0S6;C9JDL2;Q71U36;Q1ZYQ1;P0DPH8;P0DPH7;F8VQQ4	Q71U36	TUBA1B;TUBA4A;TUBA1C;TUBA1A;TUBAL3;TUBA1;TUBA8;TUBA2	Tubulin alpha-1B chain;Tubulin alpha-4A chain;Tubulin alpha chain-like 3;Tubulin alpha-1A chain	2	141.78	198100000	376400000
EDAVLEYLK	1078.55	V9HWC0;P26038;A0A8V8TKR9;Q6PJT4	V9HWC0	HEL70;MSN	Moesin	2	95.909	58991000	44786000
EDEEESLNEVGYDDIGGCR	2184.88	P55072;A0A7P0TAW3;A0A7P0T8Q5;A0A7I2V540;C9JUP7;A0A7P0T8A3;A0A7P0TAQ1;A0A7P0Z4C6;Q96IF9;A0A7I2V2Y2;A0A7I2V5G8;Q9HAP1	P55072	VCP	Transitional endoplasmic reticulum ATPase	3	39.849	0	14719000
EDGNEEDKENQGDETQGQQPPQR	2627.1	P67809;H0Y449;A0JLU4;Q2VIK8	P67809	YBX1	Nuclease-sensitive element-binding protein 1	3	132.13	126270000	117910000
EDGQEYAQVIK	1278.61	P47813;A6NJH9;O14602	P47813	EIF1AX;EIF1AY	Eukaryotic translation initiation factor 1A, X-chromosomal;Eukaryotic translation initiation factor 1A, Y-chromosomal	2	81.594	7865400	39316000
EDIYSGGGGGGSR	1210.52	Q13151	Q13151	HNRNPA0	Heterogeneous nuclear ribonucleoprotein A0	2	90.108	0	12562000
EDLQELNDR	1130.52	P02545;A0A6Q8PFJ0;A0A384MQX1;Q3BDU5;Q8N519;W8QEH3;A0A804HL68;A0A6Q8PHQ9;Q5I6Y5;A0A6Q8PF80;A0A6Q8PGH0;W5X314;A0A6Q8PF59;A0A6Q8PFM1	P02545	LMNA	Prelamin-A/C;Lamin-A/C	2	99.802	7201100	19653000
EDLRLPEGDLGK	1340.69	I3L397;I3L504;P63241	I3L397	EIF5A	Eukaryotic translation initiation factor 5A;Eukaryotic translation initiation factor 5A-1	2	50.108	0	9461000
EDLYLKPIQR	1273.7	P13639;Q8TA90;Q6PK56;B4DRE8	P13639	EEF2	Elongation factor 2	2;3	75.213	23150000	65585000
EDMAALEK	905.416	P68363;B3KPS3;B3KT06;A8JZY9;P68366;B4DDU2;B4DN58;Q71U36;B4DQK4;Q9UQM3	Q71U36	TUBA1B;TUBA4A;TUBA1A	Tubulin alpha-1B chain;Tubulin alpha-4A chain;Tubulin alpha-1A chain	2	83.206	13390000	47381000
EDQSILCTGESGAGK	1550.69	P35580;A0A8I5KZ38;A0A8I5KWT8;P35579;A0A0U4BW16;Q86XU5;B4E3S1;A0A8I5KYI1;Q5BKV1;A0A8I5KU92;A0A494C024;A0A2R8Y4C3;Q7Z406;M0QY43	A0A8I5KWT8	MYH10;MYH9;MYH14	Myosin-10;Myosin-9;Myosin-14	2	150.06	74083000	148040000
EDQTEYLEER	1310.56	K9JA46;P07900;Q2VPJ6;Q8TBA7;Q86U12;G3V2J8;Q58FF6;B4DMA2;P08238;B4DGL0;Q6PK50;Q58FF7	K9JA46	EL52;HSP90AA1;HSP90AB4P;HSP90AB1;HSP90AB3P	Heat shock protein HSP 90-alpha;Putative heat shock protein HSP 90-beta 4;Heat shock protein HSP 90-beta;Putative heat shock protein HSP 90-beta-3	2	156.35	67288000	157100000
EDRYEEEIK	1209.55	B7Z722;H7BYY1;D9YZV7;Q1ZYL5;B7Z596;A0A494BZZ2;H0YKJ4;F5H7S3;H0YK48;Q59GR8;Q8TCG4;A0A994J554;A0A494C0V8;H0YL42;D9YZV5;Q15657;D9YZV4;A0A0S2Z4G6;A0A0K0K1I0;Q6ZN40;P09493;C9IZA2	B7Z722	TPM1	Tropomyosin alpha-1 chain	3	52.255	10904000	28954000
EDSMMEYLK	1144.48	B0YJ88;A0A2R8Y5S7;P35241;A0A2R8Y7M3;B7Z2S7;Q6PKD3;Q05CU6;E9PKN5	B0YJ88	RDX	Radixin	2	33.797	25034000	17686000
EDTEEYNLR	1167.5	B4E3E6;A0A7I2V2R3;A0A7I2V5D8;A0A7I2V402;B4DDB6;A0A7I2V4J6;A0A384NL63;A0A7I2V4G0;P51991;Q65ZQ3	B4E3E6	HNRPA3;HNRNPA3;D10S102	Heterogeneous nuclear ribonucleoprotein A3	2	101.33	9562500	16523000
EDVFVHQTAIK	1285.67	P67809;Q6PKI6;H0Y449;Q7KZ24;B2RCC2;A0A384MDP4;Q9Y2T7;Q59EB5;P16989;A0A0D9SEI8;Q96GD7	P67809	YBX1;YBX2;YBX3	Nuclease-sensitive element-binding protein 1;Y-box-binding protein 2;Y-box-binding protein 3	2	128.27	38552000	67757000
EEAENTLQSFR	1322.61	P08670;V9HWE1;Q53HU8;B0YJC4;B3KRK8;B0YJC5	P08670	VIM;HEL113	Vimentin	2;3	163.32	548950000	1165000000
EEASGSSVTAEEAK	1393.62	Q53T09;P13010	Q53T09	XRCC5	X-ray repair cross-complementing protein 5	2	79.693	9807700	15645000
EEEAIQLDGLNASQIR	1784.89	P14625;A0A7P0T823;A0A7P0TAT8;V9HWP2;Q5CAQ5;H0YIV0;A0A7P0TAE1;A0A087WT78;A0A7P0TAY2;Q59FC6;A0A7P0TBC2;B4DQX3;Q96GW1;A0A7P0T885;A0A7P0T8R3;A0A7P0Z405	P14625	HSP90B1;HEL-S-125m;TRA1	Endoplasmin	2	78.096	0	9709500
EEEIAALVIDNGSGMCK	1834.84	P63261;I3L4N8;B4E3A4;B4DVQ0;A0A804GS07;I3L3I0;I3L1U9;K7EM38;J3KT65;I3L3R2;A0A7P0TBL1	P63261	ACTG1	Actin, cytoplasmic 2;Actin, cytoplasmic 2, N-terminally processed	2	132.59	36576000	70611000
EEELAAVR	915.466	Q9BU76	Q9BU76	MMTAG2	Multiple myeloma tumor-associated protein 2	2	107.67	48387000	67386000
EEELQAALAR	1128.58	A0A8I5KWT8;P35579;A0A0U4BW16;Q86XU5;Q99529;Q7Z406	A0A8I5KWT8	MYH9;MYH14	Myosin-9;Myosin-14	2	95.909	11741000	32106000
EEHLCTQR	1071.48	Q5HYB6;A0A0S2Z4G4;B2RDE1;A0A0S2Z4I4;A0A087WWU8;J3KN67;Q8NAG3;B4DWT5;B4DQ80;Q8NI98	Q5HYB6	DKFZp686J1372;TPM3;OK/SW-cl.5		2	82.241	18855000	41522000
EELSNVLAAMR	1231.62	Q9Y3U8	Q9Y3U8	RPL36	60S ribosomal protein L36	2	112.84	53462000	74524000
EELTWLQSLR	1273.67	Q9NXF1;B4DQR0	Q9NXF1	TEX10	Testis-expressed sequence 10 protein	2	120.15	0	15699000
EEPVTFHFLAK	1316.68	B7Z4B6;P35240;A0A5F9ZHA0	B7Z4B6	NF2	Merlin	3	70.942	34774000	18803000
EEQFNSTFR	1156.51	Q8NF17;Q6N093;Q6MZU6;P01859;Q68CN4	Q8NF17	FLJ00385;DKFZp686I04196;DKFZp686C15213;IGHG2;DKFZp686E23209	Ig gamma-2 chain C region	2	129.47	0	42919000
EEVEDLCR	1048.45	P54886	P54886	ALDH18A1	Delta-1-pyrroline-5-carboxylate synthase;Glutamate 5-kinase;Gamma-glutamyl phosphate reductase	2	102.72	6541600	160620000
EEVGEEAIVELVENGK	1742.86	A0A8I5KWT8;P35579;A0A0U4BW16;Q86XU5;B4E3S1;A0A8I5KYI1;Q5BKV1;A0A8I5KU92;B1AH99	A0A8I5KWT8	MYH9	Myosin-9	2;3	150.51	7731700	135780000
EFADSLGIPFLETSAK	1723.87	E9PLD0;Q6FIG4;Q9H0U4;E7END7;B7Z8M7;Q5U0I6;Q92928;P62820;Q96RD8	E9PLD0	RAB1B;RAB1A;RAB1C	Ras-related protein Rab-1B;Putative Ras-related protein Rab-1C;Ras-related protein Rab-1A	2	105.17	12243000	32191000
EFEEGLVSQYK	1327.63	Q8WTT2;A8K905;B4DXL4	Q8WTT2	NOC3L	Nucleolar complex protein 3 homolog	2	126.07	40614000	68903000
EFSPFGSITSAK	1269.62	Q13310;B1ANR0;A0A7I2V4L7;Q6IQ30;A0A7I2V5W9;A0A7I2V598;H0Y5F5;Q15164;H0YEU6;Q53GL4;Q147Y3;Q3B867;Q59GZ7	Q13310	PABPC4	Polyadenylate-binding protein 4;Polyadenylate-binding protein	2	83	52028000	95018000
EFSPFGTITSAK	1283.64	P11940;A0A7I2YQ88;E7EQV3;H0YAR2;A0A7I2V4N4;B4DZW4;A0A7I2V649;A0A7I2YQE4;B3KT93;E7ERJ7;B4DQX0;A0A087WTT1;H0YB86;H0YAP2	P11940	PABPC1	Polyadenylate-binding protein 1;Polyadenylate-binding protein	2	86.18	184710000	332480000
EFTIKPLDK	1089.61	B7Z4B6;P35240	B7Z4B6	NF2	Merlin	2	82.452	16012000	15983000
EFTNVYIK	1012.52	P11940;A0A7I2YQ88;E7EQV3;H0YAR2;A0A7I2V4N4;B4DZW4;A0A7I2V649;A0A7I2YQE4;B3KT93;E7ERJ7;B4DQX0;A0A087WTT1;A0A7I2YQ90;H0YBN4;Q13310;B1ANR0;A0A7I2V4L7;Q6IQ30;A0A7I2V5W9;A0A7I2V598;H0Y5F5;H0YCC8	P11940	PABPC1;PABPC4	Polyadenylate-binding protein 1;Polyadenylate-binding protein;Polyadenylate-binding protein 4	2	93.262	298670000	558110000
EGDVLTLLESER	1359.69	B2R4R9;P62857	B2R4R9	RPS28	40S ribosomal protein S28	2	128.81	29513000	45680000
EGFGHLSPTGTTEFWLGNEK	2206.03	Q7Z664;A0A140VJJ6;C9JEU5;C9JC84;P02679	Q7Z664	DKFZp779N0926;FGG	Fibrinogen gamma chain	3	101.92	0	68632000
EGIPALDNFLDKL	1443.76	P13639;Q8TA90;B4DPU3	P13639	EEF2	Elongation factor 2	2	80.763	27564000	121550000
EGIPPDQQR	1038.51	P62987;Q3MIH3;Q96H31;Q5PY61;Q5U5U6;Q9UFQ0;Q96C32;Q96MH4;L8B4I8;L8B4R0;L8B196;A8K674;L8B4J3;L8B4Z6;L8B4M0;Q66K58;J3QKN0;F5GXK7;F5H747;F5H388;J3QS39;P0CG47;P0CG48;Q5UGI3;B4DV12;F5H265;M0R2S1;F5H2Z3;F5GYU3;Q59EM9;F5H6Q2;J3QTR3;M0R1V7;M0R1M6;Q49A90;F5GZ39;J3QSA3;A0A248RGE3;Q5RKT7;B2RDW1;P62979	A0A248RGE3	UBA52;UBC;UBB;DKFZp434K0435;UbC;RPS27A;HEL112	Ubiquitin-60S ribosomal protein L40;Ubiquitin;60S ribosomal protein L40;Polyubiquitin-B;Ubiquitin;Polyubiquitin-C;Ubiquitin;Ubiquitin-40S ribosomal protein S27a;Ubiquitin;40S ribosomal protein S27a	2	63.48	77628000	101400000
EGIVALR	756.449	B4DPJ8;Q59ET3;B2R9K8;P40227;A1JUI8;B4DN39	B4DPJ8	CCT6A	T-complex protein 1 subunit zeta	2	95.957	2358100	16269000
EGLELPEDEEEK	1415.63	K9JA46;P07900;Q2VPJ6;Q8TBA7;O75322;Q86U12;Q96HX7;Q58FG0;Q58FF6;B4DMA2;P08238;B4DGL0;Q9H6X9;A8K3W9;Q58FF7	K9JA46	EL52;HSP90AA1;HSP90AA5P;HSP90AB4P;HSP90AB1;HSP90AB3P	Heat shock protein HSP 90-alpha;Putative heat shock protein HSP 90-alpha A5;Putative heat shock protein HSP 90-beta 4;Heat shock protein HSP 90-beta;Putative heat shock protein HSP 90-beta-3	2	100.48	0	83209000
EGLELPEDEEEKKK	1671.82	K9JA46;P07900;Q2VPJ6;Q8TBA7;O75322;Q86U12;Q96HX7;Q58FG0;B4DMA2;P08238;B4DGL0;Q9H6X9;A8K3W9;Q58FF7	K9JA46	EL52;HSP90AA1;HSP90AA5P;HSP90AB1;HSP90AB3P	Heat shock protein HSP 90-alpha;Putative heat shock protein HSP 90-alpha A5;Heat shock protein HSP 90-beta;Putative heat shock protein HSP 90-beta-3	3	41.838	13751000	45166000
EGMKNTSYVLKHPSTSK	1905.96	Q9UJJ2;Q8ND82	Q9UJJ2	ZNF280C	Zinc finger protein 280C	3	25.866	0	0
EGQEDQGLTK	1103.51	P26599;A6NLN1;A0A7I2V621;A0A0U1RRM4;A0A0D9SF20;A0A087WUW5;O95758	P26599	PTBP1;PTBP3	Polypyrimidine tract-binding protein 1;Polypyrimidine tract-binding protein 3	2	108.57	55774000	79514000
EGRPSGEAFVELESEDEVK	2105.98	P31943;A0A384MEJ3;G8JLB6;E9PCY7;A0A9L9PY23;D6RBM0;D6RIU0;D6RIT2;D6RIH9;D6RJ04;E7EN40;D6RDU3;D6RFM3;D6R9T0;D6RAM1;E7EQJ0;D6RDL0	P31943	HNRNPH1	Heterogeneous nuclear ribonucleoprotein H;Heterogeneous nuclear ribonucleoprotein H, N-terminally processed	3	38.915	8941500	0
EGVHGGLINK	1022.55	P07737;K7EJ44	P07737	PFN1	Profilin-1	2	198.07	16650000	45786000
EGVHGGLINKK	1150.65	P07737;K7EJ44	P07737	PFN1	Profilin-1	2	84.743	0	15054000
EHALLAYTLGVK	1313.73	Q5VTE0;Q6IPS9;A0A4D5RAN2;A0A4D5RAC7;Q6IPN6;Q6IPT9;A0A4D5RAC9;A0A7I2V659;A0A087WVQ9;P68104;Q53HQ7;Q53HM9;Q53GE9;Q53G85;Q53HR5;A8K9C4;A0A4D5RBG5;Q53GA1;A0A7I2V3H3;A0A4D5RA76;A0A4D5RA98;A0A7I2V5N4;A0A4D5RAE2;Q96RE1;B4DV42;A0A2U3TZH3;Q9NZS6;Q05639;Q9H2I7;A0A9L9PYI8;Q8IUB0;A0A087WV01;Q53HR1;Q53G89;A0A9L9PXK0;A0A4D5RA52;Q16577;A0A4D5RA61;A0A4D5RBK4;A0A4D5RAF1;A0A4D5RBI9;Q59GP5;A9X7H1;A0A2R8Y488;A0A2R8Y…	Q5VTE0	EEF1A1P5;EEF1A1;EEF1A1L14;EEF1A2;PTI-1	Putative elongation factor 1-alpha-like 3;Elongation factor 1-alpha;Elongation factor 1-alpha 1;Elongation factor 1-alpha 2	2;3	120.77	87201000	136590000
EHVIEALR	965.529	F8W7C6;H7C123;H7C2C5;X5D7P1;X1WI28;X5D2T3;P27635	X1WI28	RPL10	60S ribosomal protein L10	2;3	98.299	334010000	315740000
EHVIEALRR	1121.63	F8W7C6;H7C123;H7C2C5;X5D7P1;X1WI28;X5D2T3;P27635	X1WI28	RPL10	60S ribosomal protein L10	2;3	119.27	70681000	50899000
EIAQDFK	849.423	Q71DI3;Q16695;P68431;K7EMV3;B4E380;A0A590UJJ6;B4DEB1;K7EK07;B2R6Y1;B2R4P9;K7ES00;P84243;Q6TXQ4;A8K4Y7;A0A1X8XL64	K7EMV3	HIST2H3A;HIST3H3;HIST1H3A;H3F3B;H3F3A	Histone H3.2;Histone H3.1t;Histone H3.1;Histone H3;Histone H3.3	2	97.473	681330000	983140000
EIAQDFKTDLR	1334.68	Q71DI3;Q16695;P68431;K7EMV3;B4E380;A0A590UJJ6;B4DEB1;K7EK07;B2R6Y1;B2R4P9;K7ES00;P84243;Q6TXQ4;A8K4Y7;A0A1X8XL64	K7EMV3	HIST2H3A;HIST3H3;HIST1H3A;H3F3B;H3F3A	Histone H3.2;Histone H3.1t;Histone H3.1;Histone H3;Histone H3.3	2;3	87.806	0	0
EICVKFTR	1051.55	P49450	P49450	CENPA	Histone H3-like centromeric protein A	2	40.987	0	0
EIDLVNRDPK	1197.64	C9JKI3;Q7Z4F3;E9PCT5;A9XTE5;Q59E85;A0A1I9UVK8;P56539;Q2TNI1;Q03135	Q2TNI1	CAV1;CAV3	Caveolin;Caveolin-3;Caveolin-1	2	127.02	7113200	103940000
EIETYHNLLEGGQEDFESSGAGK	2509.12	P35527;K7EQQ3	P35527	KRT9	Keratin, type I cytoskeletal 9	3	76.733	128450000	183470000
EIEVGGGR	815.414	P62081;B5MCP9	P62081	RPS7	40S ribosomal protein S7	2	89.427	185340000	186900000
EIHKPGYLANDR	1411.72	B0YJ88;A0A2R8Y5S7;P35241;A0A2R8Y7M3;Q6PKD3;Q05CU6;E9PNV3;A0A2R8Y5P0	B0YJ88	RDX	Radixin	3	39.73	59228000	39876000
EIIDLVLDR	1084.61	P68363;B3KPS3;B3KT06;A8JZY9;F8VVB9;F8VS66;F8VRZ4;Q71U36;B4DQK4;F8VQQ4	Q71U36	TUBA1B;TUBA1C;TUBA1A	Tubulin alpha-1B chain;Tubulin alpha-1A chain	2	158.07	370600000	629830000
EIISHDTR	969.488	P00387;A0A8J8YWN6;A0A8I5KR71;A0A8I5KW26;A0A8I5QKX1;A0A8I5KPU0;A0A8I5QKT9;A0A8I5KYU1;A0A8I5QKL2;B1AHF3;A0A8I5KVD2	P00387	CYB5R3	NADH-cytochrome b5 reductase 3;NADH-cytochrome b5 reductase 3 membrane-bound form;NADH-cytochrome b5 reductase 3 soluble form	2;3	96.492	169250000	172690000
EIKDILIQYDR	1404.76	M0R210;P62249	M0R210	RPS16	40S ribosomal protein S16	3	85.813	12013000	11131000
EIKIMSLR	988.574	B4DEU8;R4GN36	B4DEU8	PPFIA3		3	30.075	0	0
EILGTAQSVGCNVDGR	1674.8	P30050;Q59FI9	P30050	RPL12	60S ribosomal protein L12	2	68.44	6078700	20002000
EILSEVER	973.508	B4DUR8;B3KX11;Q59H77;P49368;Q2TU64	B4DUR8	CCT3	T-complex protein 1 subunit gamma	2	107.59	9986800	25900000
EILVGDVGQTVDDPYATFVK	2165.09	V9HWI5;P23528;G3V1A4;E9PP50;E9PK25;B4E112;E9PQB7;E9PLJ3;E9PS23	V9HWI5	HEL-S-15;CFL1	Cofilin-1	3	103.17	5924200	67710000
EIPSATQSPISK	1256.66	Q9BQG0;I3L1L3;B4DE42	Q9BQG0	MYBBP1A	Myb-binding protein 1A	2	77.379	16220000	23366000
EIQMTQSTSTLSASVGDR	1909.91	A0A5C2GB27	A0A5C2GB27			2;3	41.86	148620000	16980000
EIQTAVR	815.45	P06899;P23527;P33778;Q16778;B2R4S9;Q93079;I6L9F7;Q99879;U3KQK0;B4DR52;Q99877;A8K9J7;P62807;P58876;O60814;Q5QNW6;P57053;Q99880;Q0D2M2;Q96A08	P06899	HIST1H2BJ;HIST1H2BO;HIST1H2BB;HIST2H2BE;HIST1H2BI;HIST1H2BH;HIST1H2BM;HIST1H2BN;HIST1H2BC;HIST1H2BD;HIST1H2BK;HIST2H2BF;H2BFS;HIST1H2BL;HIST1H2BA	Histone H2B type 1-J;Histone H2B type 1-O;Histone H2B type 1-B;Histone H2B type 2-E;Histone H2B;Histone H2B type 1-H;Histone H2B type 1-M;Histone H2B type 1-N;Histone H2B type 1-C/E/F/G/I;Histone H2B type 1-D;Histone H2B type 1-K;Histone H2B type 2-F;Histone H2B type F-S;Histone H2B type 1-L;Histone H2B type 1-A	2	141.98	1589200000	1529600000
EISEGDEVEVYSR	1510.68	B4DXZ6;P51114;A0A0F7KYT8;A0A8V8TMQ1;A0A0F7L1S3;A0A8V8TNP6;A0A0F7L0Q8;C9JAJ4	B4DXZ6	FXR1	Fragile X mental retardation syndrome-related protein 1	2	78.908	9293600	8074900
EISLWFKPEELVDYK	1894.97	Q6FHN3;Q32Q12;P22392	Q6FHN3	NME2;NME1-NME2	Nucleoside diphosphate kinase;Nucleoside diphosphate kinase B	3	69.729	14354000	23798000
EITALAPSTMK	1160.61	P68032;B7Z6P1;P68133;A8K3K1;P62736;Q7Z7J6;A6NL76;D2JYH4;P63267;B3KUD3;Q13707;A0A804HKV3;B4DUI8;B3KPP5;P63261;I3L4N8;Q8WVW5;B4E3A4;B4DVQ0;A0A804GS07;A0A6Q8PFE4;Q6PJ43;B3KWQ3;B7ZAP6;Q96FU6;A5GZ75;A4UCT3;Q96DE1;F1BXA6;Q9UE89;A0A2R8YFE2;Q53GK6;Q53G99;Q53G76;Q1KLZ0;P60709;B4E335;E7EVS6;B4DW52	P63261	ACTC1;ACTA1;ACTA2;ACTG2;ACTG1;PS1TP5BP1;ACTB	Actin, alpha cardiac muscle 1;Actin, alpha skeletal muscle;Actin, aortic smooth muscle;Actin, gamma-enteric smooth muscle;Actin, cytoplasmic 2;Actin, cytoplasmic 2, N-terminally processed;Actin, cytoplasmic 1;Actin, cytoplasmic 1, N-terminally processed	2	106.18	400140000	635700000
EITDKITTDEMIK	1535.78	G1UI16;Q29RF7	G1UI16	PDS5A	Sister chromatid cohesion protein PDS5 homolog A	3	28.806	0	0
EIVHLQAGQCGNQIGAK	1821.92	P68371;Q8IWP6;Q8IZ29;Q8N6N5;P04350;B4DJ43;B4DFH6;M0R2D3;B4DNW1;M0R278;M0QYM7;M0QZL7;M0R042;M0QY85;M0R2T4;M0QX14;M0QY37;M0R0X0	P68371	TUBB4B;TUBB2C;TUBB4A	Tubulin beta-4B chain;Tubulin beta-4A chain	2;3	105.86	239010000	320320000
EIVLTQSPGILSLSPGER	1895.04	A0A5C2FZ97;A0A5C2GW64;A0A5C2FXY0;A0A5C2G2X2;A0A5C2G4A9;A0A5C2G4Y1;A0A5C2GD76;A0A5C2GMJ9;A0A5C2GW48;A0A5C2GX42;A0A5C2GBC3	A0A5C2FZ97			2	188.91	227430000	93320000
EKAEGDVAALNR	1271.65	B4DVY2;V9HW56;A0A2R8Y5V9;P67936;A0A2R8YGX3;B4DTB1	B4DVY2	HEL-S-108;TPM4	Tropomyosin alpha-4 chain	2;3	132.91	32989000	75073000
EKDFIILSCVR	1378.73	A0A024R7L5;Q92900;A0A994J4L7;A0A8A5YP40;B3KY55	A0A024R7L5	UPF1	Regulator of nonsense transcripts 1	3	38.634	4913400	6003200
EKDLDLEPLSDLEEGLEETR	2329.12	P29375	P29375	KDM5A	Lysine-specific demethylase 5A	2	39.661	0	0
EKDVNKSASDDQSDQK	1792.81	Q5VSQ6;P13674	Q5VSQ6	P4HA1	Prolyl 4-hydroxylase subunit alpha-1	3	17.701	0	0
EKIETELR	1016.55	D0PNI1;E7EX29;P63104;B0AZS6;E7ESK7;E9PD24;E7EVZ2	D0PNI1	YWHAZ	14-3-3 protein zeta/delta	3	43.218	0	13615000
EKKMETSHNQCQELK	1888.88	A0A3B3ISJ8	A0A3B3ISJ8			4	23.398	0	9031000
EKLKMEVEQLR	1401.77	Q53Y01;P61952	Q53Y01	GNG11	Guanine nucleotide-binding protein subunit gamma;Guanine nucleotide-binding protein G(I)/G(S)/G(O) subunit gamma-11	2	38.293	0	0
EKLQEEMLQR	1302.66	P08670;V9HWE1;Q53HU8;B0YJC4;B3KRK8	P08670	VIM;HEL113	Vimentin	2;3	99.802	71704000	155850000
EKPYFPIPEEYTFIQNVPLEDR	2723.35	Q00839;A0A1W2PPS1;B4DLR3;B3KX72;Q5RI18;A0A1X7SBS1;A0A1W2PP35;Q96BA7;A0A994J6V2;A0A1W2PPH7;A0A1W2PPL4;A0A1W2PP34;A0A1W2PQL0;Q7Z4Q5;A0A1W2PQ74;A0A1W2PRZ7	Q00839	HNRNPU;HNRPU	Heterogeneous nuclear ribonucleoprotein U	3	115.54	52104000	92814000
EKYEITEQR	1194.59	B4DRX3;Q8TBK5;Q8N5Z7;Q9HBB3;Q02878;B2R4K7	B4DRX3	RPL6	60S ribosomal protein L6	2;3	156.51	137390000	277600000
EKYIDQEELNK	1407.69	K9JA46;P07900;Q2VPJ6;Q8TBA7;O75322;Q86U12;Q14568;B4DMA2;P08238;B4DGL0;Q6PK50;Q58FF8	K9JA46	EL52;HSP90AA1;HSP90AA2P;HSP90AB1;HSP90AB2P	Heat shock protein HSP 90-alpha;Heat shock protein HSP 90-alpha A2;Heat shock protein HSP 90-beta;Putative heat shock protein HSP 90-beta 2	2	67.563	0	8355900
ELAQQIQK	956.529	P60842;A8K7F6;J3QL43;A8K088;Q59F68;J3KT12;J3QR64;Q14240;J3QKZ9;J3QLN6;B4E047;J3KS25;E7EQG2;J3KSN7	P60842	EIF4A1;EIF4A2	Eukaryotic initiation factor 4A-I;Eukaryotic initiation factor 4A-II;Eukaryotic initiation factor 4A-II, N-terminally processed	2	99.919	59757000	92684000
ELAVQIQK	927.539	P38919	P38919	EIF4A3	Eukaryotic initiation factor 4A-III;Eukaryotic initiation factor 4A-III, N-terminally processed	2	79.939	25895000	34222000
ELDDATEANEGLSR	1518.68	P35580;A0A8I5KZ38	P35580	MYH10	Myosin-10	2;3	122.51	67881000	118010000
ELEAELEDER	1231.56	P35580;A0A8I5KZ38	P35580	MYH10	Myosin-10	2	113.71	14019000	29074000
ELEAELEDERK	1359.65	P35580;A0A8I5KZ38	P35580	MYH10	Myosin-10	2;3	140.45	66364000	122580000
ELEAHSAEAR	1111.53	Q9BQG0;I3L1L3	Q9BQG0	MYBBP1A	Myb-binding protein 1A	2	89.886	0	22063000
ELEDATETADAMNR	1564.67	A0A8I5KWT8;P35579;A0A0U4BW16;Q6ZNL4	A0A8I5KWT8	MYH9;FLJ00279	Myosin-9	2;3	213.34	65655000	197290000
ELEEIVQPIISK	1396.78	V9HWB4;P11021;A0A7P0TB36;A0A7P0TAI0	V9HWB4	HEL-S-89n;HSPA5	78 kDa glucose-regulated protein	2	112.75	12096000	93010000
ELEFYLR	968.497	Q5JR94;P62241;Q5JR95;Q9BS10	Q5JR94	RPS8	40S ribosomal protein S8	2	103.29	839040000	1092700000
ELELVYAR	991.534	Q14764;X5D2M8;B4DDR2;B4DXN0;X5D7K9;B4DP93	Q14764	MVP	Major vault protein	2	124.89	9196300	8140000
ELESQISELQEDLESER	2032.94	A0A8I5KWT8;P35579;A0A0U4BW16;Q86XU5;Q99529	A0A8I5KWT8	MYH9	Myosin-9	2;3	294.81	382720000	1020100000
ELEVLLMCNK	1247.63	D3YTB1;F8W727;P62910	D3YTB1	RPL32	60S ribosomal protein L32	2;3	167.24	749000000	613520000
ELGIWEPLAVK	1253.7	B4DUR8;B3KX11;Q59H77;P49368;Q2TU64	B4DUR8	CCT3	T-complex protein 1 subunit gamma	2	77.677	0	28527000
ELHINLIPNK	1189.68	K9JA46;P07900;Q2VPJ6;Q14568;G3V2J8;B4DTA5;Q86SX1	K9JA46	EL52;HSP90AA1;HSP90AA2P	Heat shock protein HSP 90-alpha;Heat shock protein HSP 90-alpha A2	3	84.213	8230500	27187000
ELIHLLPIK	1074.68	Q8WTT2;A8K905	Q8WTT2	NOC3L	Nucleolar complex protein 3 homolog	2	91.906	5419600	0
ELIIGDR	814.455	V9HW26;P25705;B4DGW3;K7EK77;K7ENJ4	V9HW26	HEL-S-123m;ATP5A1	ATP synthase subunit alpha;ATP synthase subunit alpha, mitochondrial	2	94.262	11439000	21374000
ELISNASDALDK	1274.64	B4DMA2;P08238;B4DGL0;Q6PK50;F8W026;P14625;A0A7P0T823;A0A7P0TAT8;V9HWP2;Q5CAQ5;H0YIV0;A0A7P0TAE1;A0A087WT78;A0A7P0TAY2;Q59FC6;A0A7P0T917;A0A7P0TBC2;B4DQX3;Q96GW1;A0A7P0T885;A0A7P0T8R3;A0A7P0Z405	B4DMA2	HSP90AB1;HSP90B1;HEL-S-125m;TRA1	Heat shock protein HSP 90-beta;Endoplasmin	2	125.75	51548000	154270000
ELISNSSDALDK	1290.63	K9JA46;P07900;Q2VPJ6;Q14568;G3V2J8;B4DTA5;Q86SX1	K9JA46	EL52;HSP90AA1;HSP90AA2P	Heat shock protein HSP 90-alpha;Heat shock protein HSP 90-alpha A2	2	137.98	38109000	86430000
ELKEKNAELQEK	1457.77	A0A1B0GV03	A0A1B0GV03			3	37.18	0	0
ELLEQISAFDNVPR	1629.84	Q9NX58;A8K3Y5	Q9NX58	LYAR	Cell growth-regulating nucleolar protein	2	167.6	46074000	66528000
ELLLQPVTISR	1267.75	F8WDD7;Q9H7Z5;H7C0A3;F8WCF6;A0A0A6YYG9;P59998	F8WDD7	ARPC4;ARPC4-TTLL3	Actin-related protein 2/3 complex subunit 4	2	107.15	2722900	10018000
ELLTLDEKDPR	1327.7	P46781;B5MCT8;C9JM19;B7Z732;F2Z3C0;A8MXK4	P46781	RPS9	40S ribosomal protein S9	3	45.879	48948000	87431000
ELNITAAK	858.481	P62081;B5MCP9;A0A2R8Y623	P62081	RPS7	40S ribosomal protein S7	2	86.833	202190000	225280000
ELPTVVFR	959.544	Q9BVP2	Q9BVP2	GNL3	Guanine nucleotide-binding protein-like 3	2	128.38	104420000	138000000
ELQELVQYPVEHPDK	1822.91	P55072;A0A7P0TAW3;A0A7P0T8Q5;A0A7I2V540;C9JUP7;A0A7P0T8A3;A0A7P0TAQ1;A0A7P0Z4C6;Q96IF9;Q0IIN5;Q9NTC4;Q9HAP0	P55072	VCP;DKFZp434K0126	Transitional endoplasmic reticulum ATPase	2;3	129.82	7075500	75650000
ELQNEVEK	987.487	Q86U42;B4DEH8;G3V4T2;A0A7I2V383	Q86U42	PABPN1	Polyadenylate-binding protein 2	2	101.64	22947000	26919000
ELTTEIDNNIEQISSYK	1995.96	P13645;A0A1B0GVI3	P13645	KRT10	Keratin, type I cytoskeletal 10	2;3	222.79	304150000	207380000
ELVDDSVNNVR	1258.62	B7Z972;A0A384MDK7;A0A3F2YNX8;P22061;F6S8N6;C9J0F2	B7Z972	PCMT1	Protein-L-isoaspartate O-methyltransferase;Protein-L-isoaspartate(D-aspartate) O-methyltransferase	2	138.1	48840000	63512000
ELYGQVLYR	1139.6	Q86X80;A0PJJ5;Q0D2M6;V9HWK0;Q71V07;O76094;D6RDY6;R4GNC1	Q86X80	SRP72;HEL103	Signal recognition particle subunit SRP72	2	72.138	6847100	12769000
EMDEQIR	919.407	Q5HYB6;A0A0S2Z4G4;B2RDE1;A0A087WWU8;J3KN67;Q8NAG3;B4DWT5;M1VPF4;A0A2R2Y2Q3;B4DQ80;A0A494C0P6;Q6LDX7	Q5HYB6	DKFZp686J1372;TPM3;TPM3-ROS1	Tyrosine-protein kinase receptor	2	60.961	0	0
EMEAELEDER	1249.51	A0A8I5KWT8;P35579;A0A0U4BW16;Q6ZNL4	A0A8I5KWT8	MYH9;FLJ00279	Myosin-9	2	77.677	15941000	40673000
EMEAELEDERK	1377.61	A0A8I5KWT8;P35579;A0A0U4BW16;Q6ZNL4	A0A8I5KWT8	MYH9;FLJ00279	Myosin-9	2;3	110.14	93611000	284890000
EMEENFAVEAANYQDTIGR	2185.96	P08670;V9HWE1;Q53HU8;B0YJC4;B3KRK8;B0YJC5	P08670	VIM;HEL113	Vimentin	2;3	206.8	92604000	197660000
EMGTPDVR	903.412	H7C2W9;C9JU56;B7Z4E3;B2R4C1;B7Z4C8;P62899;B8ZZK4	H7C2W9	RPL31	60S ribosomal protein L31	2	65.252	190390000	176290000
EMQQSEAQINTAK	1476.69	B7Z6D5;B3GQE6;Q96GQ7;Q53G15	B7Z6D5	DDX27	Probable ATP-dependent RNA helicase DDX27	2	39.785	5096400	8945400
ENAKNSFYLQMNSLR	1813.88	A0A7S5ETX8	A0A7S5ETX8			2	14.419	0	0
ENERPSAGSKANK	1386.69	K7EQC2;B3KMI9;Q9UHB9	K7EQC2	SRP68	Signal recognition particle subunit SRP68	2	32.415	0	0
ENKTAVVVGTITDDVR	1715.91	J3QQ67;Q07020;G3V203;Q0QEW2;H0YHA7;F8VUA6;F8VYV2;B4DDY5;A0A075B7A0	J3QQ67	RPL18	60S ribosomal protein L18	3	91.657	0	0
ENLESWLNYLK	1407.7	Q9BVP2	Q9BVP2	GNL3	Guanine nucleotide-binding protein-like 3	2	155.07	87955000	188240000
ENTQTTIK	933.477	A0A994J6U9;A0A994J4E9;B4DUQ1;A0A994J4U9;A0A994J4S7;P61978;A0A994J782;A0A994J6T5;Q5T6W2;Q5EC54;B4DFF1	A0A994J6U9	HNRNPK;HNRPK	Heterogeneous nuclear ribonucleoprotein K	2	77.282	207310000	445500000
EPELLEPIPYEFMA	1676.8	Q6IAX2;Q59GK9;P46778	Q6IAX2	RPL21	60S ribosomal protein L21	2	45.137	18502000	0
EQADFALEALAK	1304.66	Q7Z406;M0QY43;B3KWH4	Q7Z406	MYH14	Myosin-14	2	73.887	120960000	298760000
EQAEAEVASLNR	1315.64	Q5HYB6;A0A0S2Z4G4;B2RDE1;A0A0S2Z4I4;A0A087WWU8;A0A0S2Z4G8;D6R904;A0A494C0G0	Q5HYB6	DKFZp686J1372;TPM3		2	121.9	60344000	128580000
EQDQRPLHPVANPHAEISTK	2266.15	Q9NX58	Q9NX58	LYAR	Cell growth-regulating nucleolar protein	3;4	81.003	48424000	90613000
EQEVAELKK	1072.58	P35580;A0A8I5KZ38	P35580	MYH10	Myosin-10	3	37.344	10906000	28046000
EQGVLSFWR	1120.57	P05141;Q6NVC0;Q6I9V5;Q59EI9;P12236	P05141	SLC25A5;SLC25A6	ADP/ATP translocase 2;ADP/ATP translocase 2, N-terminally processed;ADP/ATP translocase 3;ADP/ATP translocase 3, N-terminally processed	2	155.75	56641000	33525000
EQIVPKPEEEVAQK	1622.85	A0A087WXM6;J3QQT2;J3KRX5;A0A0A6YYL6;P18621;J3QLC8;A0A0A0MRF8	A0A087WXM6	RPL17;RPL17-C18orf32	60S ribosomal protein L17	2;3	132.32	1649200000	1669400000
EQIVPKPEEEVAQKK	1750.95	A0A087WXM6;J3QQT2;J3KRX5;A0A0A6YYL6;P18621;J3QLC8;A0A0A0MRF8	A0A087WXM6	RPL17;RPL17-C18orf32	60S ribosomal protein L17	3	46.318	42102000	23712000
EQIYDVYR	1084.52	P38919;I3L3H2	P38919	EIF4A3	Eukaryotic initiation factor 4A-III;Eukaryotic initiation factor 4A-III, N-terminally processed	2	79.469	15889000	27206000
EQLEEEEEAK	1232.54	A0A8I5KWT8;P35579;A0A0U4BW16;Q86XU5	A0A8I5KWT8	MYH9	Myosin-9	2	146.81	174830000	478980000
EQLEEEEEAKHNLEK	1853.86	A0A8I5KWT8;P35579;A0A0U4BW16;Q86XU5	A0A8I5KWT8	MYH9	Myosin-9	2;3;4	128.31	445670000	1044700000
EQQIVIQSSGGLSK	1472.78	A0A7I2YQB2;A0A7I2V2G2;A0A7I2V2S7;D6RCD7;B7Z4V2;V9HW84;A0A384P5G6;Q8N1C8;P38646;A0A7I2V3F7;B7Z4T3;H0Y8S0	A0A7I2YQB2	HSPA9;HEL-S-124m	Stress-70 protein, mitochondrial	2	85.845	6169900	17259000
EQSLDALQTHYDELQAR	2015.95	A0A8I5KSV3;A0A8I5KVX9;A0A8I5KYV8;A0A8I5KQ98;A0A8I5KTE5;A0A8I5QKX6;A0A8I5KXF8;A0A8I5KQH9;A0A8I5KSF0;A0A8I5KWY9;Q08378;A0A8I5KQN2;A0A8I5KW20;A0A8I5KU25;A0A8I5QKK4;A0A8I5QJ69	A0A8I5KSV3	GOLGA3	Golgin subfamily A member 3	3	67.646	0	14692000
EQVANSAFVER	1248.61	B4DMA2;P08238;B4DGL0;Q9H6X9;A8K3W9;Q58FF7	B4DMA2	HSP90AB1;HSP90AB3P	Heat shock protein HSP 90-beta;Putative heat shock protein HSP 90-beta-3	2	94.692	0	105470000
EQYSDAPEEIR	1335.59	H0YJQ1;A0A8V8TRJ3;Q8NEJ9;A0A8V8TQS3;H0YJ17	H0YJQ1	NGDN	Neuroguidin	2	79.974	19390000	19251000
ERDIEQKLK	1157.64	A0A7P0Z455;Q8TE73	A0A7P0Z455	DNAH5	Dynein heavy chain 5, axonemal	2	76.827	0	0
EREAELGAR	1029.52	P11940;A0A7I2YQ88;E7EQV3;H0YAR2;A0A7I2V4N4;B4DZW4;A0A7I2V649;A0A7I2YQE4;B3KT93;E7ERJ7;B4DQX0;A0A087WTT1;A0A7I2YQ90;Q2VIP3;Q3ZCS4;Q5VX58;Q9H361;H0YBN4;Q4VXU2;A0A6Q8JFT6	P11940	PABPC1;PABPC3;PABPC1L	Polyadenylate-binding protein 1;Polyadenylate-binding protein;Polyadenylate-binding protein 3;Polyadenylate-binding protein 1-like	2	118.18	19483000	0
ERETALDILHNENSDR	1910.91	B7Z4B6;P35240;A0A5K1VW66	B7Z4B6	NF2	Merlin	3	27.85	13507000	19776000
ERHPGSFDVVHVK	1505.77	Q96IR1;B2R491;P62701;Q53HV1;C9JEH7;A4FU11;Q496E4;P22090	Q96IR1	RPS4X;RPS4Y1	40S ribosomal protein S4;40S ribosomal protein S4, X isoform;40S ribosomal protein S4, Y isoform 1	2;3;4	72.705	167450000	225590000
ERNGLSLAALK	1170.67	P16401	P16401	HIST1H1B	Histone H1.5	2;3	106.4	134930000	171440000
ERPPFIPEGVVAR	1465.8	Q8N4P8;Q53GS0;D2CFK9;Q9BZE4;B4DHR2	Q8N4P8	GTPBP4	Nucleolar GTP-binding protein 1	3	45.28	6093900	9588800
ESEAVEWQQK	1232.57	V9HWC0;P26038;A0A8V8TKR9;B7Z4C7	V9HWC0	HEL70;MSN	Moesin	2	160.11	35715000	52616000
ESFDGSVR	895.404	A0A7I2V2U7;B3KTP9;A0A7I2V5M5;A0A7I2V428;C9JLB1;A0A7I2V3F3;H7BY16;P19338;B3KM80;Q6ZS99;A0A7I2V699;Q9BQ02	A0A7I2V2U7	NCL	Nucleolin	2	84.916	16212000	29930000
ESIESEIR	961.472	P55072;A0A7P0TAW3;A0A7I2V540;C9JUP7;A0A7P0T8A3;Q96IF9;Q0IIN5;Q9NTC4	P55072	VCP;DKFZp434K0126	Transitional endoplasmic reticulum ATPase	2	89.752	0	42612000
ESLYVQMNSLRAEDTAVYYCAR	2638.22	A0A5C2GP02	A0A5C2GP02			3	36.111	0	0
ESNVQEVR	959.467	E7ESG8;A0A8V8TQA1;Q8WZ56;Q6I9T8;Q5U0I7;B3KUN1;B3KRM2;A0A140VJS0;A0A8V8TRB3;B7Z2C5;P67775;P62714	E7ESG8	PPP2CA;PPP2CB	Serine/threonine-protein phosphatase;Serine/threonine-protein phosphatase 2A catalytic subunit alpha isoform;Serine/threonine-protein phosphatase 2A catalytic subunit beta isoform	2	91.516	19811000	40683000
ESQTQDNITVR	1289.62	A0A024R7L5;Q92900;A0A994J4L7;A0A8A5YP40;A0A8A5YQV3;A0A8A5YP91;A0A994J773	A0A024R7L5	UPF1	Regulator of nonsense transcripts 1	2	66.435	0	0
ESSTSEGADQK	1137.48	B7Z2Z1;B7ZLP5;A8K329;Q15424;B7Z1C7;B7Z2F6;B7Z5X3;B7Z959	B7Z2Z1	SAFB	Scaffold attachment factor B1	2	68.557	14663000	23764000
ESTLHLVLR	1066.61	P62987;Q3MIH3;Q96H31;Q5PY61;Q5U5U6;Q9UFQ0;Q96C32;Q96MH4;L8B4I8;L8B4R0;L8B196;A8K674;L8B4J3;L8B4Z6;L8B4M0;Q66K58;J3QKN0;F5GXK7;F5H747;F5H388;J3QS39;P0CG47;P0CG48;Q5UGI3;B4DV12;F5H265;M0R2S1;F5H2Z3;F5GYU3;Q59EM9;F5H6Q2;J3QTR3;M0R1M6;A0A248RGE3;Q5RKT7;B2RDW1;P62979;Q8WYN9	A0A248RGE3	UBA52;UBC;UBB;DKFZp434K0435;UbC;RPS27A;HEL112	Ubiquitin-60S ribosomal protein L40;Ubiquitin;60S ribosomal protein L40;Polyubiquitin-B;Ubiquitin;Polyubiquitin-C;Ubiquitin;Ubiquitin-40S ribosomal protein S27a;Ubiquitin;40S ribosomal protein S27a	2;3	159.2	367840000	391520000
ETAEADVASLNR	1274.61	B7Z722;H7BYY1;D9YZV7;Q1ZYL5;B7Z596;A0A494BZZ2;H0YKJ4;F5H7S3;H0YK48;Q59GR8	B7Z722	TPM1		2	87.298	11445000	22391000
ETAEAYLGK	980.481	V9HWB4;P11021;A0A7P0TB36;A0A7P0TAI0;B4DEF7	V9HWB4	HEL-S-89n;HSPA5	78 kDa glucose-regulated protein	2	84.498	0	55278000
ETALDILHNENSDR	1625.76	B7Z4B6;P35240;A0A5K1VW66	B7Z4B6	NF2	Merlin	2;3	90.685	73901000	64031000
ETAQALK	759.413	H0YMT1;A0A1B0GVU7;G1UI21;Q9Y4G6	H0YMT1	TLN2	Talin-2	2	111.69	847560000	0
ETEGDVTSVK	1063.5	Q7Z759;Q53HU0;P50990	Q7Z759	CCT8	T-complex protein 1 subunit theta	2	75.378	10267000	20584000
ETGFGFR	812.382	H7C4U7;H7C535;A0A455I2N7;V9P4H4;Q96QZ7;A0A087WXD2;H7C5T8;A0A087WT53	H7C4U7	MAGI1	Membrane-associated guanylate kinase, WW and PDZ domain-containing protein 1	2	92.692	0	8057200
ETITESAGR	962.467	B7Z591;Q9UM00;J3KS45;J3KTQ7;A0A0D9SEL8	B7Z591	TMCO1	Transmembrane and coiled-coil domain-containing protein 1	2	96.492	49282000	68139000
ETNLDSLPLVDTHSK	1667.84	P08670;V9HWE1;Q53HU8	P08670	VIM;HEL113	Vimentin	2;3	65.574	249990000	553850000
ETQALILAPTR	1211.69	P38919	P38919	EIF4A3	Eukaryotic initiation factor 4A-III;Eukaryotic initiation factor 4A-III, N-terminally processed	2	87.298	18012000	33658000
ETQKLQEMRAQR	1516.78	E7EN77;Q6ZV00;B4E0B7;B3KY03;B3KMS0;Q15021	E7EN77	NCAPD2	Condensin complex subunit 1	2	46.891	0	20759000
ETSGNLEQLLLAVVK	1612.9	V9HWE0;P08758;D6RBL5;D6RBE9	V9HWE0	HEL-S-7;ANXA5	Annexin;Annexin A5	2;3	129.89	13186000	37820000
ETTDTDTADQVIASFK	1740.81	A0A8V8TL71;F5GXS2;O43707;H7C144;A0A0S2Z3G9;Q96BG6;A0A0S2Z3C0;A0A0S2Z3X3	A0A8V8TL71	ACTN4	Alpha-actinin-4	2	102.66	23634000	20794000
ETVSEESNVLCLSK	1593.76	P13639;Q8TA90;B4DPU3;Q6W6M8	P13639	EEF2	Elongation factor 2	2	107.85	15048000	50318000
ETVVEVPQVTWEDIGGLEDVKR	2497.27	P55072;A0A7P0TAW3;A0A7P0T8Q5;A0A7I2V540;C9JUP7;A0A7P0T8A3;A0A7P0TAQ1;A0A7P0Z4C6;Q96IF9;Q0IIN5;Q9NTC4;Q9HAP0	P55072	VCP;DKFZp434K0126	Transitional endoplasmic reticulum ATPase	3	144.88	0	135610000
EVATAIR	758.429	P15880;Q3KQT6;Q6IPX5;Q8N5L9;Q8J014;H0YEN5;E9PMM9;E9PM36;Q8NI61;E9PPT0;I3L404	P15880	RPS2;rps2;OK/KNS-cl.7	40S ribosomal protein S2	2	100.67	23854000	36084000
EVATNSELVQSGK	1360.68	P02533;Q04695;Q14666;K7ESE1	P02533	KRT14;KRT17	Keratin, type I cytoskeletal 14;Keratin, type I cytoskeletal 17	2	116.77	40897000	40467000
EVCGFAPYER	1226.54	Q9Y3U8;J3QSB5	Q9Y3U8	RPL36	60S ribosomal protein L36	2	105.1	457310000	713100000
EVDEQMLNVQNK	1445.68	A0A384NYT8;Q5SU16;P07437;Q5JP53;B7ZAF0;B4DY90;Q6LC01;Q5ST81;Q9BUU9;B4DQN9;B7ZAK1;B4E052;Q9BVA1;B4DMU8;A0A384MEE3;Q96B85;B4DXZ5;O43209;B7Z4N1;Q1KSF8;B4DMJ5;Q96HX0;Q9UGA2;Q6P602;A4UCT2;B2R6L0;Q13885;P68371;Q8IWP6;Q8IZ29;Q8N6N5;B3KML9	A0A384NYT8	TUBB;TUBB2B;XTP3TPATP1;TUBB2C;DKFZp566F223;TUBB2A;TUBB4B	Tubulin beta chain;Tubulin beta-2B chain;Tubulin beta-2A chain;Tubulin beta-4B chain	2	131.5	71841000	144810000
EVDIGIPDATGR	1241.63	P55072;A0A7P0TAW3;A0A7P0T8Q5;A0A7I2V540;C9JUP7;A0A7P0T8A3;A0A7P0TAQ1;A0A7P0Z4C6;Q96IF9;A0A7I2V2Y2;Q0IIN5;A0A7P0TAY0	P55072	VCP	Transitional endoplasmic reticulum ATPase	2	117.7	10732000	65756000
EVDNTLSLEHQKFLK	1799.94	A0A8I5QKW0;E9PKK4;G3V1A9;A0A8I5KT00;P42695	A0A8I5QKW0	NCAPD3	Condensin-2 complex subunit D3	2	50.108	0	0
EVDRPGSK	886.451	P39023;Q8TBW1;Q96QL0;Q9NY85;G5E9G0;B3KS36;H7C422;B5MCW2;H7C3M2;B4DN06;F8WCR1	P39023	RPL3;rpl3	60S ribosomal protein L3	2	100.09	82437000	101530000
EVEPEPTEDKDLEADEEDTR	2345	Q3B7I9;Q59GZ3;Q6IBR8;B5BU01;P20042	Q3B7I9	EIF2S2	Eukaryotic translation initiation factor 2 subunit 2	3	42.309	0	13947000
EVFEDAAEIR	1177.56	A0A7I2V2U7;B3KTP9;A0A7I2V5M5;A0A7I2V428;C9JLB1;A0A7I2V3F3;H7BY16;P19338;B3KM80;Q6ZS99;A0A7I2V349;A0A7I2V506	A0A7I2V2U7	NCL	Nucleolin	2	87.308	19836000	37628000
EVLDQVCYR	1180.55	B4E091;Q15459	B4E091	SF3A1	Splicing factor 3A subunit 1	2	114.6	5205300	8310200
EVLYELIEK	1134.62	A0A087WWD5;C9J699;A0A0S2Z4F4;A0A0S2Z4E6;A0A494C141;A0A0S2Z4K9;A0A499FJ53;A0A0S2Z4K0;A6XNE1;A0A494C004;Q16635	A0A087WWD5	TAZ	Tafazzin	2	40.987	0	0
EVPAVPETLK	1081.6	P18124	P18124	RPL7	60S ribosomal protein L7	2	80.787	683340000	772300000
EVPAVPETLKK	1209.7	P18124	P18124	RPL7	60S ribosomal protein L7	2;3	81.625	255890000	236700000
EVPLQGKPFFTR	1417.77	H7C4U7;H7C535;A0A455I2N7;V9P4H4;Q96QZ7;A0A087WXD2;H7C5T8;A0A087WT53	H7C4U7	MAGI1	Membrane-associated guanylate kinase, WW and PDZ domain-containing protein 1	3	59.57	0	10779000
EVQLAQSGAEVKR	1413.76	A0A7S5EWV1	A0A7S5EWV1			2	87.913	0	0
EVQLVESGGGLVKPGGSLK	1853.03	A0A7S5C320;A0A5C2G7I4	A0A7S5C320			2;3	143.86	388950000	308200000
EVQLVESGGGLVQPGGSLK	1852.99	A0A7S5EVF5;A0A5C2GRJ2;A0A5C2GP86;A0A5C2GH80;A0A7S5BYH3;A0A5C2GF55;A0A7S5C0D0;A0A5C2GHH5;A0A7S5EXI5;A0A7S5ETX2;A0A7S5C2D2;A0A5C2GPJ3;A0A7S5BYL5;A0A7S5C678;A0A7S5EXG9;A0A5C2GKL2;A0A7S5C4E3	A0A7S5EVF5			2;3	87.24	104040000	35340000
EVQLVESGGGPVK	1297.69	A0A5C2GMS8	A0A5C2GMS8			2	35.511	0	0
EVQTNDLK	945.477	Q6NXR8;A8K4W0;P61247;D6RG13;B7Z3M5;E9PFI5;H0Y9Y4;D6RAT0;D6RB09;D6R9B6	Q6NXR8	RPS3A	40S ribosomal protein S3a	2	88.942	149330000	215940000
EVSSATNALR	1046.54	M0R0G9;M0QXK2;M0R221;M0R2B8;M0QZG7;B2R802;P09012	M0R0G9	SNRPA	U1 small nuclear ribonucleoprotein A	2	77.318	8999600	19058000
EVVEEAENGR	1130.52	P06454;Q15202;B8ZZW7;B8ZZA1;Q15200;Q15204;Q53S24;Q86YS2;Q8TBK9;V9HVW6;B8ZZQ6;H7C2N1;Q7KZ52;Q15254;Q9NYD3;V9HVW7;Q9UMZ1;Q15203	P06454	PTMA;PTMAP7	Prothymosin alpha;Prothymosin alpha, N-terminally processed;Thymosin alpha-1	2	108.98	0	0
EVVKRQDVLYELMQTEVHHVR	2607.36	A0A804CAZ4;A0A2X0SSI0;A0A590UK10;A0A3B3IPE9;A0A087WZG4;Q6ZSZ5	A0A804CAZ4	ARHGEF18	Rho guanine nucleotide exchange factor 18	4	23.726	0	0
EVVLTQSPATLSLSPGDR	1868.98	A0A5C2GJ51	A0A5C2GJ51			2;3	64.55	12472000	17150000
EVWFFGLQYQDTK	1659.79	V9HWC0;P26038;A0A8V8TKR9;Q6PJT4;V9GZ54	V9HWC0	HEL70;MSN	Moesin	2	79.693	0	0
EVWFFGLQYVDSK	1616.79	B0YJ88;A0A2R8Y5S7;P35241;A0A2R8Y7M3;Q6PKD3;Q05CU6;E9PNV3;E9PQ82	B0YJ88	RDX	Radixin	2	94.616	7933700	16384000
EVYQQQQYGSGGR	1498.68	D6R9P3;D6RD18;B4DMY3;D6RBZ0;Q53F64;Q99729	D6R9P3	HNRNPAB	Heterogeneous nuclear ribonucleoprotein A/B	2	82.379	4841100	11397000
EYATEVDVDFVR	1441.67	P63010;A0A140VJE8;A8K0G3;A8K916;Q68DI0;A0A087X253;B4DWG4;A0A087WU93;A0A087WZQ6;B4E261;A0A087WYD1;Q10567;C9J1E7;K7EJ01;H7C034	P63010	AP2B1;DKFZp781K0743;AP1B1	AP-2 complex subunit beta;AP complex subunit beta;AP-1 complex subunit beta-1	2	84.17	11426000	16806000
EYDALKAAK	1007.53	Q96AG4	Q96AG4	LRRC59	Leucine-rich repeat-containing protein 59	2	54.408	0	0
EYFSWEGAFQHVGK	1683.77	Q53YD7;P26641;B4DUP0	Q53YD7	EEF1G	Elongation factor 1-gamma	3	49.12	4934200	25381000
EYQDLLNVK	1120.58	P08670;V9HWE1;Q53HU8;B0YJC4;B3KRK8;B0YJC5;L7RDA5;Q45VM6;Q45VM7;Q53SB5;Q45VM8;A5Z217;P17661;A0A384NPX1;Q9H319;Q5RLN2;E7ESP9;A5YM63;B4DJT7;Q16352;E7EMV2;Q59EM6;B4DE66;P07197	P08670	VIM;HEL113;DES;tmp_locus_29;NEFM;INA	Vimentin;Desmin;Alpha-internexin;Neurofilament medium polypeptide	2	104.45	361030000	743620000
EYQELMNTK	1154.53	P13647;B4E1T1;B4DL32;H0YI76	P13647	KRT5	Keratin, type II cytoskeletal 5	2	47.574	0	0
EYTINIHK	1016.53	H7C2W9;C9JU56;B7Z4E3;B2R4C1;B7Z4C8;P62899;B8ZZK4	H7C2W9	RPL31	60S ribosomal protein L31	2;3	94.262	188960000	265830000
FAAATGATPIAGR	1202.64	C9J9K3;A0A8V8TMX1;A0A8I5KQE6;A0A0C4DG17;A0A8V8TLA4;P08865;F8WD59;Q96RS2	C9J9K3	RPSA	40S ribosomal protein SA	2	112.36	10552000	48098000
FAAHLIAGAPSEGSGALKPELSR	2278.21	Q8WTT2;A8K905;B4DXL4	Q8WTT2	NOC3L	Nucleolar complex protein 3 homolog	3;4	87.208	133980000	192120000
FACHSASLTVR	1247.61	A0A7I2V4J2;A8K525;A0A0S2Z4Z9;A0A7I2V5Y7;A0A7I2V535;Q15233;C9IZL7;A0A7I2V4N2;A0A7I2V464;A0A7P0MRW0;A0A7I2V4K9;C9JYS8	A0A7I2V4J2	NONO	Non-POU domain-containing octamer-binding protein	3	65.232	6795300	37203000
FADIGNTVKKQYEGK	1696.88	E9PFD2;B5LY67	E9PFD2	UMPS		3	30.543	0	0
FADLSEAANR	1092.52	P08670;V9HWE1;Q53HU8;B0YJC4;B3KRK8;B0YJC5	P08670	VIM;HEL113	Vimentin	2	147.19	500890000	995740000
FAEAFEAIPR	1149.58	Q7Z759;Q53HU0;P50990	Q7Z759	CCT8	T-complex protein 1 subunit theta	2	87.308	3233500	10616000
FAFQAEVNR	1080.54	P14625;A0A7P0T823;A0A7P0TAT8;V9HWP2;Q5CAQ5;H0YIV0;A0A7P0TAE1;A0A087WT78;A0A7P0TAY2;Q59FC6;A0A7P0TBC2;B4DQX3;Q96GW1;A0A7P0T885;A0A7P0T8R3;A0A7P0Z405	P14625	HSP90B1;HEL-S-125m;TRA1	Endoplasmin	2	106.36	9047000	15665000
FAGVDIR	776.418	M0R210;P62249;M0R3H0;M0QX76;M0R1M5;Q6IPX4;B4DP32	M0R210	RPS16	40S ribosomal protein S16	2	100.07	72610000	91697000
FAIQDISVEETSAK	1536.77	A0A8V8TL71;F5GXS2;O43707;H7C144;A0A0S2Z3G9;B4DSX0;B4E337;A0A804HII9;A0A804HLD0;A0A804HKE2;P12814;B7Z565;H9KV75;A0A804HLF4;A0A804HL31;A0A804HJU8;A0A804HK61;A0A024R694;A0A7I2V4Y4;A0A804HIN7;Q86TX4;A0A494C1A0;A0A804HI95;B7Z2N5;P35609;G3V2W4;A0A804HJN7;A0A087WSZ2;B4DZQ2;G3V2X9;A0A804HKG0;A0A494C033;A0A804HJQ9;B2R8Y4;G3V5M4;B4DRP5;G3V2N5;B7Z4V1;A0A494C166;Q08043;G3V2E8	A0A8V8TL71	ACTN4;ACTN1;ACTN2;ACTN3	Alpha-actinin-4;Alpha-actinin-1;Alpha-actinin-2;Alpha-actinin-3	2	89.548	22781000	21192000
FAIRPDK	845.476	P00387;A0A8J8YWN6;A0A8I5KR71;A0A8I5KW26;A0A8J8Z3C6;A0A8I5KPU0;Q6ZVI6;A0A8I5QKT9;A0A087WZB1;Q6TGM5;B1AHF3	P00387	CYB5R3	NADH-cytochrome b5 reductase 3;NADH-cytochrome b5 reductase 3 membrane-bound form;NADH-cytochrome b5 reductase 3 soluble form;NADH-cytochrome b5 reductase	2	99.139	37696000	45802000
FAIRPDKK	973.571	P00387;A0A8J8YWN6;A0A8I5KR71;A0A8I5KW26;A0A8J8Z3C6;A0A8I5KPU0;Q6ZVI6;A0A8I5QKT9;A0A087WZB1;Q6TGM5;B1AHF3	P00387	CYB5R3	NADH-cytochrome b5 reductase 3;NADH-cytochrome b5 reductase 3 membrane-bound form;NADH-cytochrome b5 reductase 3 soluble form;NADH-cytochrome b5 reductase	2;3	56.721	31457000	42129000
FALPSPQHILGLPVGQHIYLSAR	2513.39	P00387;A0A8J8YWN6;A0A8I5KR71;A0A8I5KW26;A0A8J8Z3C6;A0A8I5QKX1;A0A8I5KPU0;A0A8I5QKT9;A0A8I5KYU1;A0A8I5QKL2;B1AHF3;A0A8I5KVD2	P00387	CYB5R3	NADH-cytochrome b5 reductase 3;NADH-cytochrome b5 reductase 3 membrane-bound form;NADH-cytochrome b5 reductase 3 soluble form	4	117.64	90046000	127200000
FASFIDK	826.423	P35908;Q01546;O95678;P12035;Q7Z794;Q0IIN1;Q5XKE5;P19013;F8VS61;H0YHD9;B4DKJ0;B4DRR7;B4DRW1;P13647;B4E1T1;B4DRU6;P48668;P02538;A0A0S2Z428;A8K2I0;B2R853;B4DRR0;F8W0C6;B4DRY0;B4DWU6;B4DKV4;F8W1U3;F8VUG2	P35908	KRT2;KRT76;KRT75;KRT3;KRT77;KRT79;KRT4;KRT72;KRT5;KRT6C;KRT6A;KRT8	Keratin, type II cytoskeletal 2 epidermal;Keratin, type II cytoskeletal 2 oral;Keratin, type II cytoskeletal 75;Keratin, type II cytoskeletal 3;Keratin, type II cytoskeletal 1b;Keratin, type II cytoskeletal 79;Keratin, type II cytoskeletal 4;Keratin, type II cytoskeletal 5;Keratin, type II cytoskeletal 6C;Keratin, type II cytoskeletal 6A	2	101.69	94920000	167140000
FASYLTFSPSEVK	1474.73	P54886;A0A2Z4QJH0	P54886	ALDH18A1	Delta-1-pyrroline-5-carboxylate synthase;Glutamate 5-kinase;Gamma-glutamyl phosphate reductase	2	104.79	0	112390000
FCIWTESAFR	1315.6	Q59GY2;P36578;B4DMJ6;H3BM89;B4DMJ2	Q59GY2	RPL4	60S ribosomal protein L4	2	219.7	543470000	781030000
FDDGAGGDNEVQR	1378.57	C9JX88;A0A140VK70;P35998;Q75L23	C9JX88	PSMC2	26S protease regulatory subunit 7	2	74.944	0	7427800
FDDKPDYSYLR	1417.65	H7BYT1;P48730;B4E0G1;B3KRV2;H0Y645;B4DIJ9;Q59FJ7;A0A669KBC0;H7C0Y5;H7C3J2;B0QY35;B0QY34;Q5U045;Q53EZ1;P49674	H7BYT1	CSNK1D;CSNK1E	Casein kinase I isoform delta;Casein kinase I isoform epsilon	3	53.237	36204000	52773000
FDGALNVDLTEFQTNLVPYPR	2408.2	P68363;B3KPS3;B3KT06;A8JZY9;P68366;B4DDU2;F8VVB9;C9JDS9;Q71U36;B4DQK4;Q1ZYQ1;P0DPH8;P0DPH7;Q9UQM3;Q6PEY2	Q71U36	TUBA1B;TUBA4A;TUBA1A;TUBA2;TUBA3E	Tubulin alpha-1B chain;Tubulin alpha-4A chain;Tubulin alpha-1A chain;Tubulin alpha-3E chain	2;3	165.74	0	144290000
FDLMYAK	886.426	P68363;B3KPS3;B3KT06;A8JZY9;P68366;B4DDU2;B4DN58;A6NHL2;Q15670;Q71U36;B4DQK4;Q1ZYQ1;P0DPH8;P0DPH7;Q9UQM3;Q6PEY2;V9GZ17	Q71U36	TUBA1B;TUBA4A;TUBAL3;TUBA1A;TUBA2;TUBA3E;TUBA8	Tubulin alpha-1B chain;Tubulin alpha-4A chain;Tubulin alpha chain-like 3;Tubulin alpha-1A chain;Tubulin alpha-3E chain	2	71.949	19958000	33204000
FDQLLAEEK	1091.55	P35580;A0A8I5KZ38;O14729;O14794;Q68D89;A0A8I5KWT8;P35579;A0A0U4BW16;Q7Z406;B4E177;A1L2Z2	A0A8I5KWT8	MYH10;DKFZp686D10126;MYH9;MYH14	Myosin-10;Myosin-9;Myosin-14	2	113.71	52572000	130120000
FDSVVVNGFVCTKNIAHKK	2162.13	Q6ZS32;E9PDH4;V9HWG4;Q9Y2I7	Q6ZS32	PIKFYVE;HEL37	1-phosphatidylinositol 3-phosphate 5-kinase	4	15.766	0	0
FDTGNLCMVTGGANLGR	1781.82	Q96IR1;B2R491;P62701;Q53HV1	Q96IR1	RPS4X	40S ribosomal protein S4;40S ribosomal protein S4, X isoform	2;3	93.011	50384000	35571000
FEDENFILK	1153.57	P62937;V9HWF5;A8K486;Q71V99;B2RE56;F8WE65;C9J5S7;A0A7I2V4V1	P62937	PPIA;HEL-S-69p	Peptidyl-prolyl cis-trans isomerase A;Peptidyl-prolyl cis-trans isomerase A, N-terminally processed;Peptidyl-prolyl cis-trans isomerase	2	103.56	31267000	90518000
FEELCSDLFR	1314.59	Q53FC7;B3KSM6;B2R6X5;A0A384NKX5;P17066;B4DHP5;P48741;B4DNV4;P0DMV8;A8K5I0;A0A0G2JIW1;A0A1U9X7W4;B4DFN9;P0DMV9;B4DNT8;B4DI39;B4DWK5;Q59EJ3;B4DVU9;B4E1S9;B4E388;B3KTT5;V9GZ37	P0DMV8	HSPA6;HSPA7;HSPA1A;HEL-S-103;HSPA1B	Heat shock 70 kDa protein 6;Putative heat shock 70 kDa protein 7;Heat shock 70 kDa protein 1A;Heat shock 70 kDa protein 1B	2	69.954	0	6910300
FEELNADLFR	1252.61	P11142;V9HW22;E9PKE3;B3KTV0;Q53HF2;Q53GZ6;Q96IS6;E9PNE6;B4E1Q1;E9PN89;A8K7Q2;A0A384MDT7;P54652;B3KUS2	P11142	HSPA8;HEL-S-72p;HSPA2	Heat shock cognate 71 kDa protein;Heat shock-related 70 kDa protein 2	2	76.465	16719000	40813000
FEIWDTAGQER	1350.62	P51148;F8VUA5;K7ERI8;F8VVK3;F8VVZ0;F8VWU4;K7ERQ8;P20339;P61020;K7ENY4;Q6FI54	P51148	RAB5C;RAB5B;RAB5A	Ras-related protein Rab-5C;Ras-related protein Rab-5A;Ras-related protein Rab-5B	2	76.465	0	0
FEMEQNLR	1065.49	P35527;K7EQQ3	P35527	KRT9	Keratin, type I cytoskeletal 9	2	79.597	0	9466900
FFDEESYSLLR	1404.66	A6NLM8;P51571	A6NLM8	SSR4	Translocon-associated protein subunit delta	2	86.624	6025800	11280000
FFEVILIDPFHK	1503.81	P61313;A0A2R8YEM3;E7EQV9;E7ENU7	P61313	RPL15	60S ribosomal protein L15;Ribosomal protein L15	3	60.49	23422000	34601000
FFPEDVSEELIQEITQR	2079.02	B0YJ88;A0A2R8Y5S7;P35241;A0A2R8Y7M3;Q6PKD3;Q05CU6;E9PNV3;E9PQ82;A0A2R8Y5P0	B0YJ88	RDX	Radixin	3	84.859	33402000	20007000
FGAVWTGDNTAEWDHLK	1945.9	V9HWJ0;B4DJ30;Q14697;F5H6X6;B4DSM6;B4DIW2;E9PKU7;B4DZ53	V9HWJ0	HEL-S-164nA;GANAB	Neutral alpha-glucosidase AB	3	53.565	0	17935000
FGGSGSGTHFILKISR	1662.88	A0A1W6IYK3	A0A1W6IYK3			3	27.208	0	0
FGYSVNR	841.408	Q9Y3C1;D6RIC3;A0A0C4DGU5;B4E098;D6RC60;A0A087WU10	Q9Y3C1	NOP16	Nucleolar protein 16	2	137.44	91759000	140260000
FHEICSNLVK	1245.62	H3BN98;H3BPJ2;B7Z6R9;Q15041;A8K522	H3BN98	ARL6IP1	ADP-ribosylation factor-like protein 6-interacting protein 1	2;3	89.247	56437000	51168000
FHVEEEGK	973.451	B4E1H9;V9HWF4;P00558;V9HW85;A0A140VJR3;P07205	B4E1H9	HEL-S-68p;PGK1;HEL-S-272;PGK2	Phosphoglycerate kinase;Phosphoglycerate kinase 1;Phosphoglycerate kinase 2	3	64.567	7352900	21254000
FIDTTSK	810.412	P39023;Q8TBW1;Q96QL0;Q9NY85;G5E9G0;B3KS36;Q49AJ9;Q9BT63;B2R7Y3;Q92901	P39023	RPL3;rpl3;RPL3L	60S ribosomal protein L3;60S ribosomal protein L3-like	2	97.068	238460000	188220000
FILIQNR	902.534	M0R0N4;X6R390;M0QYZ2;P53680	M0R0N4	AP2S1	AP-2 complex subunit sigma	2	109.88	25909000	21872000
FIRPMGLR	988.564	Q5J7U2;O95478	Q5J7U2	CDK105;NSA2	Ribosome biogenesis protein NSA2 homolog	3	57.177	8538300	6894700
FISATGSALDTQMR	1496.73	E9PQD5	E9PQD5	VPS51		3	24.935	0	9930400
FITHAPPGEFNEVFNDVR	2088.01	A8K0T9;P52907	A8K0T9	CAPZA1	F-actin-capping protein subunit alpha-1	3	32.366	0	13031000
FITIFGTR	953.533	V9HWE0;P08758;D6RBL5;D6RBE9	V9HWE0	HEL-S-7;ANXA5	Annexin;Annexin A5	2	114.78	6654900	21233000
FKGQILMPNIGYGSNK	1765.92	D3YTB1;F8W727;P62910	D3YTB1	RPL32	60S ribosomal protein L32	2;3	67.415	241080000	175600000
FKGQILMPNIGYGSNKK	1894.01	D3YTB1;F8W727;P62910	D3YTB1	RPL32	60S ribosomal protein L32	4	34.094	40405000	24622000
FLEQQNQVLQTK	1474.78	H6VRG0;H6VRF8;H6VRG1;P04264;H6VRG3;H6VRF9;H6VRG2;P35908;Q7Z794;Q0IIN1	H6VRG0	KRT1;KRT2;KRT77	Keratin, type II cytoskeletal 1;Keratin, type II cytoskeletal 2 epidermal;Keratin, type II cytoskeletal 1b	2;3	143.89	610320000	897900000
FLILPDMLK	1088.63	P62318	P62318	SNRPD3	Small nuclear ribonucleoprotein Sm D3	2	53.166	5584800	5031400
FLIPNASQAESK	1303.68	D0PNI1;E7EX29;P63104;B0AZS6;E7ESK7	D0PNI1	YWHAZ	14-3-3 protein zeta/delta	2	76.228	13392000	45823000
FLQGDSFLNEDLNQLIK	1993.02	Q8WTT2;A8K905	Q8WTT2	NOC3L	Nucleolar complex protein 3 homolog	2	184.1	73292000	48435000
FLSNGHVTIPGQQDK	1639.83	A0A8I5KWT8;P35579;Q86XU5;B4E3S1	A0A8I5KWT8	MYH9	Myosin-9	3	77.372	18057000	61807000
FLSPPALQGYVAWLR	1716.94	Q9BQG0;I3L1L3;B4DZZ1	Q9BQG0	MYBBP1A	Myb-binding protein 1A	2	96.89	6833200	13253000
FLTQPQVVAR	1157.66	O43760;K7ELD9;K7ENG9;K7ELS8	O43760	SYNGR2	Synaptogyrin-2	2	75.213	0	13593000
FMKKLSTWIMSLK	1611.89	L8EA86	L8EA86	WDR48		3	27.409	0	0
FNADEFEDMVAEK	1543.65	F8W7C6;X5D7P1;X1WI28;X5D2T3;P27635	X1WI28	RPL10	60S ribosomal protein L10	2	114.86	55003000	55697000
FNPFVTSDR	1081.52	Q6IBH6;P61254;J3QRI7;J3QQQ9;J3QQV1;E5RIT6;J3QRC4;Q9UNX3;J3KSS0;E5RHH1	Q6IBH6	RPL26;RPL26L1	60S ribosomal protein L26;60S ribosomal protein L26-like 1	2	101.6	113440000	128640000
FNVWDTAGQEK	1293.6	B5MDF5;P62826;J3KQE5;F5H018;H0YFC6	B5MDF5	RAN	GTP-binding nuclear protein Ran	2	114.4	26002000	45443000
FPGQLNADLR	1129.59	A0A384NYT8;Q5SU16;P07437;Q5JP53;B7ZAF0;B4DY90;Q6LC01;Q5ST81;Q9BUU9;B4DQN9;B7ZAK1;B4E052;Q9BVA1;B4DMU8;A0A384MEE3;Q96B85;B4DXZ5;O43209;B4DE77;B7Z4N1;Q1KSF8;Q96HX0;Q9UGA2;Q5SQY0;A6NNZ2;A0A075B736;Q3ZCM7;A1L195;Q9H4B7;A0A183YE00;G3V2A3;A1L196;B2R6L0;Q13885;A5D907;A5D906;P68371;Q8IWP6;Q8IZ29;Q8N6N5;P04350;B3KML9;B4DJ43;M0R2D3;Q9BV28;A0A0B4J269;Q13509;Q53G92;B2RBD5;Q3ZCR3	A0A384NYT8	TUBB;TUBB2B;XTP3TPATP1;TUBB2C;DKFZp566F223;TUBB8;TUBB1;TUBB3;TUBB2A;TUBB4B;TUBB4A	Tubulin beta chain;Tubulin beta-2B chain;Tubulin beta-8 chain-like protein LOC260334;Tubulin beta-8 chain;Tubulin beta-1 chain;Tubulin beta-2A chain;Tubulin beta-4B chain;Tubulin beta-4A chain;Tubulin beta-3 chain	2	126.07	56625000	81614000
FPHSAHQK	950.472	P50914;E7EPB3;A0PJ62;B7Z6S8;A8K7N0;Q6IPH7;A8K3Q9	P50914	RPL14	60S ribosomal protein L14	3	73.26	205920000	0
FPLTTESAMK	1123.56	P62750;H7BY10;K7EJV9;K7ERT8;A8MUS3	P62750	RPL23A	60S ribosomal protein L23a	2	108.74	210620000	175330000
FPLTTESAMKK	1251.65	P62750;H7BY10;K7EJV9;K7ERT8;A8MUS3	P62750	RPL23A	60S ribosomal protein L23a	2	53.683	25703000	23261000
FQDGDLTLYQSNTILR	1882.94	V9HWE9;P09211;A0A087X2E9;A8MX94	V9HWE9	HEL-S-22;GSTP1	Glutathione S-transferase P	2	66.289	2651000	7400800
FQSSHHPTDITSLDQYVER	2259.06	P14625;A0A7P0T823;A0A7P0TAT8;V9HWP2;Q5CAQ5;H0YIV0;A0A7P0TAE1;A0A087WT78;A0A7P0TAY2;Q59FC6;A0A7P0T917;B4DU71;B4DHT9	P14625	HSP90B1;HEL-S-125m;TRA1	Endoplasmin	4	53.453	7140800	21962000
FQTMEEK	911.406	P39023;Q8TBW1;Q96QL0;Q9NY85;G5E9G0;B3KS36;Q49AJ9;Q9BT63	P39023	RPL3;rpl3	60S ribosomal protein L3	2	97.602	107320000	86527000
FRPAGAAPR	941.52	P62854;Q5JNZ5	P62854	RPS26;RPS26P11	40S ribosomal protein S26;Putative 40S ribosomal protein S26-like 1	3	88.948	37116000	28076000
FRPAGAAPRPPPK	1360.77	P62854;Q5JNZ5	P62854	RPS26;RPS26P11	40S ribosomal protein S26;Putative 40S ribosomal protein S26-like 1	3	60.301	20444000	33032000
FSGDLDDQTCR	1312.54	Q14730;B5BUB5;P05455	Q14730	SSB	Lupus La protein	2	82.749	5073400	7072600
FSGSGSGK	725.334	A0A5C2GG94;A0A5C2G6V2;A0A5C2FZU7;A0A5C2FXH7;A0A5C2FSX6	A0A5C2GG94			2	104.37	117310000	108160000
FSGSGSGR	753.341	A0A5C2GFZ3;A0A5C2GUS5;A0A5C2GUH6;A0A5C2G725;A0A5C2G3Y9;A0A5C2FZN3;A0A5C2FWM5;A0A5C2H1H7;A0A5C2H117;A0A5C2GXF4;A0A5C2GTF5;A0A5C2GS93;A0A5C2GL48;A0A5C2FXJ7;A0A5C2G3R1;A0A5C2GK19	A0A5C2GFZ3			2	125.01	0	75062000
FSGSGSGTAFTLR	1286.63	A0A125QYY8	A0A125QYY8			2	164.64	119280000	122670000
FSGSGSGTDFTLK	1302.61	A0A5C2G1B6;A0A5C2FZI3;A0A5C2G1R3;A0A5C2G1B5;B7ZMG8;A0A5C2GKJ3;A0A7T0LNC8;A0A5C2GVL0;A0A5C2GVK6;A0A5C2GSU3;A0A5C2GJ49;A0A5C2GJK1;A0A5C2GK13;A0A5C2GY67;A0A5C2GUY0;A0A5C2GXR9;A0A5C2GME1;A0A5C2GMW0;A0A5C2GNM3;A0A5C2GVJ5;A0A5C2GRE3;A0A5C2GRW0;A0A5C2GPC1;A0A5C2GSX2;A0A5C2GXR5;A0A5C2GLR4;A0A5C2GYJ1;A0A5C2GVB4;A0A5C2G945;A0A5C2GKP9;A0A5C2GWE3;A0A5C2GWD0;A0A5C2GW59;A0A5C2GVZ1;A0A5C2GVX5;A0A5C2GVW6;A0A5C2G…	Q0KKI6	IGKV2D-30;IGKV2D-28;IGKV2-40;VKA17;IGKV2D-26;IGKV A18;IGKV2D-29	Ig kappa chain V-II region Cum;Ig kappa chain V-II region RPMI 6410;Ig kappa chain V-II region FR	2	167.12	1598400000	10806000000
FSGSGSGTDFTLKINR	1685.84	A0A5C2GWX1;A0A5C2H3Y3;A0A5C2H143;A0A5C2GY26;A0A5C2GW75;A0A5C2G5V1;A0A5C2GCD2;A0A5C2GX58	A0A5C2GWX1			3	62.378	0	0
FSGSGSGTDFTLKISR	1658.83	A0A5C2G1B6;A0A5C2FZI3;A0A5C2G1R3;A0A5C2G1B5;B7ZMG8;A0A5C2GKJ3;A0A7T0LNC8;A0A5C2GVL0;A0A5C2GVK6;A0A5C2GSU3;A0A5C2GJ49;A0A5C2GJK1;A0A5C2GK13;A0A5C2GY67;A0A5C2GUY0;A0A5C2GXR9;A0A5C2GME1;A0A5C2GMW0;A0A5C2GNM3;A0A5C2GVJ5;A0A5C2GRE3;A0A5C2GRW0;A0A5C2GPC1;A0A5C2GSX2;A0A5C2GXR5;A0A5C2GLR4;A0A5C2GYJ1;A0A5C2GVB4;A0A5C2G945;A0A5C2GKP9;A0A5C2GWE3;A0A5C2GWD0;A0A5C2GW59;A0A5C2GVZ1;A0A5C2GVX5;A0A5C2GVW6;A0A5C2G…	Q0KKI6	IGKV2D-30;IGKV2D-28;IGKV2-40;VKA17;IGKV2D-26;IGKV A18;IGKV2D-29	Ig kappa chain V-II region Cum;Ig kappa chain V-II region RPMI 6410;Ig kappa chain V-II region FR	3	70.41	0	0
FSGSGSGTDFTLR	1330.62	A0A5C2G1Z2;A0A5C2G364;A0A5C2GJM4;A0A5C2GBP7;A0A5C2G7Q6;A0A5C2FZQ2;A0A5C2FW52;A0A5C2FT87;A0A0X9V9B3;A0A5C2G0A1	A0A5C2G1Z2			2	62.408	13243000	13984000
FSGSGSGTGFTLK	1244.6	A0A5C2G3E4	A0A5C2G3E4			2	73.841	0	0
FSGSGSGTNFTLK	1301.63	A0A5C2FT34;A0A5C2GA26;A0A5C2GJR9;A0A5C2G4C4;A0A5C2FYC9;A0A5C2FYQ9;A0A5C2GVG8;A0A5C2GXR3;A0A5C2GMY4;A0A5C2GH22;A0A5C2G6Q5;A0A5C2G3H1;A0A5C2G2T9	A0A5C2FT34			2	123.51	251070000	8441300
FSGSGSR	696.319	A0A5C2FZ97;A0A5C2GV51;A0A5C2G026;A0A5C2G4H4;A0A5C2GC59;A0A5C2G0R4;A0A5C2G3M6;A0A5C2G366;A0A5C2G0K9;A0A5C2G2D6;A0A5C2G201;A0A5C2GF84;A0A5C2G2Y4;A0A5C2G4D0;A0A5C2G3B0	A0A5C2FZ97			2	124.37	0	0
FSGVPDR	776.382	A0A5C2FT34;A0A5C2G6C5;A0A5C2GTB8;A0A5C2GRH5;A0A5C2GAD6;A0A5C2GMG8;A0A5C2GMF6;A0A5C2GC64;A0A5C2GKM9;A0A5C2GK67;A0A5C2GAU0;A0A5C2GH90;A0A5C2GAH2;A0A075B6R9;A0A5C2FXM2;A0A5C2GY75;A0A5C2FZD9;A0A5C2GUZ0;A0A5C2FUR6;A0A5C2GRB4;A0A5C2GFQ8;A0A5C2GJG7;A0A5C2GTW5;A0A5C2GXG9;A0A5C2GYY3;A0A5C2FXJ0;A0A5C2FY16;A0A5C2H1R9;A0A5C2FYQ1;A0A5C2G6D8;A0A5C2H0U9;A0A5C2G3W4;A0A5C2G0K7;A0A5C2G0K6;A0A5C2G022;A0A5C2G011;A0A…	A0A5C2G1L1	IGKV2D-24;IGKV2-24;IGKV2D-26;IGKV A18;IGKV2D-29		2	95.541	1465800000	8658000000
FSPAGPVLSIR	1142.64	Q13310;B1ANR0;A0A7I2V4L7;Q6IQ30;B1ANR1	Q13310	PABPC4	Polyadenylate-binding protein 4;Polyadenylate-binding protein	2	77.379	51726000	107190000
FSSCGGGGGSFGAGGGFGSR	1764.73	H6VRG0;H6VRF8;H6VRG1;P04264;H6VRG3;H6VRG2	H6VRG0	KRT1	Keratin, type II cytoskeletal 1	2	105.14	10854000	31072000
FSSSSGYGGGSSR	1234.52	P35527	P35527	KRT9	Keratin, type I cytoskeletal 9	2	71.03	182050000	132350000
FSVSPVVR	889.502	P13639;Q8TA90;Q6PK56	P13639	EEF2	Elongation factor 2	2	104.45	0	0
FTDEEVDELYR	1414.63	Q53HL1;J3QRS3;P19105;O14950	Q53HL1	MYL12A;MYL12B	Myosin regulatory light chain 12A;Myosin regulatory light chain 12B	2	127.4	38644000	66409000
FTGSGSGTDFTLK	1316.62	A0A5C2GJ36;A0A5C2FX88;A0A5C2GR14;A0A5C2GLK2	A0A5C2GJ36			2	136.48	253170000	115480000
FTLDCTHPVEDGIMDAANFEQFLQER	3082.38	Q7Z4W8;P35268	Q7Z4W8	RPL22	60S ribosomal protein L22	3	89.297	71741000	71812000
FTQAGSEVSALLGR	1434.75	H0YH81;Q0QEN7;V9HW31;P06576;F8W0P7	H0YH81	ATP5B;HEL-S-271	ATP synthase subunit beta;ATP synthase subunit beta, mitochondrial	2	101.95	5170700	14138000
FVIKPIDK	958.585	Q6NUR7;P15311;V9HW42;B2R6J2;B7Z5V2;J7M2B1;B7Z437;Q9UJZ6;Q9UK20;Q9UJU1;Q9UJZ2;Q9UJZ8;Q9UJZ7;B0YJ88;A0A2R8Y5S7;P35241;A0A2R8Y7M3;B7Z2S7;Q6PKD3;Q05CU6;V9HWC0;P26038;A0A8V8TKR9;Q6PJT4	V9HWC0	EZR;HEL-S-105;EZR-ROS1;VIL2;RDX;HEL70;MSN	Ezrin;Tyrosine-protein kinase receptor;Radixin;Moesin	2;3	89.752	178610000	181840000
FVIKPIDKK	1086.68	Q6NUR7;P15311;V9HW42;B2R6J2;B7Z5V2;J7M2B1;B7Z437;Q9UJZ6;Q9UK20;Q9UJU1;Q9UJZ2;Q9UJZ8;Q9UJZ7;B0YJ88;A0A2R8Y5S7;P35241;A0A2R8Y7M3;B7Z2S7;Q6PKD3;Q05CU6;V9HWC0;P26038;A0A8V8TKR9;Q6PJT4	V9HWC0	EZR;HEL-S-105;EZR-ROS1;VIL2;RDX;HEL70;MSN	Ezrin;Tyrosine-protein kinase receptor;Radixin;Moesin	2	43.769	0	0
FVNDYDKDNDGR	1456.62	Q14257;A8MXP8	Q14257	RCN2	Reticulocalbin-2	3	71.241	0	28728000
FVNVVPTFGK	1106.61	E9PR30;P62861	E9PR30	FAU	40S ribosomal protein S30	2	117.89	711920000	707470000
FVSELWK	907.48	A0A8I5KWT8;P35579;A0A0U4BW16;Q86XU5;B4E3S1	A0A8I5KWT8	MYH9	Myosin-9	2	97.071	128800000	428250000
FVTETLEDGSR	1252.59	Q9NXF1;B7Z9D5;B4DQR0;A0A0A0MSR3	Q9NXF1	TEX10	Testis-expressed sequence 10 protein	2	103.55	10187000	10225000
FVVQNVSAQK	1118.61	B4DY72;B4DF68;A0A0A0MSM0;Q92598;B4DZB4	B4DY72	HSPH1	Heat shock protein 105 kDa	2	86.67	6220500	18446000
FVYVWDTTSR	1272.61	B2R9I9;A0MNP2;Q96DI7;Q9NSS8	B2R9I9	WDR57;SNRNP40;DKFZp434D199	U5 small nuclear ribonucleoprotein 40 kDa protein	2	71.223	0	9837200
FWEVISDEHGIDPTGTYHGDSDLQLDR	3101.4	A0A384NYT8;Q5SU16;P07437;Q5JP53;B4DY90;Q6LC01;B4DMU8;B4DMJ5	A0A384NYT8	TUBB	Tubulin beta chain	3;4	58.457	41165000	92665000
FWYFVSQLK	1216.63	M0R3D6;M0R1A7;B2R4C0;Q02543;B4DM94;M0R117;B4DM74;B4DUV3;Q53HD3;Q32XH3	M0R3D6	RPL18A	60S ribosomal protein L18a	2	101.6	52967000	88783000
FYEQFSK	947.439	K9JA46;P07900;Q2VPJ6;Q8TBA7;O75322;Q86U12;Q96HX7	K9JA46	EL52;HSP90AA1	Heat shock protein HSP 90-alpha	2	94.662	20810000	53903000
FYLENLEQMVK	1412.7	Q8WTT2;A8K905;B4DXL4	Q8WTT2	NOC3L	Nucleolar complex protein 3 homolog	2	48.796	7649000	7046600
FYPAEWQDFLDSLQK	1885.89	Q9Y3C1	Q9Y3C1	NOP16	Nucleolar protein 16	2	138.99	0	0
FYPEDVAEELIQDITQK	2036.99	Q6NUR7;P15311;V9HW42;B7Z5V2;J7M2B1	Q6NUR7	EZR;HEL-S-105;EZR-ROS1	Ezrin;Tyrosine-protein kinase receptor	3	47.548	23619000	25618000
FYPEDVSEELIQDITQR	2081	V9HWC0;P26038;A0A8V8TKR9;Q6PJT4;V9GZ54	V9HWC0	HEL70;MSN	Moesin	2;3	138.05	97470000	125830000
FYTIEILK	1025.58	P12273	P12273	PIP	Prolactin-inducible protein	2	89.55	11025000	12119000
FYVHNDIFR	1209.59	A0A7P0P2U7;A0A7I2YQN9;Q6FI03;Q5U0Q1;Q32P45;A0A7I2V5M7;Q13283;A0A7I2V2V1;A0A7I2V651;A0A7I2YQU8;Q53HH4	A0A7P0P2U7	G3BP;DKFZp686L1159;G3BP1	Ras GTPase-activating protein-binding protein 1	3	48.423	3531600	12047000
GAAPNVVYTYTGK	1339.68	F8WJN3;Q16630;F8W084;A0A3B3ISW1	F8WJN3	CPSF6	Cleavage and polyadenylation specificity factor subunit 6	2	80.763	0	54774000
GADFLVTEVENGGSLGSK	1778.87	P14618;A0A8V8TNX9;V9HWB8;A0A804F729;A0A804F6T5;A0A8V8TMM5;H3BTN5;B4DNK4;B4DRT3;H3BQ34;Q8WUW7	P14618	PKM;HEL-S-30;PKM2	Pyruvate kinase PKM;Pyruvate kinase	2	105.19	21939000	59093000
GAEAANVTGPDGVPVEGSR	1781.85	Q59EB5;P16989;A0A0D9SEI8;Q96GD7	Q59EB5	YBX3	Y-box-binding protein 3	2	62.89	0	0
GAEAANVTGPGGVPVQGSK	1694.86	P67809;Q6PKI6;H0Y449;Q7KZ24	P67809	YBX1	Nuclease-sensitive element-binding protein 1	2	148.91	91157000	98173000
GAFGKPQGTVAR	1187.64	F8W7C6;H7C123;H7C2C5;Q96L21;X1WI28;X5D2T3;P27635	X1WI28	RPL10;RPL10L	60S ribosomal protein L10-like;60S ribosomal protein L10	2;3	93.839	362810000	382120000
GAFIQLLR	916.549	Q5T0F3;Q13823;B4DPI9;H0YG10	Q5T0F3	GNL2	Nucleolar GTP-binding protein 2	2	92.692	21765000	33156000
GAGSVFR	692.361	P62917;E9PKZ0;E9PKU4;G3V1A1;E9PP36;B4DVG7	P62917	RPL8	60S ribosomal protein L8	2	106.29	0	0
GAGTGGLGLAVEGPSEAK	1569.8	P21333;Q60FE5;Q60FE6;A6NDY9;Q8TES4	P21333	FLNA;FLJ00119	Filamin-A	2	73.466	5632300	13857000
GAIEGAKIEQYLLEKSR	1904.04	Q13402	Q13402	MYO7A	Unconventional myosin-VIIa	4	29.341	0	0
GAKSVREFLEK	1262.7	Q05DH1;A0A0K0K1K4;O14818;H0Y586	Q05DH1	PSMA7	Proteasome subunit alpha type;Proteasome subunit alpha type-7	4	26.118	0	0
GALAETGAGAK	944.493	A0A8Q3SIP9;A0A8Q3WKG3;P82675;A0A8Q3SHY8;A0A8Q3WKL2;B4DIW8	A0A8Q3SIP9	MRPS5	28S ribosomal protein S5, mitochondrial	2	65.465	28488000	35418000
GALQNIIPASTGAAK	1410.78	V9HVZ4;P04406;Q2TSD0;E7EUT5;Q0QET7;A4UCT1;Q5ZEY3	V9HVZ4	HEL-S-162eP;GAPDH;GAPD	Glyceraldehyde-3-phosphate dehydrogenase	2	112.94	96469000	211690000
GALQYLVPILTQTLTK	1758.03	B2RBR9;Q14974;B7Z752	B2RBR9	KPNB1	Importin subunit beta-1	3	47.548	8027700	16297000
GAPAAATAPAPTAHK	1330.7	A0A994J4R3;Q92522	A0A994J4R3	H1FX	Histone H1x	2	103.21	31726000	16966000
GASGSFVVVQK	1077.58	Q5SSJ5;Q5SWC8	Q5SSJ5	HP1BP3	Heterochromatin protein 1-binding protein 3	2	87.308	24101000	29849000
GASGTFQLK	907.476	Q5SSJ5;B0QZK4	Q5SSJ5	HP1BP3	Heterochromatin protein 1-binding protein 3	2	151.29	31569000	40790000
GATLSCR	763.365	A0A5C2G7S3	A0A5C2G7S3			2	117.7	112020000	69111000
GATYGKPVHHGVNQLK	1704.91	P61313;B4DLP4;A0A2R8YEM3;E7EQV9;E7ENU7;B4DEN1;E7EX53;A0A2R8Y738;A4D1Q5	P61313	RPL15;LOC136321	60S ribosomal protein L15;Ribosomal protein L15	3	61.167	16627000	0
GAVDGGLSIPHSTK	1337.69	Q5T7N0;A0A2R8Y6J3;B3KTM6;A2RUM7;Q59GX9;P46777	Q5T7N0	RPL5	60S ribosomal protein L5	2;3	85.958	43937000	37730000
GAVLPQEISQVNQHHK	1783.93	H7C5E4;Q8IZH2	H7C5E4	XRN1	5-3 exoribonuclease 1	3	27.335	0	0
GCGTVLLSGPR	1115.58	J3QQ67;Q07020;G3V203;Q0QEW2;H0YHA7;F8VUA6	J3QQ67	RPL18	60S ribosomal protein L18	2	125.82	1194100000	1283700000
GCIVDANLSVLNLVIVK	1826.03	Q96DV6;A2A3R6;P62753;A2A3R5;Q9BZU1	Q96DV6	RPS6	40S ribosomal protein S6	2	120.96	18869000	42900000
GCTATLGNFAK	1138.54	P15880;Q3KQT6;Q6IPX5;Q8N5L9;Q8J014;H0YEN5;E9PQD7;Q9BSW5;Q8NI62;O60249	P15880	RPS2;rps2;OK/KNS-cl.6	40S ribosomal protein S2	2	66.621	16618000	26181000
GDAEKPEEELEEDDDEELDETLSER	2920.21	Q53GB0;Q549C5;Q9NS69	Q53GB0	MST065;TOMM22	Mitochondrial import receptor subunit TOM22 homolog	3	42.806	9962500	16834000
GDDLSTAILK	1031.55	P55072;A0A7P0TAW3;A0A7P0T8Q5;A0A7I2V540;A0A7P0TAQ1;A0A7P0Z4C6;A0A7I2V2Y2;A0A7I2V5G8;A0A7P0TBK7;A0A7P0Z4D1;A0A7I2YQJ0	P55072	VCP	Transitional endoplasmic reticulum ATPase	2	76.827	7756000	43237000
GDDQLELIKDDEK	1516.73	P07910;A8K9A4;B2R5W2;B2R603;G3V2Q1;G3V4C1;B3KX96;G3V5V7;G3V2D6;Q569J8	P07910	HNRNPC;HNRPC	Heterogeneous nuclear ribonucleoproteins C1/C2	3	66.004	43058000	0
GDECGLALGR	1046.48	P54886	P54886	ALDH18A1	Delta-1-pyrroline-5-carboxylate synthase;Glutamate 5-kinase;Gamma-glutamyl phosphate reductase	2	107.9	8878700	116990000
GDFCIQVGR	1050.49	A0A384MTW7;P15531;E7ERL0;Q6FHN3;Q32Q12;P22392;J3KPD9;O60361	Q6FHN3	NME1;NME2;NME1-NME2;NME2P1	Nucleoside diphosphate kinase A;Nucleoside diphosphate kinase;Nucleoside diphosphate kinase B;Putative nucleoside diphosphate kinase	2	71.342	12910000	37157000
GDLGIEIPAEK	1140.6	P14618;A0A8V8TNX9;V9HWB8;A0A804F729;A0A804F6T5;A0A8V8TMM5;H3BTN5;B4DNK4;B4DRT3;Q8WUW7;Q504U3;B4DPM0;A0A4D6DDG8;Q16716;A0A977JB91;Q16715;P30613	P14618	PKM;HEL-S-30;PKM2;PKLR	Pyruvate kinase PKM;Pyruvate kinase;Pyruvate kinase PKLR	2	96.143	56444000	151430000
GDREQLLQR	1113.59	Q04917;B2R6N6;F8WEB6;A2IDB1	Q04917	YWHAH	14-3-3 protein eta	2	48.283	0	16523000
GDSVIVVLR	956.565	P62316;K7EJB5	P62316	SNRPD2	Small nuclear ribonucleoprotein Sm D2	2	85.064	11846000	18082000
GDVEEDETIPDSEQDIRPR	2198.99	A0A7P0T944;A0A7P0T9C0;A0A7P0TBF0;A0A7P0Z4D3;Q92973	A0A7P0T944	TNPO1	Transportin-1	3	47.09	21882000	12172000
GDVTITNDGATILK	1416.75	B7Z9L0;B7Z2Z8;A8K3C3;P50991	B7Z9L0	CCT4	T-complex protein 1 subunit delta	2	71.555	5681600	19716000
GEAAAERPGEAAVASSPSK	1783.87	P29966;Q05C82;Q6NVI1	P29966	MARCKS	Myristoylated alanine-rich C-kinase substrate	3	112.56	15148000	41838000
GEDEEENNLEVR	1431.61	Q96HX3;Q6IBR0;Q53EP4;P04843;F8WF32;B4DL99	Q96HX3	RPN1	Dolichyl-diphosphooligosaccharide--protein glycosyltransferase subunit 1	2	125.75	10422000	21936000
GEFLKVSHKCR	1359.71	L8EC48	L8EC48	SLCO1C1		2	50.04	0	0
GEGERPAQNEK	1213.57	A0A087X0X3;M0R019;B4DEG4;P52272;M0QYQ7;M0R0N3;M0R2T0;M0R0Y6	A0A087X0X3	HNRNPM	Heterogeneous nuclear ribonucleoprotein M	2	105.98	4923500	11581000
GELANEVK	858.445	A0A8I5KWT8;P35579;A0A0U4BW16;Q86XU5	A0A8I5KWT8	MYH9	Myosin-9	2	83.753	222640000	477370000
GEQGYGFHLHGEK	1457.67	Q15599;Q6NTG0	Q15599	SLC9A3R2	Na(+)/H(+) exchange regulatory cofactor NHE-RF2	4	40.025	26572000	23003000
GFAFVQYVNER	1328.65	P07910;A8K9A4;B2R5W2;B2R603;G3V2Q1;G3V4C1;B4DY08;G3V4W0;G3V576;B3KX96;G3V575;G3V555;B4DSU6;G3V251;G3V5X6;G3V3K6;B4DMJ1;G3V4M8	P07910	HNRNPC	Heterogeneous nuclear ribonucleoproteins C1/C2	2	108.98	95834000	192140000
GFAFVTFDDHDSVDK	1698.75	P09651;F8W6I7;A0A024RB53;A0A7I2YQX9;Q9BSM5;A0A7I2V3R8;H0YH80;A0A2R8Y4L2;Q6IPF2;A0A7I2V3W0;Q0VAC0;A0A7I2V2L6;F8VZ49;Q32P51;F8VTQ5;A0A7I2V5U9	P09651	HNRNPA1;HNRPA1;HNRNPA1L2	Heterogeneous nuclear ribonucleoprotein A1;Heterogeneous nuclear ribonucleoprotein A1, N-terminally processed;Heterogeneous nuclear ribonucleoprotein A1-like 2	3	61.409	14569000	37890000
GFAFVTFDDHDTVDK	1712.77	B4E3E6;A0A7I2V2R3;A0A7I2V5D8;A0A7I2V402;B4DDB6;A0A7I2V4J6;A0A384NL63;A0A7I2V4G0;P51991	B4E3E6	HNRPA3;HNRNPA3	Heterogeneous nuclear ribonucleoprotein A3	3	48.823	5322100	8896700
GFAFVTFESPADAK	1485.71	B4E352;P38159;H0Y6E7;H3BT71;H3BR27;A0A1B0GUK8;Q2VIN3;A8K8A6;Q96E39;O75526;Q8N7X1	B4E352	RBMX;RBMXL1;RBMXL2;RBMXL3	RNA-binding motif protein, X chromosome;RNA-binding motif protein, X chromosome, N-terminally processed;RNA binding motif protein, X-linked-like-1;RNA-binding motif protein, X-linked-like-2;RNA-binding motif protein, X-linked-like-3	2	100.72	22644000	7299100
GFALVGVGSEASSK	1307.67	F8WJN3;Q16630;A0A2P1M905;A0A2P1M8Z1	F8WJN3	CPSF6	Cleavage and polyadenylation specificity factor subunit 6	2	107.06	8756500	49566000
GFDILGIKPVQR	1341.78	P54136;B4DXW6	P54136	RARS	Arginine--tRNA ligase, cytoplasmic	3	57.836	3727800	7278800
GFFLEDKK	982.512	Q5VXI9	Q5VXI9	LIPN	Lipase member N	2	34.078	0	0
GFGFVCFSSPEEATK	1661.74	P11940;A0A7I2YQ88;E7EQV3;H0YAR2;A0A7I2V4N4;B4DZW4;A0A7I2V649;A0A7I2YQE4;B3KT93;E7ERJ7;B4DQX0;A0A087WTT1;A0A7I2YQ90;Q2VIP3;Q3ZCS4;Q5VX58;Q9H361;H0YB86;Q4VXU2;A0A6Q8JFT6;A0A6I8PS38;A0A6I8PLA1;Q13310;B1ANR0;A0A7I2V4L7;Q6IQ30;A0A7I2V5W9;A0A7I2V598;H0Y5F5;Q15164;H0YEU6;Q53GL4;Q147Y3;Q3B867;Q59GZ7;A0A7I2V4V6	P11940	PABPC1;PABPC3;PABPC1L;PABPC4	Polyadenylate-binding protein 1;Polyadenylate-binding protein;Polyadenylate-binding protein 3;Polyadenylate-binding protein 1-like;Polyadenylate-binding protein 4	2	147.37	110300000	225700000
GFGFVSYEK	1032.49	Q13310;B1ANR0;A0A7I2V4L7;Q6IQ30;A0A7I2V5W9;A0A7I2V598;H0Y5F5;Q15164;H0YCC8	Q13310	PABPC4	Polyadenylate-binding protein 4;Polyadenylate-binding protein	2	95.909	49888000	97038000
GFGFVTFDDHDPVDK	1694.76	A0A7I2V4S4;A0A7I2V4N1;A0A7I2V3P1;A0A7I2V4I6;A0A7I2V3P7;A0A7I2V323;P22626;A0A024RA28;A0A384NL58;A0A7I2V4N0;I6L957;A0A087WUI2	A0A7I2V4S4	HNRNPA2B1;HNRPA2B1	Heterogeneous nuclear ribonucleoproteins A2/B1	3	95.631	22753000	28075000
GFKDQIYDIFQK	1500.76	P60842;A8K7F6;J3QL43;A8K088;Q59F68;J3KT12;J3QR64;J3QS69;J3KSZ0;B4DNH2;J3KTN0;B4DKP9	P60842	EIF4A1	Eukaryotic initiation factor 4A-I	3	34.179	9336600	19726000
GFLAQEELLPK	1243.68	B7Z4B6;P35240;A0A5K1VW66;A0A5F9ZHA0	B7Z4B6	NF2	Merlin	2	90.629	25108000	28727000
GFSLEELR	949.487	Q6NZ55;A8K4C8;P26373;J3QSB4	Q6NZ55	RPL13	60S ribosomal protein L13	2	104.45	221720000	251720000
GFSSGSAVVSGGSR	1253.6	P35908	P35908	KRT2	Keratin, type II cytoskeletal 2 epidermal	2	88.441	80628000	132950000
GFTIPEAFR	1036.53	A0A1U9X8Y4;Q5SRT3;Q53FB0;O00299	A0A1U9X8Y4	CLIC1	Chloride intracellular channel protein;Chloride intracellular channel protein 1	2	85.212	6824700	22767000
GGDLMAYDR	996.433	A0A994J6U9;A0A994J4E9;B4DUQ1;A0A994J4U9;A0A994J4S7;P61978;A0A994J782;A0A994J6T5;Q5T6W2;Q5EC54;B4DFF1;B3KU16	A0A994J6U9	HNRNPK;HNRPK	Heterogeneous nuclear ribonucleoprotein K	2	76.827	29702000	56093000
GGGGGGYGSGGSSYGSGGGSYGSGGGGGGGR	2382.94	H6VRG0;H6VRF8;H6VRG1;P04264;H6VRG3;H6VRF9;H6VRG2	H6VRG0	KRT1	Keratin, type II cytoskeletal 1	3	36.767	52999000	26270000
GGGHVAQIYAIR	1240.67	M0R210;P62249;M0R3H0;M0QX76;M0R1M5	M0R210	RPS16	40S ribosomal protein S16	2;3	84.476	76535000	90930000
GGGQIIPTAR	968.54	Q8IXJ3;B4DZB1;B3KX19;Q6IBM8;A8KAP3;Q15029;K7EJ74;K7EP67;P13639;Q8TA90;B4DPU3	P13639	SNRP116;U5-116KD;EFTUD2;EEF2	116 kDa U5 small nuclear ribonucleoprotein component;Elongation factor 2	2	67.494	32089000	87736000
GGNFGFGDSR	1012.44	A0A7I2V4S4;A0A7I2V4N1;A0A7I2V3P1;A0A7I2V4I6;A0A7I2V3P7;A0A7I2V323;P22626;A0A024RA28	A0A7I2V4S4	HNRNPA2B1;HNRPA2B1	Heterogeneous nuclear ribonucleoproteins A2/B1	2	67.897	13167000	5182100
GGPGSAVSPYPTFNPSSDVAALHK	2355.15	P04083;Q5TZZ9;A0A4D5RAB7;A0A4D5RAG0;A0A4D5RAI5;Q5T3N1;A0A4D5RA86;A0A4D5RAJ5;A0A4D5RAA2;A0A4D5RAA5;A0A4D5RAD4;A0A4D5RAH1;Q5T3N0;A0A4D5RA95;A0A4D5RBL6;A0A4D5RBR8;A0A4D5RAH8;A0A4D5RBH8;A0A4D5RAH0;A0A4D5RBT3;A0A4D5RAS2;A0A4D5RAD9;A0A4D5RBK2;A0A4D5RAI2;A0A4D5RAB9	P04083	ANXA1	Annexin A1;Annexin	3	34.405	12115000	52069000
GGPISFSSSR	993.488	P35580;A0A8I5KZ38	P35580	MYH10	Myosin-10	2	99.442	0	25237000
GGSGGSYGGGGSGGGYGGGSGSR	1790.72	P35527;K7EQQ3	P35527	KRT9	Keratin, type I cytoskeletal 9	2	107.98	70457000	45665000
GGSGGSYGR	796.346	P35527;K7EQQ3	P35527	KRT9	Keratin, type I cytoskeletal 9	2	137.18	140560000	0
GGSISGGGYGSGGGK	1196.54	P35908	P35908	KRT2	Keratin, type II cytoskeletal 2 epidermal	2	69.451	0	29782000
GGTNLNPSLK	999.535	A0A5C2GDM1	A0A5C2GDM1			2	32.841	0	0
GHAVGDIPGVR	1076.57	A8K517;P62266;D6RD47	A8K517	RPS23	40S ribosomal protein S23	2;3	97.431	686300000	673420000
GHAVNLLDVPVPVAR	1555.88	O00429;B4DYR6;F8VZ52;A0A994J3M8;A0A994J402;F8VUJ9;A0A8V8TQT5;A0A994J3G5;A0A994J6L8	O00429	DNM1L	Dynamin-1-like protein	3	98.942	0	35346000
GHLENNPALEK	1220.61	P05388;Q53HK9;A8K4Z4;Q53HW2;F8VU65;F8VWS0;Q6NSF2;F8VW21;F8VPE8;G3V210;F8VWV4;F8VZS0;F8VRK7;F8VQY6;F8VS58;Q8NHW5	P05388	RPLP0;RPLP0P6	60S acidic ribosomal protein P0;60S acidic ribosomal protein P0-like	2	108.67	10234000	21921000
GHPPLLLDVVR	1214.71	O96011;H7C3V6;B3KSS3	O96011	PEX11B	Peroxisomal membrane protein 11B	3	62.303	4131400	6761200
GHQLLEEVTQGDMSAADTFLSDLPR	2729.3	Q8IY81;B4DKU3	Q8IY81	FTSJ3	pre-rRNA processing protein FTSJ3	3	169.56	74864000	84556000
GHSCYRPR	1031.47	Q96DV6;A2A3R6;P62753;A2A3R5;Q9BZU1	Q96DV6	RPS6	40S ribosomal protein S6	3	113.89	106090000	106410000
GHVQPIR	805.456	P62854;Q5JNZ5;Q75MH1	P62854	RPS26;RPS26P11	40S ribosomal protein S26;Putative 40S ribosomal protein S26-like 1	2	121.87	7562600000	7245900000
GHYTEGAELVDSVLDVVR	1957.97	A0A384NYT8;Q5SU16;P07437;Q5JP53;B7ZAF0;Q6LC01;Q5ST81;B7ZAK1;Q9BVA1;A0A384MEE3;O43209;B4DMJ5;A1L195;G3V2A3;B2R6L0;Q13885;A5D907;A5D906;P68371;Q8IWP6;Q8IZ29;Q8N6N5;Q9BV28;A0A0B4J269;Q13509;Q53G92;B2RBD5;Q3ZCR3	A0A384NYT8	TUBB;TUBB2B;TUBB3;TUBB2A;TUBB4B;TUBB2C	Tubulin beta chain;Tubulin beta-2B chain;Tubulin beta-2A chain;Tubulin beta-4B chain;Tubulin beta-3 chain	2;3	278.46	49813000	959020000
GIISPKTGMER	1187.63	E5RHH3;E5RFY0	E5RHH3	LOXL2		2	37.727	0	0
GILAADESTGSIAK	1331.69	V9HWN7;J3KPS3;P04075;H3BQN4;H3BUH7;H3BPS8	V9HWN7	HEL-S-87p;ALDOA	Fructose-bisphosphate aldolase;Fructose-bisphosphate aldolase A	2	105.86	27720000	75190000
GILGYTEHQVVSSDFNSDTHSSTFDAGAGIALNDHFVK	4035.89	V9HVZ4;P04406;Q2TSD0;E7EUT5	V9HVZ4	HEL-S-162eP;GAPDH	Glyceraldehyde-3-phosphate dehydrogenase	4	7.4952	14768000	33758000
GINGVSPK	770.429	P18124;A8MUD9;C9JIJ5;C9JZ88	P18124	RPL7	60S ribosomal protein L7	2	81.784	122420000	110010000
GIPHLVTHDAR	1214.65	Q96IR1;B2R491;P62701;Q53HV1;C9JEH7;A4FU11;Q496E4;P22090;Q8TD47;Q53HI6	Q96IR1	RPS4X;RPS4Y1;RPS4Y2	40S ribosomal protein S4;40S ribosomal protein S4, X isoform;40S ribosomal protein S4, Y isoform 1;40S ribosomal protein S4, Y isoform 2	3	60.49	110130000	144770000
GIQLVEEELDR	1299.67	B4E3P1	B4E3P1			2	78.934	15531000	39236000
GISQEQMQEFR	1351.62	A0A8V8TL71;F5GXS2;O43707;H7C144;A0A0S2Z3G9;Q96BG6;A0A0S2Z3C0;A0A0S2Z3X3	A0A8V8TL71	ACTN4	Alpha-actinin-4	2	44.318	8361200	0
GITINAAHVEYSTAAR	1672.85	A0A384ME17;P49411	A0A384ME17	TUFM	Elongation factor Tu, mitochondrial	3	53.995	6158700	0
GIVEFSGKPAAR	1230.67	A0A7I2V4J2;A8K525;A0A0S2Z4Z9;A0A7I2V5Y7;A0A7I2V535;Q15233;C9IZL7;A0A7I2V4N2;A0A7I2V464;A0A7P0MRW0;H7C367	A0A7I2V4J2	NONO	Non-POU domain-containing octamer-binding protein	3	37.426	19701000	23763000
GIVLEKVGVEAK	1240.74	A8K517;P62266;D6RD47;D6RIX0;D6R9I7	A8K517	RPS23	40S ribosomal protein S23	2;3	94.692	0	0
GIYAYGFEKPSAIQQR	1826.93	P38919;I3L3H2;Q59GT8;J3KS93;Q5JWW0;J3QQP0;E9PBH4;F8WE11;E7EMV8;Q86WD0;P60842;A8K7F6;J3QL43;A8K088;Q59F68;J3KT12;J3QR64;J3QS69;Q14240;J3QKZ9;J3QLN6;B4E047;J3KS25;E7EQG2;B4E102;J3KSN7	P60842	EIF4A3;EIF4A1;DKFZp566L241;EIF4A2	Eukaryotic initiation factor 4A-III;Eukaryotic initiation factor 4A-III, N-terminally processed;Eukaryotic initiation factor 4A-I;Eukaryotic initiation factor 4A-II;Eukaryotic initiation factor 4A-II, N-terminally processed	2;3	93.51	47442000	100530000
GKDHVVSDFSEHGSLK	1740.84	P54886	P54886	ALDH18A1	Delta-1-pyrroline-5-carboxylate synthase;Glutamate 5-kinase;Gamma-glutamyl phosphate reductase	2;3	62.924	0	92245000
GKDSLYAQGK	1065.55	J3KQN4;P83881;H0Y5B4;H7BZ11;H7BY91;H0Y3V9	J3KQN4	RPL36A;RPL36A-HNRNPH2	60S ribosomal protein L36a	2	99.802	23559000	23657000
GKDSLYAQGR	1093.55	Q969Q0;B2R4V2	Q969Q0	RPL36AL	60S ribosomal protein L36a-like	2;3	117.81	288960000	275900000
GKLIFFYEWSVKLNWTGTSK	2403.26	H0YJG7;O95433	H0YJG7	AHSA1	Activator of 90 kDa heat shock protein ATPase homolog 1	3	15.09	0	0
GKNLHPDVTGR	1192.63	A0A7I2YQB7	A0A7I2YQB7			2	41.448	0	0
GKTDYGLMVFADK	1443.71	Q6ZNQ5;Q2TB79;A8MX75;A0A804HK53;E7EVE9;P18074	Q6ZNQ5	ERCC2	TFIIH basal transcription factor complex helicase XPD subunit	3	35.737	0	0
GLAEVAVK	785.465	Q8WTT2;A8K905;B4DXL4	Q8WTT2	NOC3L	Nucleolar complex protein 3 homolog	2	97.602	49770000	45030000
GLAITFVSDENDAK	1478.73	Q13838;A0A024RCM3;B4DP52;A0A0G2JJZ9;O00148;B4DX78;Q69YT6;H0Y400	Q13838	DDX39B;hCG_2005638;DDX39A;DKFZp547B159	Spliceosome RNA helicase DDX39B;ATP-dependent RNA helicase DDX39A	2	93.821	11269000	12496000
GLAPDLPEDLYHLIK	1692.91	P62277;J3KMX5	P62277	RPS13	40S ribosomal protein S13	3	65.472	14048000	47567000
GLAVFISDIR	1089.62	O94973;B7Z5S9;A0A8I5KPP9;B7Z1Q4;B3KMI7;A0A8I5KV06;M0R2D9;O95782;B4DXJ6	O95782	AP2A2;AP2A1	AP-2 complex subunit alpha-2;AP-2 complex subunit alpha-1	2	114.89	49631000	61659000
GLCAIAQAESLR	1287.66	Q53G83;P23396;F2Z2S8;H0YF32;H0YCJ7;Q9NQS8;A7E2S3	Q53G83	RPS3	40S ribosomal protein S3	2	85.533	14919000	23589000
GLDVDSLVIEHIQVNK	1777.96	A0A087WXM6;J3QQT2;J3KRX5;A0A0A6YYL6;P18621;J3QLC8;A0A0A0MRF8;J3KRB3;A0A087WWH0;J3QS96;A4D1R6;A4D1R5	A0A087WXM6	RPL17;RPL17-C18orf32;LOC402695;LOC202789	60S ribosomal protein L17	2;3	301.16	913770000	1047500000
GLEISGTFTHR	1216.62	P63010;A0A140VJE8;A8K0G3;A8K916;Q68DI0;A0A087X253;B4DWG4;B4E261;Q96EL6;B4DIL5	P63010	AP2B1;DKFZp781K0743	AP-2 complex subunit beta;AP complex subunit beta	3	51.286	14797000	13439000
GLELLAASEAPR	1225.67	F8WFE7;Q86WX3	F8WFE7	RPS19BP1	Active regulator of SIRT1	2	71.349	6253800	0
GLEWLAFIGFDGTDKYYAASVK	2450.22	A0A5C2GEF0	A0A5C2GEF0			4	21.398	0	0
GLEWVAR	829.445	A0A7S5EVF5;A2J1N7;A0A7S5BXA9;A0A5C2GDN1;A0A5C2GML8;A0A5C2GMJ4;A0A5C2G767	A0A7S5EVF5			2	94.669	53546000	31390000
GLEWVAVIWR	1227.68	A0A7I2V3P8;P0DTE2;A0A7S5C4F3	A0A7I2V3P8			2	114.93	8359200	12174000
GLFIIDDK	919.501	A0A384NPQ2;Q06830;A0A0A0MSI0;B2R4P2;A0A0A0MRQ5;H7C3T4;V9HW63;Q13162	A0A384NPQ2	PRDX1;PRDX4;HEL-S-97n	Peroxiredoxin-1;Peroxiredoxin-4	2	94.662	30243000	44614000
GLGTDEDSLIEIICSR	1776.86	P07355;A0A024R5Z7;V9HW65;H0YMW4;H0YN42;H0YMU9;H0YMD0;A6NMY6;H0YNB8;H0YKS4;B4DNH8;H0YMM1;H0YM50;A0A7I2V4P4;H0YNP5;H0YL33;H0YN28;B3KRQ1;H0YNA0;H0YLE2	P07355	ANXA2;HEL-S-270;ANXA2P2	Annexin A2;Annexin;Putative annexin A2-like protein	2;3	253.79	31801000	183530000
GLLQSGQIPGR	1124.63	H0YLR3;H0YMA0;Q53G61;Q53G21;P09661	H0YLR3	SNRPA1	U2 small nuclear ribonucleoprotein A	2	100.02	7931200	10703000
GLPSTASGR	844.44	H7BYT1;P48730;B4E0G1;B4DIJ9;Q59FJ7	H7BYT1	CSNK1D	Casein kinase I isoform delta	2	75.738	17803000	24709000
GLPWSCSADEVQR	1503.68	P31943;A0A384MEJ3;G8JLB6;E9PCY7;A0A9L9PY23;D6RBM0;D6RIU0;D6RIT2;D6RIH9;D6RJ04;E7EN40;D6RDU3;D6RFM3;D6R9T0;D6RAM1;E7EQJ0;E5RGV0;D6RDL0;D6RF17;D6R9D3	P31943	HNRNPH1	Heterogeneous nuclear ribonucleoprotein H;Heterogeneous nuclear ribonucleoprotein H, N-terminally processed	2	91.855	20161000	40772000
GLRTEVTSKMFQK	1523.81	Q2VP98;Q59H46;B7ZLD8;B7ZLD5;P16144	Q2VP98	ITGB4	Integrin beta;Integrin beta-4	3	20.663	0	0
GLSEDTTEETLK	1321.62	A0A7I2V2U7;B3KTP9;A0A7I2V5M5;A0A7I2V428;C9JLB1;A0A7I2V3F3;H7BY16;P19338;B3KM80;Q6ZS99;A0A7I2V699;Q9BQ02	A0A7I2V2U7	NCL	Nucleolin	2	100.48	0	48784000
GLSQSALPYR	1090.58	P62277;J3KMX5;E9PS50	P62277	RPS13	40S ribosomal protein S13	2	60.59	11530000	22040000
GNEEAQIFRPLK	1400.74	Q8IXJ3;B4DZB1;B3KX19;Q6IBM8;A8KAP3;Q15029;B3KWY2	Q8IXJ3	SNRP116;U5-116KD;EFTUD2	116 kDa U5 small nuclear ribonucleoprotein component	2	75.378	6095200	8716000
GNFNYIEFTR	1259.59	Q53HL1;J3QRS3;P19105;O14950	Q53HL1	MYL12A;MYL12B	Myosin regulatory light chain 12A;Myosin regulatory light chain 12B	2	93.649	32915000	55122000
GNKPWISLPR	1166.66	Q96IR1;B2R491;P62701;Q53HV1	Q96IR1	RPS4X	40S ribosomal protein S4;40S ribosomal protein S4, X isoform	3	71.221	63144000	95356000
GNLANVIR	855.493	P05141;Q6NVC0;Q6I9V5;Q59EI9;P12236;A0A0S2Z359;V9GYG0;A8K787;A0A0S2Z3H3;P12235;O75961;Q59EP7;Q9H0C2	P05141	SLC25A5;SLC25A6;SLC25A4;SLC25A31	ADP/ATP translocase 2;ADP/ATP translocase 2, N-terminally processed;ADP/ATP translocase 3;ADP/ATP translocase 3, N-terminally processed;ADP/ATP translocase 1;ADP/ATP translocase 4;ADP/ATP translocase 4, N-terminally processed	2	126.24	44656000	58717000
GNLTPLTGR	927.514	B3KNS8;O75683	B3KNS8	SURF6	Surfeit locus protein 6	2	104.06	22284000	50462000
GNPTVEVDLFTSK	1405.71	P06733;A0A024R4F1;A0A2R8Y6G6;K7EM90;A0A2R8YEM5;A0A2R8Y879;K7ERS8;A0A2R8YEG5;A0A2R8Y798	P06733	ENO1	Alpha-enolase;Enolase	2	69.01	19749000	55100000
GNTSGSHIVNHLVR	1489.78	A0A024R7L5;Q92900;A0A994J4L7;A0A8A5YP40;A0A8A5YQV3;A0A8A5YP91;A0A994J773;A0A8A5YPS5;A0A8A5YNF9;A0A8A5YNG5;A0A994J597	A0A024R7L5	UPF1	Regulator of nonsense transcripts 1	3	48.532	0	16291000
GNVGFVFTK	967.513	P05388;Q53HK9;A8K4Z4;Q53HW2;F8VU65;F8VWS0;Q6NSF2;F8VW21;F8VPE8;G3V210;F8VWV4;F8VZS0;F8VRK7;F8VQY6;F8VS58	P05388	RPLP0	60S acidic ribosomal protein P0	2	70.332	11464000	30008000
GPAAIQK	683.397	P35527	P35527	KRT9	Keratin, type I cytoskeletal 9	2	97.64	0	0
GPAGCQARSASVARR	1542.78	Q8NF40	Q8NF40	FLJ00361		3	28.297	0	0
GPAVGIDLGTTYSCVGVFQHGK	2262.11	P11142;V9HW22;E9PKE3;B3KTV0;Q53HF2;Q53GZ6;E9PNE6;B4DTX2;E9PLF4;E9PQQ4;E9PQK7;E9PK54;E9PI65;E9PPY6;E9PN25	P11142	HSPA8;HEL-S-72p	Heat shock cognate 71 kDa protein	3	38.453	0	15981000
GPCIIYNEDNGIIK	1604.79	Q59GY2;P36578;B4DMJ6;H3BM89;Q53G74;B4DMJ2;B4DFI6	Q59GY2	RPL4	60S ribosomal protein L4	2;3	96.015	197590000	297930000
GPHLANSILFQSSGLTNGIIEEK	2424.26	Q9BVP2	Q9BVP2	GNL3	Guanine nucleotide-binding protein-like 3	3	63.979	0	0
GPLQSVQVFGR	1186.65	M0R210;P62249;M0R3H0;Q6IPX4	M0R210	RPS16	40S ribosomal protein S16	2	101.64	19771000	25046000
GPPPTDPYGRPPPYDR	1780.85	F8WJN3;Q16630;B4DSU9	F8WJN3	CPSF6	Cleavage and polyadenylation specificity factor subunit 6	3	37.555	0	21085000
GPSGLLVYQGK	1117.61	P00387;A0A8J8YWN6;A0A8I5KR71;A0A8I5KW26;A0A8J8Z3C6;A0A8I5QKX1;A0A8I5KPU0;Q6ZVI6;A0A8I5QKT9;B1AHF3;A0A8I5KVD2	P00387	CYB5R3	NADH-cytochrome b5 reductase 3;NADH-cytochrome b5 reductase 3 membrane-bound form;NADH-cytochrome b5 reductase 3 soluble form;NADH-cytochrome b5 reductase	2	112.84	132700000	173780000
GPSSVEDIK	930.466	P06748;A0A140VJQ2;A0A7I2YQC0;A0A7I2V5S2;A0A0S2Z491;A4ZU86;A0A0S2Z4G7;E5RI98;Q9BTI9;A0A7I2V5J8;Q9NX34	P06748	NPM1	Nucleophosmin	2	101.43	0	123750000
GPSTVTDLEDTKR	1417.7	O94973;B7Z5S9;A0A8I5KPP9;A0A0G2JS82;A0A0G2JQM1;B7Z1Q4	O94973	AP2A2	AP-2 complex subunit alpha-2	3	62.042	10450000	20448000
GPSVFPLAPSSK	1185.64	S6B291;Q6MZV7;P01857;P0DOX5;Q6GMX6;Q6N096;V9HW68;A8K008;Q6N089;Q6N095;Q6MZQ6;Q5EFE5;Q6N094;Q6N097;Q7Z351;Q6PYX1;A0A0A0MS07;S6BAN1;S6BGE5;S6C4Q7;S6BGE0;S6B2A6;S6AWD9;S6BAM6;S6BAQ4;A0A4P8J3Z7;Q6ZP87;A0A0M3KKW6;S6BAP0;S6BGD4;S6AWF0;A4F255;S6AWG0;S6C4S4;S6C4S0;S6C4R2;S6BAP4;S6B2B6;Q9Y509;A0A7S5C127;A0A5C2GWT2;A0A5C2GME4	S6B291	DKFZp686C11235;IGHG1;IGH@;DKFZp686I15196;HEL-214;DKFZp686P15220;DKFZp686K03196;DKFZp686G11190;DKFZp686O01196;DKFZp686H20196;DKFZp686N02209;VHCH1;VH3	Ig gamma-1 chain C region	2	73.499	0	42384000
GPVGLEGLLTTK	1183.68	P54886	P54886	ALDH18A1	Delta-1-pyrroline-5-carboxylate synthase;Glutamate 5-kinase;Gamma-glutamyl phosphate reductase	2	121.83	10401000	136830000
GQAALDR	729.377	Q5QTS3;A0A384ME37;P40429;A0A7I2V5L3;A0A7I2V2L9;Q9BSQ6;M0QYS1;Q8J015;Q0VGL3;B4DNC8	Q5QTS3	RPL13A;RPL13a	60S ribosomal protein L13a	2	118.69	0	0
GQHVPGSPFQFTVGPLGEGGAHK	2303.14	P21333;Q60FE5;Q60FE6;Q8TES4;A0A7P0NMY4;Q6NXF2;Q96C61;B4E2F9;B4DTD5;Q14315;Q59H94;Q2VP91;H0Y5C6	P21333	FLNA;FLJ00119;FLNC	Filamin-A;Filamin-C	4	20.426	0	7836300
GQILMPNIGYGSNK	1490.76	D3YTB1;F8W727;P62910	D3YTB1	RPL32	60S ribosomal protein L32	2;3	129.84	463790000	343810000
GQILMPNIGYGSNKK	1618.85	D3YTB1;F8W727;P62910	D3YTB1	RPL32	60S ribosomal protein L32	2;3	112.13	190640000	130830000
GQLEQITGK	972.524	Q5SSJ5;B0QZK4	Q5SSJ5	HP1BP3	Heterochromatin protein 1-binding protein 3	2	110.12	39714000	0
GQPIYIQFSNHK	1430.73	P26599;A6NLN1;A0A7I2V621;A0A0U1RRM4;A0A7I2V4H6;A0A6Q8PEX4;Q59H49;K7ES59;K7EKJ7	P26599	PTBP1	Polypyrimidine tract-binding protein 1	3	66.498	11426000	29518000
GQSEEIQK	917.445	C9JXB8;A0A994J4A5;C9JNW5;V9HW01;P83731	C9JXB8	RPL24;HEL-S-310	60S ribosomal protein L24	2	91.906	1586200000	1790700000
GQSEEIQKK	1045.54	C9JXB8;A0A994J4A5;C9JNW5;V9HW01;P83731	C9JXB8	RPL24;HEL-S-310	60S ribosomal protein L24	3	64.04	16570000	19582000
GRGQPLPWELR	1307.71	P55268	P55268	LAMB2	Laminin subunit beta-2	3	57.348	15415000	12771000
GRPDPYAYIPLNR	1530.79	B3KMR5;Q5JTH9;B3KY97;B3KPQ2	B3KMR5	RRP12	RRP12-like protein	3	42.317	9804500	13707000
GSAITGPVAK	899.508	Q9BTQ7;P62829;J3KTJ3	Q9BTQ7	RPL23	60S ribosomal protein L23	2	77.732	119740000	182560000
GSDFDCELR	1097.44	A0A994J6U9;A0A994J4E9;B4DUQ1;A0A994J4U9;A0A994J4S7;P61978;A0A994J782;A0A994J6T5;Q5T6W2;Q5EC54;B4DFF1	A0A994J6U9	HNRNPK;HNRPK	Heterogeneous nuclear ribonucleoprotein K	2	144.38	58127000	151700000
GSFAGIEDDADEALEISQAQLLFENR	2837.34	Q8IY81;B4DKU3	Q8IY81	FTSJ3	pre-rRNA processing protein FTSJ3	3	34.125	44691000	0
GSGGGSSGGSIGGR	1091.5	H6VRG0;H6VRF8;H6VRG1;P04264;H6VRG3;H6VRF9;H6VRG2	H6VRG0	KRT1	Keratin, type II cytoskeletal 1	2	205.13	373910000	258710000
GSGSGTDFTLK	1068.51	A0A5C2GJP7;A0A5C2GXW3	A0A5C2GJP7			2	90.108	0	23430000
GSGTAEVELKK	1117.6	P14618;A0A8V8TNX9;V9HWB8;A0A804F729;A0A804F6T5;A0A8V8TMM5;H3BTN5;B4DRT3;H3BQ34;H3BUW1;H3BTJ2;H3BT25	P14618	PKM;HEL-S-30	Pyruvate kinase PKM;Pyruvate kinase	3	42.788	0	29651000
GSIVYLEIDNR	1277.66	A0A7P0TAK8;A0A7P0TA56;A0A7P0T8W1;A0A7P0TB20;A0A7P0T8U6;P46531	A0A7P0TAK8	NOTCH1	Neurogenic locus notch homolog protein 1;Notch 1 extracellular truncation;Notch 1 intracellular domain	3	40.715	0	0
GSLGGGFSSGGFSGGSFSR	1706.76	P13645;A0A1B0GVI3	P13645	KRT10	Keratin, type I cytoskeletal 10	2;3	90.707	78796000	122890000
GSLLTLQR	886.524	B8Y0L3;Q12797	B8Y0L3	ASPH	Aspartyl/asparaginyl beta-hydroxylase	3	46.016	0	0
GSMKAKSLTSR	1164.63	O00420	O00420			3	27.914	0	0
GSSGGGCFGGSSGGYGGLGGFGGGSFR	2341.98	P13645;A0A1B0GVI3	P13645	KRT10	Keratin, type I cytoskeletal 10	2	43.798	13747000	14139000
GSSQLVR	745.408	P54886	P54886	ALDH18A1	Delta-1-pyrroline-5-carboxylate synthase;Glutamate 5-kinase;Gamma-glutamyl phosphate reductase	2	93.593	0	0
GSSSGGGYSSGSSSYGSGGR	1739.7	P35908	P35908	KRT2	Keratin, type II cytoskeletal 2 epidermal	2	48.112	10933000	18980000
GSTHPQPGVSPPAAPAAPGPK	1919.99	Q53TX0;H7C201;A8K132;O94925	Q53TX0	GLS	Glutaminase kidney isoform, mitochondrial	3	58.997	0	0
GSYGSGGSSYGSGGGSYGSGGGGGGHGSYGSGSSSGGYR	3311.3	H6VRG0;H6VRF8;H6VRG1;P04264;H6VRF9;H6VRG2	H6VRG0	KRT1	Keratin, type II cytoskeletal 1	3;4	74.605	49069000	68097000
GTAAAAAAAAAAK	1014.55	P50914	P50914	RPL14	60S ribosomal protein L14	2;3	119.21	1449800000	2028900000
GTEASSGTEAATGLEGEEK	1822.81	Q8IY81;B4DKU3	Q8IY81	FTSJ3	pre-rRNA processing protein FTSJ3	2;3	140.08	222770000	276950000
GTGASGSFK	810.387	P16401;A3R0T8;P10412;B2R984;Q4VB24;A3R0T7;P16402;Q02539;A1L407;P22492;P16403	P16401	HIST1H1B;HIST1H1E;HIST1H1D;HIST1H1A;HIST1H1T;HIST1H1C	Histone H1.5;Histone H1.4;Histone H1.3;Histone H1.1;Histone H1t;Histone H1.2	2	117.4	7444000000	6308500000
GTGASGSFKLNK	1165.61	P16401;A3R0T8;P10412;B2R984;Q4VB24;A3R0T7;P16402;Q02539;P16403	P16401	HIST1H1B;HIST1H1E;HIST1H1D;HIST1H1A;HIST1H1C	Histone H1.5;Histone H1.4;Histone H1.3;Histone H1.1;Histone H1.2	2;3	86.898	0	0
GTGIVTR	702.402	O00429;B4DYR6;F8VZ52;A0A994J3M8;A0A994J402;Q32Q67;A0A994J696;H0YI79;A0A994J3G1;A0A994J409;A0A994J3F1;B4DDQ3;B4DPZ9;A0A994J6L3;F8VR28;F8W1W3;A0A8V8TQV1;F8VYL3;A0A8V8TRA9;A0A994J691;H0YHY4	O00429	DNM1L	Dynamin-1-like protein	2	96.51	0	46878000
GTIEILSDVQLIK	1427.82	P05388;Q53HK9;A8K4Z4;Q53HW2;F8VU65;F8VW21;F8VPE8;B4E3D5;Q8NHW5	P05388	RPLP0;RPLP0P6	60S acidic ribosomal protein P0;60S acidic ribosomal protein P0-like	2	98.04	113180000	50399000
GTIQVITQGTSLK	1344.76	B3KSC3;A0A286YF22;A0A2C9F2M7;V9HW79;O43175;Q9UMY3;Q8N5M8;Q9UMY2	B3KSC3	HEL-S-113;PHGDH;PGDH3	D-3-phosphoglycerate dehydrogenase	2	82.171	8160700	18424000
GTKMIFVGIKK	1220.73	Q6LER6	Q6LER6			3	32.606	0	0
GTLVQTKGTGASGSFK	1537.81	P16401;A3R0T8;P10412;B2R984;Q4VB24;P16402;Q02539;P16403	P16401	HIST1H1B;HIST1H1E;HIST1H1D;HIST1H1A;HIST1H1C	Histone H1.5;Histone H1.4;Histone H1.3;Histone H1.1;Histone H1.2	2	102.66	0	0
GTVTDFPGFDER	1339.6	V9HWE0;P08758;E9PHT9;D6RBE9;B4DNG6;D6RCN3	V9HWE0	HEL-S-7;ANXA5	Annexin;Annexin A5	2	62.466	0	26837000
GTVVTGTLER	1031.56	A0A384ME17;P49411	A0A384ME17	TUFM	Elongation factor Tu, mitochondrial	2	108.74	19747000	25625000
GVAAGAEPPVPPEAETK	1618.82	Q8N5S0	Q8N5S0	LOC389199		4	25.59	0	0
GVAMNPVEHPFGGGNHQHIGK	2182.05	P62917;E9PKU4;E9PP36	P62917	RPL8	60S ribosomal protein L8	3	46.159	0	0
GVAMNPVEHPFGGGNHQHIGKPSTIR	2736.37	P62917;E9PKU4;E9PP36	P62917	RPL8	60S ribosomal protein L8	3;4;6	68.375	256200000	181590000
GVDEATIIDILTK	1386.76	P04083;Q5TZZ9;A0A4D5RAB7;A0A4D5RAG0;A0A4D5RAI5;Q5T3N1;A0A4D5RA86;A0A4D5RAJ5;A0A4D5RAA2;A0A4D5RAA5;A0A4D5RAD4;A0A4D5RAH1;Q5T3N0;A0A4D5RA95;A0A4D5RBL6;A0A4D5RBR8;A0A4D5RBH8;A0A4D5RAH0;A0A4D5RBT3;A0A4D5RAS2;A0A4D5RAD9;A0A4D5RBK2;A0A4D5RAI2	P04083	ANXA1	Annexin A1;Annexin	2	134.75	24223000	89176000
GVDEVTIVNILTNR	1541.84	P07355;A0A024R5Z7;V9HW65;H0YMW4;H0YN42;H0YMU9;H0YMD0;H0YNB8;H0YKS4;B4DNH8;H0YMM1;A0A7I2V4P4;H0YKX9;H0YMT9;H0YLV6;H0YKZ7;H0YKL9;H0YKV8;H0YMD9	P07355	ANXA2;HEL-S-270	Annexin A2;Annexin	3	127.78	0	63769000
GVDLQENNPASR	1298.62	P51148;K7EIP6	P51148	RAB5C	Ras-related protein Rab-5C	2	87.913	0	9192700
GVEICIATPGR	1171.6	P17844;J3KTA4;B4DN41;B5BUE6;B4DNG2;A0A0G2JLI4;Q7Z2V5;Q59E92;A0A7I2V2S0;A0A7I2V507;A0A7I2V5F5;J3QSF1;J3KRZ1;B4DZQ7;A0A1X7SBZ2;A0A5H1ZRQ2;Q59F66;Q92841	P17844	DDX5;DKFZp686J01190;DDX17	Probable ATP-dependent RNA helicase DDX5;Probable ATP-dependent RNA helicase DDX17	2	75.378	0	10152000
GVGAAATAVTQALNELLQHVK	2090.15	Q9Y490	Q9Y490	TLN1	Talin-1	3	69.148	0	14079000
GVGASGSFR	836.414	P07305	P07305	H1F0	Histone H1.0;Histone H1.0, N-terminally processed	2	132.57	1318700000	1339600000
GVGIISEGNETVEDIAAR	1828.92	B7Z9V4;P05023;Q53ES0;P13637;A0A0A0MT26;M0R116;B7Z3V1;B7Z3F8;A0A2R8YEY8;B7Z1Q9;A0A0S2Z3W6;B3KRI1;B1AKY9;B2RAQ4;B3KV59;B3KNQ8;B7Z1N5;P50993;B3KW93;B4DIQ8;H0Y7C1;B3KX35	B7Z9V4	ATP1A1;ATP1A3;ATP1A2	Sodium/potassium-transporting ATPase subunit alpha-1;Sodium/potassium-transporting ATPase subunit alpha-3;Sodium/potassium-transporting ATPase subunit alpha-2	2	77.593	4400400	10134000
GVIQAIQK	855.518	Q53SY1;A6XGP7;H7C106;Q6IPN0;Q3LIF4;Q9NQC3;A0A0U1RQR6	Q53SY1	RTN4;NOGOC;Nbla00271	Reticulon;Reticulon-4	2	86.512	0	34016000
GVNFSLDTIEKELISFCLDTKGK	2613.34	Q49AH0	Q49AH0	CDNF	Cerebral dopamine neurotrophic factor	6	20.256	0	0
GVNSFLVFMAYK	1374.7	Q5T0Q6;O14531	Q5T0Q6	DPYSL4	Dihydropyrimidinase-related protein 4	2	27.621	0	0
GVQYLNEIK	1062.57	P13639;Q8TA90;B4DPU3;Q6W6M8	P13639	EEF2	Elongation factor 2	2	121.62	25978000	89356000
GVTLGFR	748.423	Q53Z07;P32969;D6RAN4;A0A2R8Y5Y7;H0Y9V9;B4E1M5;B4DLV8;Q2NKY6	Q53Z07	RPL9	60S ribosomal protein L9	2	122.5	17291000	28271000
GVTQFGNK	849.434	B2R6U8;O43809;Q5HYH5	B2R6U8	NUDT21;DKFZp313O211	Cleavage and polyadenylation specificity factor subunit 5	2	76.847	5946600	53843000
GVVDSDDLPLNVSR	1484.75	P14625;A0A7P0T823;A0A7P0TAT8;V9HWP2;Q5CAQ5;H0YIV0;A0A7P0TAE1;A0A087WT78;A0A7P0TAY2;Q59FC6;A0A7P0T917;A0A7P0TBC2;B4DU71;B4DHT9	P14625	HSP90B1;HEL-S-125m;TRA1	Endoplasmin	2	89.548	7373800	24223000
GYAFIEYEHER	1412.64	M0QYR1;A8KAQ5;P08621	M0QYR1	SNRNP70	U1 small nuclear ribonucleoprotein 70 kDa	3	46.592	0	10413000
GYAFNHSADFETVR	1612.73	B4DWQ5;Q8IY98;B4DHK9;P61160	B4DWQ5	ACTR2	Actin-related protein 2	3	67.964	3515500	11936000
GYAFVHFETQEAADK	1711.78	Q13310;B1ANR0;A0A7I2V4L7;Q6IQ30;A0A7I2V5W9;A0A7I2V598;H0Y5F5;H0YCC8;H0YEQ8	Q13310	PABPC4	Polyadenylate-binding protein 4;Polyadenylate-binding protein	3	97.417	26100000	53591000
GYAFVQYSNER	1332.61	Q9UKM9;Q5QPL9;A8K4T9;Q53GL6;Q5QPM2;B4DSJ1;Q5QPM1	Q9UKM9	RALY	RNA-binding protein Raly	2	92.062	9735200	17152000
GYEEWLLNEIR	1420.7	A0A8V8TL71;F5GXS2;O43707;H7C144;A0A0S2Z3G9;Q96BG6;B4E337;A0A804HII9;A0A804HLD0;A0A804HKE2;P12814;B7Z565;H9KV75;A0A804HLF4;A0A804HL31;A0A804HJU8;A0A804HK61;A0A024R694;A0A7I2V4Y4;A0A804HIN7;Q86TX4;B4DFY0;A0A494C1A0;A0A804HI95;B7Z2N5;P35609;Q59FD9;B7Z4K1;B7Z4P6;A0A494C060	A0A8V8TL71	ACTN4;ACTN1;ACTN2	Alpha-actinin-4;Alpha-actinin-1;Alpha-actinin-2	2	99.653	17979000	33135000
GYFEYIEENK	1290.58	Q00839;A0A1W2PPS1;B4DLR3;B3KX72;Q5RI18;A0A1W2PP35;Q96BA7;A0A994J6V2;A0A1W2PRI6	Q00839	HNRNPU	Heterogeneous nuclear ribonucleoprotein U	2	122.52	9558600	24556000
GYGFVHFETQEAAER	1739.79	P11940;A0A7I2YQ88;E7EQV3;H0YAR2;A0A7I2V4N4;B4DZW4;A0A7I2V649;A0A7I2YQE4;B3KT93;E7ERJ7;B4DQX0;A0A087WTT1;A0A7I2YQ90;H0YBN4;E5RGH3	P11940	PABPC1	Polyadenylate-binding protein 1;Polyadenylate-binding protein	2;3	104.52	239750000	483020000
GYISPYFINTSK	1388.7	P10809;A0A024R3X4;B3GQS7;B7Z597;A0A7I2V2X6;B7Z4F6;A0A7I2V599;B7Z5E7;A0A7I2V5M1;A0A7I2V369;A0A7I2YQ71;A0A7I2V5K3;B7Z532;Q53SE2;E7ESH4;B9VP19;B9VPB4	P10809	HSPD1	60 kDa heat shock protein, mitochondrial	2	76.465	0	14857000
GYRPGKLK	917.545	A0A7R6RQ55;Q7Z4C7;E7ETM8;B4DDI0;E7EUA0;B4DUN9;H7BXY5;Q0ZGT2	A0A7R6RQ55	NEXN	Nexilin	3	32.841	0	0
GYSFTTTAER	1131.52	P63261;I3L4N8;Q8WVW5;B4E3A4;B4DVQ0;A0A804GS07;A0A6Q8PFE4;Q6PJ43;I3L3I0;I3L1U9;B3KWQ3;B7ZAP6;V9HVZ7;A0A2R8YEA7;Q53GK6;Q53G99;Q53G76;Q1KLZ0;P60709;B4E335;E7EVS6;B4DW52;A0A2R8Y793	P63261	ACTG1;HEL-176;PS1TP5BP1;ACTB	Actin, cytoplasmic 2;Actin, cytoplasmic 2, N-terminally processed;Actin, cytoplasmic 1;Actin, cytoplasmic 1, N-terminally processed	2	156.51	782430000	1590700000
GYVFGTGTKVTVLGQP	1622.87	A2NYV4	A2NYV4			3	27.969	0	0
HAEQERDELADEITNSASGK	2199	P35580;A0A8I5KZ38	P35580	MYH10	Myosin-10	4	64.679	17937000	42079000
HAEVVASIK	952.534	Q15599;Q6NTG0;H3BQS0;H3BN50;H3BUQ9	Q15599	SLC9A3R2	Na(+)/H(+) exchange regulatory cofactor NHE-RF2	2	114.5	75761000	69575000
HALIIYDDLSK	1286.69	V9HW26;P25705	V9HW26	HEL-S-123m;ATP5A1	ATP synthase subunit alpha;ATP synthase subunit alpha, mitochondrial	2	98.044	6555100	10192000
HATALEELSEQLEQAK	1795.9	P35580;A0A8I5KZ38	P35580	MYH10	Myosin-10	3	167.61	57369000	85905000
HAVSEGTK	827.414	P06899;P23527;P33778;Q16778;B2R4S9;Q93079;I6L9F7;Q99879;U3KQK0;B4DR52;Q99877;A8K9J7;P62807;P58876;O60814;Q5QNW6;P57053;Q99880;Q8N257;Q96A08;A0A2R8Y619;L0R4T3	P06899	HIST1H2BJ;HIST1H2BO;HIST1H2BB;HIST2H2BE;HIST1H2BI;HIST1H2BH;HIST1H2BM;HIST1H2BN;HIST1H2BC;HIST1H2BD;HIST1H2BK;HIST2H2BF;H2BFS;HIST1H2BL;HIST3H2BB;HIST1H2BA;ABCF2	Histone H2B type 1-J;Histone H2B type 1-O;Histone H2B type 1-B;Histone H2B type 2-E;Histone H2B;Histone H2B type 1-H;Histone H2B type 1-M;Histone H2B type 1-N;Histone H2B type 1-C/E/F/G/I;Histone H2B type 1-D;Histone H2B type 1-K;Histone H2B type 2-F;Histone H2B type F-S;Histone H2B type 1-L;Histone H2B type 3-B;Histone H2B type 1-A	2	173.68	57379000	72143000
HCLGAEYLVSAEGAPRQREWR	2484.21	Q8N4M1	Q8N4M1	SLC44A3	Choline transporter-like protein 3	3	14.77	0	0
HEAMITDLEER	1342.62	A0A8I5KWT8;P35579;A0A0U4BW16;Q86XU5;Q99529	A0A8I5KWT8	MYH9	Myosin-9	3	82.803	12367000	25755000
HEILLSQSVR	1180.66	P54886	P54886	ALDH18A1	Delta-1-pyrroline-5-carboxylate synthase;Glutamate 5-kinase;Gamma-glutamyl phosphate reductase	2	75.378	0	45170000
HELQANCYEEVKDR	1789.81	V9HWI5;P23528;G3V1A4;E9PP50;E9PK25	V9HWI5	HEL-S-15;CFL1	Cofilin-1	3	76.759	13544000	25316000
HEMPPHIYAITDTAYR	1913.91	A0A8I5KWT8;P35579;Q86XU5;B4E3S1;A0A8I5KYI1;Q5BKV1;A0A8I5KU92	A0A8I5KWT8	MYH9	Myosin-9	3;4	97.579	6653400	79171000
HEQNIDCGGGYVK	1475.65	B4DHR1;A0A7P0T861;K7EL50;Q53G71;V9HW88;P27797	B4DHR1	CALR;HEL-S-99n	Calreticulin	2	120.06	4560700	12166000
HESAEIFVVCQGFLAPDK	2045.99	Q8IY81	Q8IY81	FTSJ3	pre-rRNA processing protein FTSJ3	3	63.918	11417000	21454000
HESAEIFVVCQGFLAPDKVDSK	2475.21	Q8IY81	Q8IY81	FTSJ3	pre-rRNA processing protein FTSJ3	3;4	72.086	32361000	61927000
HESGASIK	827.414	A0A994J6U9;A0A994J4E9;B4DUQ1;A0A994J4U9;A0A994J4S7;P61978;A0A994J782;Q5EC54;B4DFF1;B3KU16;S4R359	A0A994J6U9	HNRNPK;HNRPK	Heterogeneous nuclear ribonucleoprotein K	2	151.29	234300000	380770000
HFELGGDK	901.429	J3KQN4;P83881;H0Y5B4;H7BZ11;R4GN19;Q969Q0;B2R4V2	J3KQN4	RPL36A;RPL36A-HNRNPH2;RPL36AL	60S ribosomal protein L36a;60S ribosomal protein L36a-like	2;3	155.75	4881700000	5153300000
HFELGGDKK	1029.52	J3KQN4;P83881;H0Y5B4;H7BZ11;R4GN19;Q969Q0;B2R4V2	J3KQN4	RPL36A;RPL36A-HNRNPH2;RPL36AL	60S ribosomal protein L36a;60S ribosomal protein L36a-like	2;3	146.81	937570000	1309400000
HFILDECDK	1175.53	Q13838;A0A024RCM3;B4DP52;A0A0G2JJZ9;Q5STU3;A0A140T9X3;A0A140TA18;A0A140T9X9;A0A140T996;F6UJC5;F6WLT2;Q59G92;A0A140T9L4;A0A140T973;B4DIJ6;A0A0A0MT12;F6S4E6;B4DIZ8;A0A140T9K1;F6TRA5	Q13838	DDX39B;hCG_2005638	Spliceosome RNA helicase DDX39B	2	88.948	9947200	13990000
HFNAPSHIR	1077.55	Q6IBH6;P61254;J3QRI7;J3QQQ9;J3QQV1;J3QRC4;J3KSS0	Q6IBH6	RPL26	60S ribosomal protein L26	3	76.17	167000000	175810000
HFVALSTNTTK	1217.64	B4DE36;B4DVJ0;A0A1W6AYU6;A0A2U3TZU2;P06744;A0A0J9YXP8;A0A0J9YX90;A0A0J9YYH3;A0A2R8Y6C7;K7EQ48	B4DE36	GPI	Glucose-6-phosphate isomerase	2	72.643	0	15619000
HGEVCPAGWKPGSDTIKPDVQK	2405.18	A0A384NPQ2;Q06830;A0A0A0MRQ5	A0A384NPQ2	PRDX1	Peroxiredoxin-1	4	67.312	33843000	103000000
HGFEAASIK	958.487	P35580;A0A8I5KZ38;A0A8I5KSC2;G1UI33;A0A8I5KTT7;Q9UE82	P35580	MYH10	Myosin-10	2	89.142	33479000	85266000
HGFEAASIKEER	1372.67	P35580;A0A8I5KZ38;A0A8I5KSC2;G1UI33;A0A8I5KTT7;Q9UE82	P35580	MYH10	Myosin-10	3	116.24	17811000	24059000
HGGGGGGFGGGGFGSR	1319.58	P35908	P35908	KRT2	Keratin, type II cytoskeletal 2 epidermal	2;3	53.6	28855000	82989000
HGNSHQGEPR	1117.5	P13645;A0A1B0GVI3	P13645	KRT10	Keratin, type I cytoskeletal 10	3	78.939	9179200	1023500
HGRPGIGATHSSR	1331.68	K7EM56;A0A0B4J2B4;S4R417;K7ELC2;P62841;K7EQJ5	K7EM56	RPS15	40S ribosomal protein S15	4	105.65	170930000	171230000
HGSLGFLPR	982.535	P39023;Q96QL0;B3KS36;H7C422;H7C3M2;B4DN06;F8WCR1	P39023	RPL3	60S ribosomal protein L3	2;3	120.46	131330000	120260000
HGVQELEIELQSQLSK	1836.96	P35527;K7EQQ3	P35527	KRT9	Keratin, type I cytoskeletal 9	2;3	126.95	53197000	71639000
HGYIGEFEIIDDHR	1699.8	I3L3P7;B2R4W8;P62244;I3L246;A8K7H3;H3BN98	H3BN98	RPS15A;hCG_1994130	40S ribosomal protein S15a	3	79.633	31284000	46602000
HIKTHQNKK	1132.65	Q68DP2;C4PGM0;Q86TP0;Q8WWU2;Q8WWU3;Q59EY3;A0A494C0Z6;Q59FX5;H0Y6K5;A0A494C070;H0Y7L6;B7ZLN9;Q02447;P08047	Q68DP2	DKFZp686O1631;Sp1;SP3;SP1	Transcription factor Sp3;Transcription factor Sp1	3	37.476	0	0
HIYYITGETK	1223.62	K9JA46;P07900;Q2VPJ6;Q8TBA7;O75322;Q86U12;Q96HX7;Q58FG0	K9JA46	EL52;HSP90AA1;HSP90AA5P	Heat shock protein HSP 90-alpha;Putative heat shock protein HSP 90-alpha A5	2;3	104.01	21254000	86436000
HLAQPDTAVISVVGSR	1648.89	Q5TCQ9	Q5TCQ9	MAGI3	Membrane-associated guanylate kinase, WW and PDZ domain-containing protein 3	3	51.265	0	12884000
HLEINPDHPIVETLR	1781.94	B4DMA2;P08238;B4DGL0;Q9H6X9;A8K3W9	B4DMA2	HSP90AB1	Heat shock protein HSP 90-beta	3;4	105.46	17048000	77477000
HLEINPDHSIIETLR	1785.94	K9JA46;P07900;Q8TBA7;O75322;Q96HX7	K9JA46	EL52;HSP90AA1	Heat shock protein HSP 90-alpha	3;4	145.69	15572000	56318000
HLIFVLNK	982.596	Q5T0F3;Q13823;B4DPI9;H0YG10	Q5T0F3	GNL2	Nucleolar GTP-binding protein 2	2	149.06	25054000	50895000
HLIPAANTGESK	1236.65	V9HW98;P62258;G9K389;G9K388;B7ZA86	V9HW98	HEL2;YWHAE;YWHAE/FAM22B fusion;YWHAE/FAM22A fusion	14-3-3 protein epsilon	2;3	98.048	11885000	78211000
HLKFLQQLGK	1210.72	B4DYV1;Q8IXP2;Q506Q0;A8K910;O60674	B4DYV1	JAK2	Tyrosine-protein kinase;Tyrosine-protein kinase JAK2	3	56.563	0	0
HLLIGVSSDR	1095.6	B4DL14;Q8TAS0;P36542;B4DFE6	B4DL14	ATP5C1	ATP synthase subunit gamma;ATP synthase subunit gamma, mitochondrial	2	60.59	7660800	11206000
HLNDDVVK	938.482	C9JKI3;Q7Z4F3;E9PCT5;A9XTE5;Q59E85;Q2TNI1;Q03135	Q2TNI1	CAV1	Caveolin;Caveolin-1	2	96.668	17885000	285040000
HLQEQLNELK	1250.66	B7Z4B6;P35240;A0A5K1VW66	B7Z4B6	NF2	Merlin	2	171.85	47121000	53269000
HLQLAIR	849.518	P0C0S8;P04908;H0YFX9;A0A0U1RR32;A0A0U1RRH7;B2R5B3;Q93077;Q7L7L0;Q6FI13;P20671;Q9BTM1;B4E0B3;Q99878;Q96KK5;A3KPC7;A4FTV9;Q08AJ9;Q16777;A0A3B3IS11;B2R5B6;A0A494C189;C9J0D1;Q71UI9;P0C0S5;C9J386;P16104;Q96QV6	P0C0S8	HIST1H2AG;HIST1H2AB;H2AFJ;HIST1H2AC;HIST3H2A;HIST2H2AA3;HIST1H2AD;HIST1H2AJ;HIST1H2AH;HIST1H2AK;HIST2H2AC;H2AFV;H2AFZ;H2AFX;HIST1H2AA	Histone H2A type 1;Histone H2A type 1-B/E;Histone H2A;Histone H2A type 1-C;Histone H2A type 3;Histone H2A type 2-A;Histone H2A type 1-D;Histone H2A.J;Histone H2A type 1-J;Histone H2A type 1-H;Histone H2A type 2-C;Histone H2A.V;Histone H2A.Z;Histone H2AX;Histone H2A type 1-A	2	151.14	701960000	578480000
HLTDAYFK	993.492	B4DRX3;Q8TBK5;Q8N5Z7;Q9HBB3;Q02878	B4DRX3	RPL6	60S ribosomal protein L6	2;3	86.472	146450000	214530000
HLTGEFEK	959.471	B5MDF5;P62826;J3KQE5;F5H018;H0YFC6	B5MDF5	RAN	GTP-binding nuclear protein Ran	2	89.752	41130000	86819000
HLTIVSLASRMKCIPYSVLLK	2428.37	J3KQ34;Q53GQ2;J3KQ41;Q9H9Q2	J3KQ34	COPS7B	COP9 signalosome complex subunit 7b	4	14.31	0	0
HLTVGLPPEPR	1214.68	A6NIT2;A6NMN0;P46020	A6NIT2	PHKA1	Phosphorylase b kinase regulatory subunit alpha, skeletal muscle isoform	3	41.399	0	0
HMLPSGFR	943.47	D3YTB1;F8W727;P62910	D3YTB1	RPL32	60S ribosomal protein L32	2;3	100.74	858040000	584020000
HMYHSLYLK	1190.59	J3QR09;J3KTE4;A0A7I2YQG2;P84098;Q53G49;Q8IWR8	J3QR09	RPL19	Ribosomal protein L19;60S ribosomal protein L19	2;3;4	141.39	584860000	731470000
HPFSFPLENQAR	1441.71	Q9BQG0;I3L1L3;I3L2H8	Q9BQG0	MYBBP1A	Myb-binding protein 1A	3	61.435	6937200	8688900
HPGSFDVVHVK	1220.63	Q96IR1;B2R491;P62701;Q53HV1;C9JEH7;A4FU11;Q496E4;P22090	Q96IR1	RPS4X;RPS4Y1	40S ribosomal protein S4;40S ribosomal protein S4, X isoform;40S ribosomal protein S4, Y isoform 1	3	117.02	106650000	120820000
HPQLHIESKFYKMMQGGVGIPSIK	2724.42	B0QY35;B0QY34;Q5U045;Q53EZ1;P49674;B0QY36	B0QY35	CSNK1E	Casein kinase I isoform epsilon	3	12.677	0	0
HQAQIDHYLGLANK	1606.82	Q53SY1;A6XGP7;H7C106;Q6IPN0;Q3LIF4;Q9NQC3	Q53SY1	RTN4;NOGOC;Nbla00271	Reticulon;Reticulon-4	3	85.271	12963000	25310000
HQEGEIFDTEK	1331.6	B4DRX3;Q8TBK5;Q8N5Z7;Q9HBB3;Q02878;B2R4K7	B4DRX3	RPL6	60S ribosomal protein L6	2;3	175.86	160070000	373090000
HQGITQLK	923.519	Q96S84	Q96S84		Ribosomal protein L15	2;3	91.9	109450000	119910000
HQGVMVGMGQK	1170.56	P68032;B7Z6P1;P68133;A8K3K1;P62736;Q7Z7J6;A6NL76;D2JYH4;P63267;B3KUD3;B3KW67;Q13707;B7Z6I1;F6UVQ4;F6QUT6;C9JFL5;B8ZZJ2;F8WB63;P63261;I3L4N8;Q8WVW5;B4E3A4;B4DVQ0;I3L3I0;I3L1U9;K7EM38;J3KT65;I3L3R2;A1E282;Q562R1;Q53GK6;Q53G99;Q53G76;Q1KLZ0;P60709;B4E335;E7EVS6;A0A2R8Y793;G5E9R0;A0A6Q8PH58;A0A2R8YGF8;C9JUM1;C9JZR7;C9JTX5	P63261	ACTC1;ACTA1;ACTA2;ACTG2;ACTG1;ACTBL2;PS1TP5BP1;ACTB	Actin, alpha cardiac muscle 1;Actin, alpha skeletal muscle;Actin, aortic smooth muscle;Actin, gamma-enteric smooth muscle;Actin, cytoplasmic 2;Actin, cytoplasmic 2, N-terminally processed;Beta-actin-like protein 2;Actin, cytoplasmic 1;Actin, cytoplasmic 1, N-terminally processed	2	88.37	288950000	484710000
HQQLLEEK	1023.53	P35580;A0A8I5KZ38	P35580	MYH10	Myosin-10	2	166.52	27576000	42375000
HSEVETDSK	1030.46	Q9NX58;A8K3Y5	Q9NX58	LYAR	Cell growth-regulating nucleolar protein	2	91.087	19419000	31504000
HSGNITFDEIVNIAR	1684.85	P30050	P30050	RPL12	60S ribosomal protein L12	3	95.428	5399500	17208000
HSGPNSADSANDGFVR	1629.71	P52597;B4DKS8	P52597	HNRNPF	Heterogeneous nuclear ribonucleoprotein F;Heterogeneous nuclear ribonucleoprotein F, N-terminally processed	3	46.892	15400000	23475000
HSQAVEELAEQLEQTK	1838.9	A0A8I5KWT8;P35579;A0A0U4BW16;Q86XU5	A0A8I5KWT8	MYH9	Myosin-9	2;3	192.65	142050000	120250000
HSQAVEELAEQLEQTKR	1995	A0A8I5KWT8;P35579;A0A0U4BW16;Q86XU5	A0A8I5KWT8	MYH9	Myosin-9	3;4	199.05	42472000	274870000
HSQFLGYPITLYLEK	1807.95	Q58FF8	Q58FF8	HSP90AB2P	Putative heat shock protein HSP 90-beta 2	2	63.091	0	26230000
HTDKADALHQQHESLEK	1985.96	Q8N1L9	Q8N1L9	BATF2	Basic leucine zipper transcriptional factor ATF-like 2	3	25.558	0	0
HTGPNSPDTANDGFVR	1683.76	P31943;A0A384MEJ3;G8JLB6;E9PCY7;A0A9L9PY23;D6RBM0;D6RIU0;D6RIT2;A0A384MDT2;D6RIH9;D6RJ04;D6RDU3;D6RFM3;P55795;D6R9T0;D6RAM1;E7EQJ0;E5RGV0;E5RGH4;H0YAQ2	P31943	HNRNPH1;HNRNPH2	Heterogeneous nuclear ribonucleoprotein H;Heterogeneous nuclear ribonucleoprotein H, N-terminally processed;Heterogeneous nuclear ribonucleoprotein H2	2;3	136.81	79800000	140410000
HVFGESDELIGQK	1457.72	B4DUI5;V9HWK1;Q53HE2;P60174;Q2QD09;U3KPZ0;U3KQF3;U3KPS5	B4DUI5	HEL-S-49;TPI1	Triosephosphate isomerase	3	123.67	14179000	35023000
HVISYSLSPFEQR	1561.79	B7Z4A1;O14949	B7Z4A1	UQCRQ	Cytochrome b-c1 complex subunit 8	3	72.958	9003000	10143000
HVLVTLGEK	994.581	F8W1R7;P60660;G3V1V0;B7Z6Z4;J3KND3;G8JLA2;F8VPF3;G3V1Y7;Q6IBG5;F8W180;F8VZU9;H0YI43;F8VXL3	F8W1R7	MYL6	Myosin light polypeptide 6	2	146.58	178610000	365640000
HVTYVVAK	915.518	Q8IY81;B4DKU3	Q8IY81	FTSJ3	pre-rRNA processing protein FTSJ3	2	104.21	224610000	268400000
HVVFIAQR	968.556	P62081;B5MCP9;A0A2R8Y623	P62081	RPS7	40S ribosomal protein S7	2;3	137.5	0	119990000
HWGGNVLGPK	1063.56	P62424;Q9BY74;Q5T8U2	P62424	RPL7A;RP-L7a	60S ribosomal protein L7a	2;3	92.439	205920000	329400000
HYCGKCCLTYCFNKPEDK	2378.99	A0A248RGE3;Q5RKT7;B2RDW1;P62979;Q8WYN9	A0A248RGE3	RPS27A;HEL112	Ubiquitin-40S ribosomal protein S27a;Ubiquitin;40S ribosomal protein S27a	4	30.945	0	0
HYFQNTQGLIFVVDSNDR	2152.03	P18085;C9JPM4;C9JAK5;F5H0C7;A0A8V8TP92;B4DJC8;B4DN70;A0A8V8TNZ0;A0A8V8TQP8;A0A8V8TNZ5;A0A8V8TQC0;F5H423;P84077;P61204;C9J1Z8;B4DEB9;A4D0Z3;B4DLJ3;P84085	P18085	ARF4;ARF3;ARF1;ARF5	ADP-ribosylation factor 4;ADP-ribosylation factor 1;ADP-ribosylation factor 3;ADP-ribosylation factor 5	3	47.09	7643100	11609000
HYGGLTGLNK	1058.55	B4DKL5;Q6P6D7;Q6FHU2;Q6FHK8;Q53G35;P18669;Q0D2Q6;P15259;Q8N0Y7	B4DKL5	PGAM1;PGAM2;PGAM4	Phosphoglycerate mutase;Phosphoglycerate mutase 1;Phosphoglycerate mutase 2;Probable phosphoglycerate mutase 4	2	76.478	0	49728000
IAGEASR	702.366	P06899;P23527;P33778;Q16778;B2R4S9;Q93079;I6L9F7;Q99879;U3KQK0;B4DR52;Q99877;A8K9J7;P62807;P58876;O60814;Q5QNW6;P57053;Q0D2M2;Q6DN03;Q6DRA6	P06899	HIST1H2BJ;HIST1H2BO;HIST1H2BB;HIST2H2BE;HIST1H2BI;HIST1H2BH;HIST1H2BM;HIST1H2BN;HIST1H2BC;HIST1H2BD;HIST1H2BK;HIST2H2BF;H2BFS;HIST2H2BC;HIST2H2BD	Histone H2B type 1-J;Histone H2B type 1-O;Histone H2B type 1-B;Histone H2B type 2-E;Histone H2B;Histone H2B type 1-H;Histone H2B type 1-M;Histone H2B type 1-N;Histone H2B type 1-C/E/F/G/I;Histone H2B type 1-D;Histone H2B type 1-K;Histone H2B type 2-F;Histone H2B type F-S;Putative histone H2B type 2-C;Putative histone H2B type 2-D	2	164.1	0	0
IAGYVTHLMK	1131.61	H3BNC9;P08708;H0YN88;A0A075B716;A4D1Q6	H3BNC9	RPS17;LOC392101	40S ribosomal protein S17	2	67.993	28498000	32360000
IAIPGLAGAGNSVLLVSNLNPER	2274.27	P26599;A6NLN1;A0A7I2V621;A0A0U1RRM4;K7EK45	P26599	PTBP1	Polypyrimidine tract-binding protein 1	3	129.2	33639000	62090000
IALLEEAK	885.517	B0YJ88;A0A2R8Y5S7;P35241;A0A2R8Y7M3;B7Z2S7	B0YJ88	RDX	Radixin	2	80.229	36664000	35095000
IALLEEAKK	1013.61	B0YJ88;A0A2R8Y5S7;P35241;A0A2R8Y7M3;B7Z2S7	B0YJ88	RDX	Radixin	3	48.423	0	0
IALTDNALIAR	1169.68	P18124;A8MUD9;O95036	P18124	RPL7;WUGSC:H_RG054D04.1	60S ribosomal protein L7	2;3	152.47	1015200000	1166200000
IANLQTDLSDGLR	1414.74	P21333;Q60FE5;Q60FE6;A6NDY9;A0A7P0NMY4;A0A087WWY3;A0A7I2V3E6;F8WE98	P21333	FLNA	Filamin-A	2	70.1	7458100	21549000
IANPVEGSTDR	1157.57	H3BRU6;Q15366;A0A384N6B9;B4DRD7;F8VZX2;F8VRH0;H3BSS4	H3BRU6	PCBP2	Poly(rC)-binding protein 2	2	73.985	11952000	13887000
IAQLEEELEEEQGNTELINDR	2471.17	A0A8I5KWT8;P35579;A0A0U4BW16;Q6ZNL4	A0A8I5KWT8	MYH9;FLJ00279	Myosin-9	2;3	160.02	169680000	513450000
IAQLEEQLDNETK	1529.76	A0A8I5KWT8;P35579;A0A0U4BW16;Q6ZNL4	A0A8I5KWT8	MYH9;FLJ00279	Myosin-9	2	149.31	271850000	691660000
IASDGLK	702.391	Q6NXR8;A8K4W0;P61247;D6RG13;B7Z3M5;E9PFI5;H0Y8L7;H0Y9Y4;D6RAT0;D6RB09;D6RAS7;D6RI02;D6RED7;D6RGE0	Q6NXR8	RPS3A	40S ribosomal protein S3a	2	104.11	666430000	244300000
IASLEVENQSLR	1357.72	P29692;E9PI39;B2RAR6;Q9H7G6;Q71RH4;A0A087X1X7;E9PK01;E9PMW7;H0YCK7;E9PQ49;E9PL12;E9PPR1;E9PIZ1;E9PRY8;E9PL71;Q9BW34;E9PN91	P29692	EEF1D	Elongation factor 1-delta	2	73.067	9639400	23015000
IATITTTHTPSQQGTQETR	2070.03	H7C4U7;H7C535;A0A455I2N7;V9P4H4;Q96QZ7;A0A087WXD2;H7C5T8;A0A087WT53	H7C4U7	MAGI1	Membrane-associated guanylate kinase, WW and PDZ domain-containing protein 1	3	79.97	2508700	29691000
IAVAAQNCYK	1136.56	B4DUI5;V9HWK1;Q53HE2;P60174;Q2QD09	B4DUI5	HEL-S-49;TPI1	Triosephosphate isomerase	2	141.78	26083000	42976000
ICFELLELLK	1276.71	O75533;H7C341	O75533	SF3B1	Splicing factor 3B subunit 1	2	67.563	0	12867000
ICGDIHGQYYDLLR	1721.82	P62136;A0A140VJS9;E9PMD7;P36873;B3KXM2;A0A087WYY5;A0A7I2V4F7;F8VR82;Q9UPN1;F8W0W8;F8VYE8	P62136	PPP1CA;PPP1CC	Serine/threonine-protein phosphatase PP1-alpha catalytic subunit;Serine/threonine-protein phosphatase;Serine/threonine-protein phosphatase PP1-gamma catalytic subunit	3	32.275	0	0
IDELEPR	870.445	V9HWJ0;B4DJ30;Q14697;F5H6X6;B4DSM6	V9HWJ0	HEL-S-164nA;GANAB	Neutral alpha-glucosidase AB	2	105.39	0	41233000
IDEPLEGSEDR	1258.57	A0A994J6U9;A0A994J4E9;B4DUQ1;A0A994J4U9;A0A994J4S7;P61978;A0A994J782;Q5EC54;B4DFF1;B3KU16;S4R359	A0A994J6U9	HNRNPK;HNRPK	Heterogeneous nuclear ribonucleoprotein K	2	129.85	128680000	257940000
IDFEDVIAEPEGTHSFDGIWK	2404.12	C9JKI3;Q7Z4F3;E9PCT5;A9XTE5;Q59E85;Q2TNI1;Q03135	Q2TNI1	CAV1	Caveolin;Caveolin-1	3	115.46	0	277850000
IDGNLVVR	884.508	P00387;A0A8J8YWN6;A0A8I5KR71;A0A8I5KW26;A0A8J8Z3C6;A0A8I5QKX1;A0A8I5KPU0;Q6ZVI6;A0A8I5QKT9;A0A8I5KYU1;A0A8I5QKL2;B1AHF3;A0A8I5KVD2	P00387	CYB5R3	NADH-cytochrome b5 reductase 3;NADH-cytochrome b5 reductase 3 membrane-bound form;NADH-cytochrome b5 reductase 3 soluble form;NADH-cytochrome b5 reductase	2	127.84	57708000	74814000
IDGNLVVRPYTPISSDDDK	2103.05	P00387;A0A8J8YWN6;A0A8I5KR71;A0A8I5KW26;A0A8J8Z3C6;A0A8I5QKX1;A0A8I5KPU0;Q6ZVI6;A0A8I5QKT9;A0A8I5KYU1;A0A8I5QKL2;B1AHF3;A0A8I5KVD2	P00387	CYB5R3	NADH-cytochrome b5 reductase 3;NADH-cytochrome b5 reductase 3 membrane-bound form;NADH-cytochrome b5 reductase 3 soluble form;NADH-cytochrome b5 reductase	3	64.275	24338000	0
IDGNLVVRPYTPISSDDDKGFVDLVIK	2974.57	P00387;A0A8J8YWN6;A0A8I5KR71;A0A8I5KW26;A0A8J8Z3C6;A0A8I5QKX1;A0A8I5KPU0;Q6ZVI6;A0A8I5QKT9;A0A8I5KYU1;A0A8I5QKL2;B1AHF3;A0A8I5KVD2	P00387	CYB5R3	NADH-cytochrome b5 reductase 3;NADH-cytochrome b5 reductase 3 membrane-bound form;NADH-cytochrome b5 reductase 3 soluble form;NADH-cytochrome b5 reductase	4	84.107	45108000	36244000
IDGTRTPRDER	1314.66	M0QZ39;M0R1C6;M0QYU7;M0QXT0;B4DLJ1;Q15853	M0QZ39	USF2	Upstream stimulatory factor 2	3	32.008	0	0
IDIIPNPQER	1193.64	B4DMA2;P08238;B4DGL0;Q6PK50;Q58FF7;O14942	B4DMA2	HSP90AB1;HSP90AB3P	Heat shock protein HSP 90-beta;Putative heat shock protein HSP 90-beta-3	2	66.621	5992400	26744000
IDISNVK	787.444	B4DRX3;Q8TBK5;Q8N5Z7;Q9HBB3;Q02878;B2R4K7	B4DRX3	RPL6	60S ribosomal protein L6	2	114.02	137950000	254650000
IDKPILK	825.532	P62917;E9PKZ0;E9PKU4;E9PP36	P62917	RPL8	60S ribosomal protein L8	2	102.3	440940000	586500000
IDKYTEVLK	1107.62	Q5QTS3;A0A384ME37;P40429;A0A7I2V2L9;Q9BSQ6;M0QYS1;Q8J015;Q53H34;Q0VGL3	Q5QTS3	RPL13A;RPL13a	60S ribosomal protein L13a	2;3	91.867	37585000	57161000
IDQLTKDWTQK	1374.71	H3BMX7;Q9P2P6	H3BMX7	STARD9	StAR-related lipid transfer protein 9	2	63.565	0	0
IDSLSAQLSQLQK	1429.78	P02545;A0A6Q8PFJ0;A0A384MQX1;Q3BDU5;Q8N519;W8QEH3;A0A804HL68;A0A6Q8PHQ9;Q5I6Y5;A0A6Q8PF80;Q5TCI8	P02545	LMNA	Prelamin-A/C;Lamin-A/C	2	84.658	10099000	17925000
IDSWENAEDFLEK	1594.72	Q5T0F3;Q13823	Q5T0F3	GNL2	Nucleolar GTP-binding protein 2	2	134.75	23216000	17413000
IDTIEIITDR	1187.64	A0A7I2V4S4;A0A7I2V4N1;A0A7I2V3P1;A0A7I2V4I6;A0A7I2V3P7;A0A7I2V323;P22626;A0A024RA28;A0A384NL58;A0A7I2V4N0;I6L957;A0A087WUI2;A0A7I2YQN4	A0A7I2V4S4	HNRNPA2B1;HNRPA2B1	Heterogeneous nuclear ribonucleoproteins A2/B1	2	147.2	17744000	37244000
IEDLSQQAQLAAAEK	1613.83	F8VZJ2;F8VNW4;B4DDI8;F8W0W4;A0A7I2V2K5;H0YHX9;A0A7I2V473;Q13765;E9PAV3	F8VZJ2	NACA	Nascent polypeptide-associated complex subunit alpha;Nascent polypeptide-associated complex subunit alpha, muscle-specific form	2	112.15	0	22206000
IEDNNTLVFIVDVK	1617.86	P62750;H7BY10;K7EJV9;K7ERT8;A8MUS3;K7EMA7	P62750	RPL23A	60S ribosomal protein L23a	2	129.84	95722000	138330000
IEDVGSDEEDDSGK	1493.6	B4DMA2;P08238;B4DGL0;Q6PK50;Q58FF8	B4DMA2	HSP90AB1;HSP90AB2P	Heat shock protein HSP 90-beta;Putative heat shock protein HSP 90-beta 2	2	93.494	0	0
IEDVTPIPSDSTR	1428.71	P62263;A0A2R8Y811	P62263	RPS14	40S ribosomal protein S14	2;3	93.058	342530000	356980000
IEEELGSK	903.455	P06733;A0A024R4F1;A0A2R8Y6G6;E2DRY6;A4QMW8	P06733	ENO1	Alpha-enolase;Enolase	2	94.114	81337000	182590000
IEEIKDFLLTAR	1446.81	P63173;J3KT73;J3QL01;J3KSP2	P63173	RPL38	60S ribosomal protein L38	2;3	54.608	10457000	13228000
IEELLSGENR	1158.59	Q53HB9;Q9NY93;H7C3E9;H7BZN7	Q53HB9	DDX56	Probable ATP-dependent RNA helicase DDX56	2	98.033	14410000	16914000
IEEVPELPLVVEDK	1607.87	Q59GY2;P36578;H3BM89;Q53G74;B4DMJ2;B4DFI6	Q59GY2	RPL4	60S ribosomal protein L4	2;3	116.54	644300000	573590000
IEEVPELPLVVEDKVEGYK	2184.16	Q59GY2;P36578;H3BM89;Q53G74;B4DMJ2;B4DFI6	Q59GY2	RPL4	60S ribosomal protein L4	2;3	121.18	1362100000	1591900000
IEEVPELPLVVEDKVEGYKK	2312.25	Q59GY2;P36578;H3BM89;Q53G74;B4DMJ2;B4DFI6	Q59GY2	RPL4	60S ribosomal protein L4	3;4	110.77	221800000	229560000
IEGVYAR	806.429	F8WBS5;F8WB72;C9K025;P18077	F8WBS5	RPL35A	60S ribosomal protein L35a	2	114.54	31191000	47218000
IEISELNR	972.524	H6VRG0;H6VRF8;H6VRG1;P04264;H6VRG3;H6VRF9;H6VRG2;P35908	H6VRG0	KRT1;KRT2	Keratin, type II cytoskeletal 1;Keratin, type II cytoskeletal 2 epidermal	2	129.4	481280000	630690000
IEQLQIQMEAAPFRSK	1887.99	K7EQR6;F8WDD6;H9KV36;O75294;X1WI24;B8ZZI7;Q6ZRH7	K7EQR6	CATSPERG;hCG_1642159	Cation channel sperm-associated protein subunit gamma	2	33.886	0	0
IESLSSQLSNLQK	1445.77	A0A0D9SFE5;Q6DC98;B4DZT3;E9PBF6;P20700	A0A0D9SFE5	LMNB1	Lamin-B1	2	74.162	0	8957700
IEVEKPFAIAK	1243.72	A0A7P0Z497;V9HWC6;P23284;A0A7P0TB45	A0A7P0Z497	HEL-S-39;PPIB	Peptidyl-prolyl cis-trans isomerase;Peptidyl-prolyl cis-trans isomerase B	2	60.019	5808600	8465400
IEVIEIMTDR	1217.63	P09651;F8W6I7;A0A024RB53;A0A7I2YQX9;Q9BSM5;A0A7I2V3R8;H0YH80;A0A2R8Y4L2;Q6IPF2;A0A7I2V3W0;Q0VAC0;A0A7I2V2L6;F8VZ49;Q32P51;F8VTQ5;A0A7I2V5U9	P09651	HNRNPA1;HNRPA1;HNRNPA1L2	Heterogeneous nuclear ribonucleoprotein A1;Heterogeneous nuclear ribonucleoprotein A1, N-terminally processed;Heterogeneous nuclear ribonucleoprotein A1-like 2	2	58.676	5080100	10199000
IEWLESHQDADIEDFK	1973.9	V9HWB4;P11021;A0A7P0TB36;A0A7P0TAI0	V9HWB4	HEL-S-89n;HSPA5	78 kDa glucose-regulated protein	2;3	126.63	9480500	78635000
IEYAKPTR	976.534	B2R959;Q6NTA2;A0A384N6C7;A0A3B3ITJ4;P14866;M0QXS5;M0R1W6;B4DPK8;A0A9L9PXI4;B4DVF8	B2R959	HNRNPL	Heterogeneous nuclear ribonucleoprotein L	2;3	72.485	54829000	84855000
IFAPNHVVAK	1094.62	M0R3D6;M0R1A7;B2R4C0;Q02543;B4DM94;M0R117;B4DM74;B4DUV3;Q53HD3;Q32XH3	M0R3D6	RPL18A	60S ribosomal protein L18a	2;3	110.81	196370000	240920000
IFIGTFK	824.48	J3QLE5;Q6LBS1;Q66K91;Q5XPV6;B4DVS0;X5DP00;Q53HE7;Q9UIS4;Q15182;P63162;P14678;J3KRY3;S4R3P3	J3QLE5	SNRPN;SNRPB	Small nuclear ribonucleoprotein-associated protein;Small nuclear ribonucleoprotein-associated protein N;Small nuclear ribonucleoprotein-associated proteins B and B	2	111.28	18647000	40981000
IFTSIGEDYDER	1443.65	E7ESE2;E9PCW0;C9JZ20;C9JW96;Q6PUJ7;Q6FHP5;Q53FV0;A8K401;P35232	E7ESE2	PHB;HEL-S-54e	Prohibitin	2	79.974	7448500	13974000
IFVGGIKEDTEEYNLR	1881.95	B4E3E6;A0A7I2V2R3;A0A7I2V5D8;A0A7I2V402;B4DDB6;A0A7I2V4J6;A0A384NL63;A0A7I2V4G0;P51991	B4E3E6	HNRPA3;HNRNPA3	Heterogeneous nuclear ribonucleoprotein A3	3	53.403	5749100	8736400
IFVGGLNPEATEEK	1502.76	D6R9P3;D6RD18;B4DMY3;D6RBZ0;Q53F64	D6R9P3	HNRNPAB		2	77.64	9435500	22303000
IFVGGLSPDTPEEK	1487.75	D6RF44;B4E0W4;H0YA96;D6RAF8;A0A994J440;H0Y8G5;Q12771;B4DTC3;A0A994J4R1;Q14103	D6RF44	HNRNPD	Heterogeneous nuclear ribonucleoprotein D0	2	77.64	9711500	27925000
IGAEVYHNLK	1142.61	P06733;A0A024R4F1;A0A2R8Y6G6;E2DRY6;K7EM90;A4UCS8	P06733	ENO1	Alpha-enolase;Enolase	2;3	124.08	82602000	223220000
IGDEDVGR	859.404	A0A7P0Z497;V9HWC6;P23284;A0A7P0T7U3;A0A7P0TB45	A0A7P0Z497	HEL-S-39;PPIB	Peptidyl-prolyl cis-trans isomerase;Peptidyl-prolyl cis-trans isomerase B	2	81.119	0	46468000
IGDELDSNMELQR	1518.7	K4JQN1;A0A0C4MW46;A0A0C4MWS3;A0A0C4MVT1;Q07812	K4JQN1	BAX;Bax	Apoptosis regulator BAX	2	45.137	5298100	5786100
IGDFGLVTSLK	1148.64	A0A7P0TAL9;Q8IW76;A0A7P0TBA9;B7ZKK7;P19525	A0A7P0TAL9	EIF2AK2	Interferon-induced, double-stranded RNA-activated protein kinase	2	117.7	12114000	28042000
IGEEEIQKPEEK	1427.71	B4E091;Q15459	B4E091	SF3A1	Splicing factor 3A subunit 1	3	35.737	7273300	11599000
IGFPWSEIR	1103.58	Q6NUR7;P15311;V9HW42;B2R6J2;B7Z5V2;J7M2B1;B7Z437;Q9UJZ6;Q9UK20;Q9UJU1;Q9UJZ2;Q9UJZ7;B0YJ88;A0A2R8Y5S7;P35241;A0A2R8Y7M3;B7Z2S7;Q6PKD3;Q05CU6;V9HWC0;P26038;A0A8V8TKR9;Q6PJT4	V9HWC0	EZR;HEL-S-105;EZR-ROS1;VIL2;RDX;HEL70;MSN	Ezrin;Tyrosine-protein kinase receptor;Radixin;Moesin	2	130.22	217130000	162270000
IGGIGTVPVGR	1024.6	Q5VTE0;Q6IPS9;A0A4D5RAN2;A0A4D5RAC7;Q6IPN6;Q6IPT9;A0A4D5RAC9;A0A7I2V659;A0A087WVQ9;P68104;Q53HQ7;Q53HM9;Q53GE9;Q53G85;Q53HR5;A8K9C4;A0A4D5RBG5;Q53GA1;A0A7I2V3H3;A0A4D5RA76;A0A4D5RA98;A0A7I2V5N4;A0A4D5RAE2;B4DNE0;Q96RE1;A0A2U3TZH3;Q9NZS6;Q05639;A0A9L9PYI8;Q8IUB0;Q53HR1;A0A4D5RAB8;Q53G89;A0A9L9PXK0;Q16577;Q96C29;Q8TBL1;Q6P082;Q6P4C9;Q96CD8;Q504Z0;A0A4D5RAR2;Q59GP5;B4E2C5;Q14222	Q5VTE0	EEF1A1P5;EEF1A1;EEF1A1L14;EEF1A2;PTI-1;EEF1A	Putative elongation factor 1-alpha-like 3;Elongation factor 1-alpha;Elongation factor 1-alpha 1;Elongation factor 1-alpha 2	2	110.87	239440000	331370000
IGGVQQDTILAEGLHFR	1852.98	F5H2D2;A0A3G2KQ93;F5H0C5;B4DW05;A0A976LZI3;A0A7I2V5F0;F5H3X6;J3KPX7;F5GY37;Q99623	F5H2D2	PHB2	Prohibitin-2	3	53.328	9407100	18840000
IGHPAPNFK	979.524	A0A384NPQ2;Q06830;A0A0A0MSI0;B2R4P2;A0A0A0MRQ5	A0A384NPQ2	PRDX1	Peroxiredoxin-1	2;3	85.265	51803000	93972000
IGLFGGAGVGK	974.555	H0YH81;Q0QEN7;V9HW31;P06576;F8W079	H0YH81	ATP5B;HEL-S-271	ATP synthase subunit beta;ATP synthase subunit beta, mitochondrial	2	92.439	7254000	15450000
IGNSYFKEEKYK	1504.76	V9HW72;A8K690;P31948	V9HW72	HEL-S-94n;STIP1	Stress-induced-phosphoprotein 1	2	18.78	0	0
IGQGYLIK	890.523	P39023;Q8TBW1;Q96QL0;Q9NY85;G5E9G0;B3KS36;Q49AJ9;Q9BT63;B5MCW2	P39023	RPL3;rpl3	60S ribosomal protein L3	2	115.46	195280000	167280000
IGQLEEQLEQEAK	1513.76	P35580;A0A8I5KZ38	P35580	MYH10	Myosin-10	2	158.47	38335000	98315000
IGSLIDVNQSK	1172.64	F5H6P7;A0A023T6R1;P61326;Q96A72	F5H6P7	MAGOHB;FLJ10292;MAGOH	Protein mago nashi homolog;Protein mago nashi homolog 2	2	134.51	17560000	0
IGTSVLQVTAR	1143.66	E9PQ73;Q8TDW7	E9PQ73	FAT3	Protocadherin Fat 3	3	26.124	0	0
IGVITNR	771.46	Q96IR1;B2R491;P62701;Q53HV1	Q96IR1	RPS4X	40S ribosomal protein S4;40S ribosomal protein S4, X isoform	2	114.02	256350000	313510000
IGVLDEGK	829.455	P46781;B5MCT8;C9JM19;B7Z732;A5D904	P46781	RPS9	40S ribosomal protein S9	2	114.78	70797000	106770000
IHFPLATYAPVISAEK	1755.96	P68363;B3KPS3;B3KT06;P68366;B4DDU2;F8VVB9;C9JDS9;Q71U36;B4DQK4;Q1ZYQ1;P0DPH8;P0DPH7;Q9UQM3;Q6PEY2	Q71U36	TUBA1B;TUBA4A;TUBA1A;TUBA2;TUBA3E	Tubulin alpha-1B chain;Tubulin alpha-4A chain;Tubulin alpha-1A chain;Tubulin alpha-3E chain	2;3	90.146	37915000	95340000
IHGVGFK	756.428	H7C2W9;C9JU56;B7Z4E3;B2R4C1;B7Z4C8;P62899;B8ZZK4	H7C2W9	RPL31	60S ribosomal protein L31	2	91.093	84551000	6973800
IIALDGDTK	944.518	B4E022;V9HWD9;Q53EM5;P29401;A0A0K0K1H9;B3KSI4;B3KPZ8	B4E022	HEL107;TKT	Transketolase	2	71.379	0	72265000
IIAPPER	794.465	P68032;B7Z6P1;P68133;A8K3K1;P62736;Q7Z7J6;D2JYH4;P63267;B3KUD3;B3KW67;A0A804HKV3;B4DUI8;B3KPP5;P63261;I3L4N8;Q8WVW5;B4E3A4;B4DVQ0;A0A804GS07;A0A6Q8PFE4;Q6PJ43;B3KWQ3;B7ZAP6;V9HVZ7;Q96FU6;A5GZ75;A4UCT3;Q96DE1;F1BXA6;Q562R1;A0A2R8YFE2;Q53GK6;Q53G99;Q53G76;Q1KLZ0;P60709;B4E335;B4DW52	P63261	ACTC1;ACTA1;ACTA2;ACTG2;ACTG1;HEL-176;ACTBL2;PS1TP5BP1;ACTB	Actin, alpha cardiac muscle 1;Actin, alpha skeletal muscle;Actin, aortic smooth muscle;Actin, gamma-enteric smooth muscle;Actin, cytoplasmic 2;Actin, cytoplasmic 2, N-terminally processed;Beta-actin-like protein 2;Actin, cytoplasmic 1;Actin, cytoplasmic 1, N-terminally processed	2	118.69	889910000	2093800000
IIDDSEITKEDDALWPPPDR	2324.12	F5H6P7;A0A023T6R1;P61326;Q96A72;F5H3U9;F5H6N1	F5H6P7	MAGOHB;FLJ10292;MAGOH	Protein mago nashi homolog;Protein mago nashi homolog 2	3	47.204	0	23029000
IIDKYEK	907.501	Q8WTT2;A8K905	Q8WTT2	NOC3L	Nucleolar complex protein 3 homolog	3	77.058	27460000	24663000
IIDVVYNASNNELVR	1717.9	Q5JR94;P62241;Q5JR95	Q5JR94	RPS8	40S ribosomal protein S8	2;3	190.15	854990000	2126900000
IIDYILHGKEEIK	1569.88	P51160	P51160	PDE6C	Cone cGMP-specific 3,5-cyclic phosphodiesterase subunit alpha	3	43.628	0	0
IIEDQQESLNK	1315.66	Q14730;B5BUB5;P05455;Q9UMH5	Q14730	SSB	Lupus La protein	2	84.213	11353000	18377000
IIGAVDQIQLTQAQLEER	2024.09	B4DPZ5;B4DNU9;Q6NZI2	B4DPZ5	PTRF	Polymerase I and transcript release factor	3	60.317	0	16507000
IIGLDQVAGMSETALPGAFK	2017.06	A0A8I5KWT8;P35579;A0A0U4BW16;Q86XU5;B4E3S1	A0A8I5KWT8	MYH9	Myosin-9	2;3	147.1	186900000	464230000
IIINPSSSLLASQDETKLPK	2153.19	B3KVW5;B4DMD7;A8K8N1;Q9NWF9	B3KVW5	RNF216	E3 ubiquitin-protein ligase RNF216	3	22.653	0	0
IIKPLQYQSTVASGTVAR	1931.08	Q5T0F3;Q13823	Q5T0F3	GNL2	Nucleolar GTP-binding protein 2	2;3	93.152	57686000	85173000
IIKYDILTKSSLK	1520.92	B4DJC0;Q9HAY6	B4DJC0	BCO1	Beta,beta-carotene 15,15-monooxygenase	2	24.382	0	0
IILDLISESPIK	1339.8	A0A994J6U9;A0A994J4E9;B4DUQ1;A0A994J4U9;A0A994J4S7;P61978;A0A994J782;A0A994J6T5;Q5T6W2;Q5EC54;B4DFF1	A0A994J6U9	HNRNPK;HNRPK	Heterogeneous nuclear ribonucleoprotein K	2	179.1	198340000	476070000
IILLFDAHK	1068.63	Q9NZN3;Q9H4M9;A0A024R571;B2R5U3;C9JC03;B4DZH9;B4DR44;A8K9B9;B4DTR4;B4DMV9;C9J2Z4;C9JDQ8;Q9H223	Q9NZN3	EHD3;EHD1;EHD4	EH domain-containing protein 3;EH domain-containing protein 1;EH domain-containing protein 4	3	47.603	1718100	6294500
IINEPTAAAIAYGLDK	1658.89	V9HWB4;P11021;A0A7P0TB36;A0A7P0TAI0;B4DEF7;P11142;V9HW22;E9PKE3;B3KTV0;Q53HF2;Q96IS6;B4E1Q1;E9PN89;B4DTX2;A0A384MDT7;P54652;E9PLF4;E9PI65	V9HWB4	HEL-S-89n;HSPA5;HSPA8;HEL-S-72p;HSPA2	78 kDa glucose-regulated protein;Heat shock cognate 71 kDa protein;Heat shock-related 70 kDa protein 2	2;3	123.64	37554000	157540000
IINEPTAAAIAYGLDKK	1786.98	P11142;V9HW22;E9PKE3;B3KTV0;Q53HF2;Q96IS6;B4E1Q1;E9PN89;B4DTX2;A0A384MDT7;P54652;E9PI65	P11142	HSPA8;HEL-S-72p;HSPA2	Heat shock cognate 71 kDa protein;Heat shock-related 70 kDa protein 2	3	72.184	21266000	36450000
IINEPTAAAIAYGLDKR	1814.99	V9HWB4;P11021;A0A7P0TB36;A0A7P0TAI0;B4DEF7	V9HWB4	HEL-S-89n;HSPA5	78 kDa glucose-regulated protein	3	93.153	0	49129000
IINEPTAAAIAYGLDR	1686.89	Q53FC7;B3KSM6;B2R6X5;A0A384NKX5;P17066;B4DHP5;Q9UQC1;P0DMV8;A8K5I0;A0A0G2JIW1;A0A1U9X7W4;B4DFN9;P0DMV9;B4DNT8;B4DI39;B4DWK5;Q59EJ3;B4DVU9;B4E1S9	P0DMV8	HSPA6;HSP70-1;HSPA1A;HEL-S-103;HSPA1B	Heat shock 70 kDa protein 6;Heat shock 70 kDa protein 1A;Heat shock 70 kDa protein 1B	2;3	77.305	6700100	16088000
IIPGFMCQGGDFTR	1597.74	P62937;V9HWF5;A8K486;Q71V99;B2RE56;F8WE65;C9J5S7;B4DM82;Q9Y536;F5H284;A0A075B759;A0A075B767;A0A0B4J2A2;A0A0H2UH34;P0DN26	P62937	PPIA;HEL-S-69p;PPIAL4A;PPIAL4D;PPIAL4E;PPIAL4C	Peptidyl-prolyl cis-trans isomerase A;Peptidyl-prolyl cis-trans isomerase A, N-terminally processed;Peptidyl-prolyl cis-trans isomerase;Peptidyl-prolyl cis-trans isomerase A-like 4A/B/C;Peptidyl-prolyl cis-trans isomerase A-like 4D	2	44.765	0	14135000
IIPTLEEYQHYK	1532.79	A0A994J6U9;A0A994J4E9;B4DUQ1;A0A994J6T5;Q5T6W2	A0A994J6U9	HNRNPK		3	74.611	15662000	22964000
IIPTLPSDKLSKIQTLK	1894.15	H7BY00;Q8WVJ9;Q15672	H7BY00	TWIST1;TWIST2	Twist-related protein 2;Twist-related protein 1	3	37.092	0	0
IIQHCSNYSTQELLR	1860.92	O00429;B4DYR6;F8VZ52;A0A994J3M8;A0A994J402;F8VUJ9;A0A8V8TQT5;Q32Q67;A0A994J696;A0A994J3G5;H0YI79;A0A994J6L8;A0A994J6A0	O00429	DNM1L	Dynamin-1-like protein	2;3	81.448	0	79651000
IISKSAAQNYTCLPDATYQK	2271.12	A0A8I5KW82;A0A590UK20;Q9BXX2	A0A8I5KW82	ANKRD30B	Ankyrin repeat domain-containing protein 30B	3	34.274	0	0
IISNASCTTNCLAPLAK	1832.91	V9HVZ4;P04406;Q2TSD0;E7EUT5;Q0QET7;A4UCT1;B4DRV9	V9HVZ4	HEL-S-162eP;GAPDH	Glyceraldehyde-3-phosphate dehydrogenase	3	43.791	27485000	37797000
IISSIEQK	916.523	V9HW98;P62258;G9K389;G9K388;B4DJF2;I3L3T1;B4DJB0;K7EIT4	V9HW98	HEL2;YWHAE;YWHAE/FAM22B fusion;YWHAE/FAM22A fusion	14-3-3 protein epsilon	1;2	101.64	36553000	15806000
IITEGFEAAK	1077.57	B4DPJ8;Q59ET3;B2R9K8;P40227;A1JUI8	B4DPJ8	CCT6A	T-complex protein 1 subunit zeta	2	75.378	11958000	32366000
IITITGTQDQIQNAQYLLQNSVK	2588.38	A0A994J6U9;A0A994J4E9;B4DUQ1;A0A994J4U9;A0A994J4S7;P61978;Q5EC54;B4DFF1;B3KU16	A0A994J6U9	HNRNPK;HNRPK	Heterogeneous nuclear ribonucleoprotein K	2;3	187.37	311600000	787340000
IITLAGPTNAIFK	1357.8	H3BRU6;Q15366;A0A384N6B9;B4DRD7;F8VZX2;F8W0G4;F8VXH9;F8W1G6;B4DLC0	H3BRU6	PCBP2	Poly(rC)-binding protein 2	2	98.943	16721000	31942000
IITLTGPTNAIFK	1387.81	Q53SS8;Q15365	Q53SS8	PCBP1	Poly(rC)-binding protein 1	2	84.17	6764600	18023000
IIVDELKQEVISTSSK	1787.99	P63244;E9KL35;J3KPE3;H0YAF8;H0Y8W2;D6RAC2;D6REE5;H0YAM7;D6RF23;H0Y9P0	P63244	GNB2L1	Guanine nucleotide-binding protein subunit beta-2-like 1;Guanine nucleotide-binding protein subunit beta-2-like 1, N-terminally processed	3	53.403	14546000	25632000
IIYGGSVTGATCK	1325.66	B4DUI5;V9HWK1;Q53HE2;P60174;Q2QD09	B4DUI5	HEL-S-49;TPI1	Triosephosphate isomerase	2	61.815	15124000	33006000
IKDPDASKPEDWDER	1799.83	B4DHR1;A0A7P0T861;K7EL50;Q53G71;V9HW88;P27797;B4E2Y9;K7EJB9	B4DHR1	CALR;HEL-S-99n	Calreticulin	3;4	87.519	9893600	80839000
IKEWYEK	994.512	P13645;A0A1B0GVI3	P13645	KRT10	Keratin, type I cytoskeletal 10	3	73.248	82667000	121020000
IKFEMEQNLR	1306.67	P35527;K7EQQ3	P35527	KRT9	Keratin, type I cytoskeletal 9	2;3	88.681	74419000	85888000
IKFPLPHR	1006.61	M0R3D6;M0R1A7;B2R4C0;Q02543;B4DM94;B4DUV3;Q53HD3;M0R0P7;Q76N54	M0R3D6	RPL18A	60S ribosomal protein L18a	3	50.607	0	17284000
IKGEHPGLSIGDVAK	1519.84	Q5T7C4;B7Z965;Q59GW1;P09429;B3KQ05;B2RPK0	Q5T7C4	HMGB1;HMGB1P1	High mobility group protein B1;Putative high mobility group protein B1-like 1	3	61.409	23108000	44666000
IKKYVGEK	963.575	A6NP24;A0A384P5L2;Q08257	A6NP24	CRYZ	Quinone oxidoreductase	2	38.792	0	0
IKSPEDHIGAVLER	1562.84	Q5T0F3;Q13823	Q5T0F3	GNL2	Nucleolar GTP-binding protein 2	3	46.318	7889800	12821000
IKYPENFFLLR	1438.8	P62136;A0A140VJS9;E9PMD7;P36873;B3KXM2;A0A087WYY5;A0A7I2V4F7;F8VR82;Q9UPN1;F8W0W8;F8VYE8;A0A8V8TQ71;A0A8V8TRH9;V9HW04;C9J9S3;C9JP48;B4DJ75;H0Y3Y6;B4E163;P62140;B7ZB67	P62136	PPP1CA;PPP1CC;HEL-S-80p;PPP1CB	Serine/threonine-protein phosphatase PP1-alpha catalytic subunit;Serine/threonine-protein phosphatase;Serine/threonine-protein phosphatase PP1-gamma catalytic subunit;Serine/threonine-protein phosphatase PP1-beta catalytic subunit	3	48.44	5380300	5836600
ILADAAAEGVPVR	1280.71	K7EPQ7;Q5BJH7	K7EPQ7	YIF1B	Protein YIF1B	2	96.89	0	0
ILASVGKK	814.528	A0A1W2PPI5;B9EIK3;Q5JSJ4	A0A1W2PPI5	DDX26B	Protein DDX26B	2	28.423	0	0
ILATPPQEDAPSVDIANIR	2019.06	B4E022;V9HWD9;Q53EM5;P29401;A0A0K0K1H9;B3KSI4;B3KPZ8;B4DVU1;E9PFF2	B4E022	HEL107;TKT	Transketolase	2;3	68.653	11512000	40594000
ILDPEGLALGAVIASSK	1652.93	Q8IY81;B4DKU3	Q8IY81	FTSJ3	pre-rRNA processing protein FTSJ3	3	107.75	222340000	207150000
ILDQSEAEK	1031.51	Q14764;X5D2M8;B4DDR2;B4DXN0;X5D7K9;B4DP93;X5DNU0	Q14764	MVP	Major vault protein	2	80.165	15572000	18214000
ILEFFGLK	965.559	A0A7P0TA97;P07237;I3L0S0;A0A7P0TA35;I3L4M2;A0A7P0TB26;A0A7P0T9D6;A0A024R8S5;B4DNL5;A0A7P0T8J3;A0A7P0T9U6;A0A7P0T8X1;I3L3P5;A0A7P0T9K9;A0A7P0TA71;H7BZ94;B4DUA5;A0A7P0T8C0;B4DLN6;H0Y3Z3;I3L514;Q96C96	A0A7P0TA97	P4HB	Protein disulfide-isomerase	2	93.262	11624000	35029000
ILEVHVDK	951.539	O60884	O60884	DNAJA2	DnaJ homolog subfamily A member 2	3	57.96	0	7126300
ILGLAPSR	825.507	B7Z591;Q9UM00;J3QQY2	B7Z591	TMCO1	Transmembrane and coiled-coil domain-containing protein 1	2	94.662	24837000	37255000
ILGLLDAYLK	1117.67	Q53YD7;P26641;B4DUP0;B4DUK7	Q53YD7	EEF1G	Elongation factor 1-gamma	2	101.64	15992000	62637000
ILGPQGNTIK	1039.6	B2R7B5;Q07666;B4DDX2;B4E043	B2R7B5	KHDRBS1	KH domain-containing, RNA-binding, signal transduction-associated protein 1	2	96.668	83456000	106400000
ILHLLTQEALSIHGVK	1771.04	P54886	P54886	ALDH18A1	Delta-1-pyrroline-5-carboxylate synthase;Glutamate 5-kinase;Gamma-glutamyl phosphate reductase	3;4	107.35	5094800	211760000
ILLAELEQLK	1168.71	P08670;V9HWE1;Q53HU8;B0YJC4;B3KRK8;A0A1B0GTT5	P08670	VIM;HEL113	Vimentin	2	144.12	948310000	2134500000
ILLAELEQLKGQGK	1538.9	P08670;V9HWE1;Q53HU8;B0YJC4;B3KRK8;A0A1B0GTT5	P08670	VIM;HEL113	Vimentin	2	47.938	2966900	2544700
ILLEAKVKELTER	1540.92	Q9UKX3	Q9UKX3	MYH13	Myosin-13	2	27.742	0	0
ILLRAANTHSSAK	1380.78	Q45QX2;Q3L8U2;C1L3E0;P29965	Q45QX2	CD40LG;TNFSF5	CD40 ligand;CD40 ligand;CD40 ligand, membrane form;CD40 ligand, soluble form	3	21.251	0	0
ILMEHIHK	1019.56	J3QR09;J3KTE4;A0A7I2YQG2;P84098;Q53G49;Q8IWR8	J3QR09	RPL19	Ribosomal protein L19;60S ribosomal protein L19	2;3	139.31	961550000	748330000
ILMVGLDAAGK	1086.61	P18085;C9JPM4;F5H0C7;A0A8V8TP92;B4DJC8;B4DN70;F5H1V1;F5H6T5;F8WDB3;A0A8V8TP99;A0A8V8TNZ0;A0A8V8TQP8;A0A8V8TNZ5;A0A8V8TQC0;F5H423;P84077;P61204;B4E190;C9J1Z8;B4DEB9;A4D0Z3;B4DLJ3;P84085	P18085	ARF4;ARF3;ARF1;ARF5	ADP-ribosylation factor 4;ADP-ribosylation factor 1;ADP-ribosylation factor 3;ADP-ribosylation factor 5	2	49.418	10441000	12369000
ILNGEVLESFQK	1375.73	C9JSF2;Q6IAT7;O75031	C9JSF2	HSF2BP	Heat shock factor 2-binding protein	3	30.331	0	0
ILPQDVILK	1037.65	B7Z6D5;B3GQE6;Q96GQ7;Q53G15	B7Z6D5	DDX27	Probable ATP-dependent RNA helicase DDX27	2	75.213	23430000	32084000
ILPTLEAVAALGNK	1408.83	B4DY09;Q53FG3;F4ZW62;Q12905;X6R6Z1;F4ZW63	B4DY09	ILF2	Interleukin enhancer-binding factor 2	2	93.058	12226000	18541000
ILQEYITQEGHK	1457.75	A0A087WZX7;K7EJL1;B4DDG7;E7ENJ6;B4DN99;B3KNH5;Q59EK3;Q9BXS5;K7EPJ8	A0A087WZX7	AP1M1	AP-1 complex subunit mu-1	3	48.568	17226000	17705000
ILSDMRSQYEVMAEQNRK	2197.06	P08727;B4DE59;K7EMS3	P08727	KRT19	Keratin, type I cytoskeletal 19	4	26.474	0	0
ILSGVVTK	815.512	P62280;M0QZC5	P62280	RPS11	40S ribosomal protein S11	2	104.37	30728000	48239000
ILSISADIETIGEILK	1713.98	A0A994J6U9;A0A994J4E9;B4DUQ1;A0A994J4U9;A0A994J4S7;P61978;A0A994J782;A0A994J6T5;Q5T6W2;A0A994J795	A0A994J6U9	HNRNPK	Heterogeneous nuclear ribonucleoprotein K	2	89.301	4115300	19538000
ILSISADIETIGEILKK	1842.07	A0A994J6U9;A0A994J4E9;B4DUQ1;A0A994J4U9;A0A994J4S7;P61978;A0A994J782;A0A994J6T5;Q5T6W2;A0A994J795	A0A994J6U9	HNRNPK	Heterogeneous nuclear ribonucleoprotein K	3	106.19	17994000	24803000
ILSKEGVIHFLELYETK	2018.11	Q13395	Q13395	TARBP1	Probable methyltransferase TARBP1	2	90.653	0	0
ILTFDQLALDSPK	1459.79	J3QQ67;Q07020;G3V203;Q0QEW2;H0YHA7;F8VUA6	J3QQ67	RPL18	60S ribosomal protein L18	2;3	252.42	4216300000	3634100000
ILVAGDSMDSVK	1233.63	O95782;B4DXJ6	O95782	AP2A1	AP-2 complex subunit alpha-1	2	51.445	7163300	16727000
ILVATNLFGR	1102.65	Q13838;A0A024RCM3;B4DP52;A0A0G2JJZ9;O00148;B4DX78;Q5STU3;A0A140T9X3;Q69YT6;H0Y400	Q13838	DDX39B;hCG_2005638;DDX39A;DKFZp547B159	Spliceosome RNA helicase DDX39B;ATP-dependent RNA helicase DDX39A	2	79.906	22370000	28116000
ILVDYDEKGYLLQIFTKPMQDR	2684.39	B5FX47	B5FX47			4	20.625	0	0
ILYSQCGDVMR	1340.62	F8W1R7;P60660;G3V1V0;B7Z6Z4;J3KND3;G8JLA2;F8VPF3;B4E368;A0A8Q3SIC5;P14649;F8W1I5;A0A8Q3SI90	F8W1R7	MYL6;MYL6B	Myosin light polypeptide 6;Myosin light chain 6B	2	104.2	30577000	68490000
ILYSSCMNEKAIEKADAK	2070.01	B4DWG8;B4DNS0;P78562	B4DWG8	PHEX	Phosphate-regulating neutral endopeptidase	3	16.123	0	0
IMGIPEEEQMGLLR	1614.81	A0A8I5KWT8;P35579;Q86XU5;B4E3S1	A0A8I5KWT8	MYH9	Myosin-9	2	47.261	15037000	45386000
IMNTFSVVPSPK	1318.7	A0A384NYT8;Q5SU16;P07437;Q5JP53;B7ZAF0;B4DY90;Q6LC01;Q5ST81;Q9BUU9;B4DQN9;B7ZAK1;B4E052;B4DE77;Q1KSF8;G3V2A3;P68371;Q8IWP6;Q8IZ29;Q8N6N5;P04350;B3KML9;M0R2D3;M0QYM7;M0R042;Q9BV28;A0A0B4J269;Q13509;Q53G92;B2RBD5;Q3ZCR3	A0A384NYT8	TUBB;XTP3TPATP1;TUBB3;TUBB4B;TUBB2C;TUBB4A	Tubulin beta chain;Tubulin beta-4B chain;Tubulin beta-4A chain;Tubulin beta-3 chain	2	66.435	9261300	16716000
IMSSPLSK	861.463	Q6IBH6;P61254;J3QRI7;J3QQQ9;J3QQV1;E5RIT6;J3QRC4;Q9UNX3;J3KSS0;E5RHH1	Q6IBH6	RPL26;RPL26L1	60S ribosomal protein L26;60S ribosomal protein L26-like 1	2	87.323	32165000	29263000
INALTAASEAACLIVSVDETIK	2288.19	B7Z1C9;B7Z7I4;Q6IBT3;Q53HV2;Q99832	B7Z1C9	CCT7	T-complex protein 1 subunit eta	3	36.523	0	0
INEILSNALK	1113.64	A0A087X0X3;M0R019;B4DEG4;P52272;Q7KYM9;Q59ES8	A0A087X0X3	HNRNPM;ORF	Heterogeneous nuclear ribonucleoprotein M	2	72.643	7904900	20204000
INFDKYHPGYFGK	1584.77	Q6NZ52;P46776;Q9BQQ5;E9PLL6	Q6NZ52	RPL27A;L27a	60S ribosomal protein L27a	3	92.925	74584000	63565000
INISEGNCPER	1287.59	H3BRU6;Q15366;A0A384N6B9;B4DRD7;F8VZX2;F8W0G4;F8VXH9;F8W1G6;B4DLC0;J3QT27;Q5MJP6;E9PFP8;P57721;F8VTZ0;Q53SS8;Q15365	H3BRU6	PCBP2;PCBP3;PCBP1	Poly(rC)-binding protein 2;Poly(rC)-binding protein 3;Poly(rC)-binding protein 1	2	107.15	15977000	29391000
INPYMSSPCHIEMILTEK	2162.02	A0A087WXM6;J3QQT2;J3KRX5;A0A0A6YYL6;P18621;J3QLC8;A0A0A0MRF8	A0A087WXM6	RPL17;RPL17-C18orf32	60S ribosomal protein L17	3	18.455	10303000	15053000
INVYYNEAAGNK	1354.65	B2R6L0;Q13885;A5D907;A5D906	B2R6L0	TUBB2A	Tubulin beta-2A chain	2	73.067	0	9819100
INVYYNEATGGK	1327.64	P68371;Q8IWP6;Q8IZ29;Q8N6N5;B3KML9;B4DNW1	P68371	TUBB4B;TUBB2C	Tubulin beta-4B chain	2	133.23	32636000	58607000
IPVQALLHLR	1158.72	Q0EFC6;B4DYK6;A0A1U9X7R2;A0A024RCR2;P36915;B4DWZ0;B7ZAS6;B4DNS8;Q6P458;A8MPZ0;Q86Z07;A0A140T8Y2;Q96QB8	Q0EFC6	HSR1;GNL1	Guanine nucleotide-binding protein-like 1	3	62.823	5169000	6919300
IQALEAELQAVSHSK	1622.86	A0A8I5KSV3;A0A8I5KVX9;A0A8I5KYV8;A0A8I5KQ98;A0A8I5KTE5;A0A8I5QKX6;A0A8I5KXF8;A0A8I5KQH9;A0A8I5KSF0;A0A8I5KWY9;Q08378	A0A8I5KSV3	GOLGA3	Golgin subfamily A member 3	3	41.378	0	10102000
IQALQQQADEAEDR	1613.76	B4DVY2;V9HW56;A0A2R8Y5V9;P67936;A0A2R8YGX3;B4DTB1;A0A590UJB9;A0A590UK79	B4DVY2	HEL-S-108;TPM4	Tropomyosin alpha-4 chain	2	132.32	17977000	36636000
IQAMIPK	799.463	B4E1F5;H0Y7V6;B2RC55;P07988	B4E1F5	SFTPB	Pulmonary surfactant-associated protein B	1	24.998	0	0
IQDKEGIPPDQQR	1522.77	P62987;Q3MIH3;Q96H31;Q5PY61;Q5U5U6;Q9UFQ0;Q96C32;Q96MH4;L8B4I8;L8B4R0;L8B196;A8K674;L8B4J3;L8B4Z6;L8B4M0;Q66K58;J3QKN0;F5GXK7;F5H747;F5H388;J3QS39;P0CG47;P0CG48;Q5UGI3;B4DV12;F5H265;M0R2S1;F5H2Z3;F5GYU3;Q59EM9;F5H6Q2;J3QTR3;M0R1V7;M0R1M6;Q49A90;F5GZ39;J3QSA3;A0A248RGE3;Q5RKT7;B2RDW1;P62979	A0A248RGE3	UBA52;UBC;UBB;DKFZp434K0435;UbC;RPS27A;HEL112	Ubiquitin-60S ribosomal protein L40;Ubiquitin;60S ribosomal protein L40;Polyubiquitin-B;Ubiquitin;Polyubiquitin-C;Ubiquitin;Ubiquitin-40S ribosomal protein S27a;Ubiquitin;40S ribosomal protein S27a	3	38.799	16422000	0
IQDWYDK	966.445	P35527	P35527	KRT9	Keratin, type I cytoskeletal 9	2	100.45	29818000	41208000
IQDWYDKK	1094.54	P35527	P35527	KRT9	Keratin, type I cytoskeletal 9	3	44.753	32194000	30305000
IQEAGTEVVK	1072.58	Q0QF37;Q75MT9;Q6FHZ0;A0A024R4K3;P40926;G3XAL0	Q0QF37	MDH2	Malate dehydrogenase;Malate dehydrogenase, mitochondrial	2	74.165	13143000	42845000
IQEVADELQK	1171.61	P18085;C9JPM4;C9JAK5	P18085	ARF4	ADP-ribosylation factor 4	2	74.376	29197000	51539000
IQLVEEELDR	1242.65	B4DVY2;V9HW56;A0A2R8Y5V9;P67936;A0A2R8YGX3;B4DTB1;A0A2R8YE05;K7ENT6;A0A2R8YHD2;A0A2R8YEU4;H0YL80;B7Z722;H7BYY1;D9YZV7;Q1ZYL5;B7Z596;A0A494BZZ2;H0YKJ4;F5H7S3;H0YK48;Q59GR8;Q8TCG4;D9YZV5;Q15657;D9YZV4;A0A0S2Z4G6;A0A0K0K1I0;Q6ZN40;P09493;H0YKX5;C9IZA2;H0YKP3;B4DTK3;Q5HYB6;A0A0S2Z4G4;B2RDE1;A0A0S2Z4I4;A0A087WWU8;J3KN67;A0A0S2Z4G8;M1VPF4;A0A2R2Y2Q3;P06753;A0A494C0P6;D6R904;A0A494C0G0	Q5HYB6	HEL-S-108;TPM4;TPM1;DKFZp686J1372;TPM3;TPM3-ROS1	Tropomyosin alpha-4 chain;Tropomyosin alpha-1 chain;Tyrosine-protein kinase receptor;Tropomyosin alpha-3 chain	2	159.37	84971000	210840000
IQNGAQGIR	955.52	P31943;A0A384MEJ3;G8JLB6;E9PCY7;A0A9L9PY23;D6RBM0;D6RIU0;D6RIT2;D6RIH9;D6RJ04;E7EN40;D6RDU3;D6RFM3;D6R9T0;D6RAM1;E7EQJ0;D6RDL0;D6RF17	P31943	HNRNPH1	Heterogeneous nuclear ribonucleoprotein H;Heterogeneous nuclear ribonucleoprotein H, N-terminally processed	2	101.69	31302000	47291000
IQNTLQKAK	1042.61	X6R3B1;P03951	X6R3B1	F11	Coagulation factor XI;Coagulation factor XIa heavy chain;Coagulation factor XIa light chain	2	58.981	0	0
IQTLPNMRSGAASQTK	1701.88	B7Z9Y8;B4DH76;Q05BL1;Q13625	B7Z9Y8	TP53BP2	Apoptosis-stimulating of p53 protein 2	2	40.589	0	0
IQTQPGYANTLR	1360.71	F8VVM2;Q8NCF7;Q53HC3;B2RE88;A0A024RBE8;A0A024RBH9;Q00325	F8VVM2	SLC25A3	Phosphate carrier protein, mitochondrial	2	96.89	42145000	25431000
IQVLQQQADDAEER	1641.8	Q5HYB6;A0A0S2Z4G4;B2RDE1;A0A0S2Z4I4;A0A087WWU8;A0A0S2Z4G8;Q8NAG3;B4DWT5;D6R904;Q5VU61	Q5HYB6	DKFZp686J1372;TPM3		2	147.72	17040000	53257000
IQVWHAEHR	1174.6	Q6NUR7;P15311;V9HW42;B2R6J2;B7Z5V2;J7M2B1;B7Z437	Q6NUR7	EZR;HEL-S-105;EZR-ROS1	Ezrin;Tyrosine-protein kinase receptor	3	47.853	14089000	14573000
IQVWHEEHR	1232.61	V9HWC0;P26038;A0A8V8TKR9;Q6PJT4	V9HWC0	HEL70;MSN	Moesin	3	75.378	43751000	0
IREEYPDR	1076.53	A0A384NYT8;Q5SU16;P07437;Q5JP53;B7ZAF0;B4DY90;Q6LC01;Q5ST81;Q9BUU9;B4DQN9;B7ZAK1;B4E052;Q9BVA1;A0A384MEE3;O43209;B7Z4N1;Q1KSF8;Q9UGA2;Q5SQY0;A6NNZ2;A0A075B736;Q3ZCM7;A1L195;Q9H4B7;A0A183YE00;A1L196;B2R6L0;Q13885;A5D907;A5D906;P68371;Q8IWP6;Q8IZ29;Q8N6N5;B3KML9	A0A384NYT8	TUBB;TUBB2B;XTP3TPATP1;DKFZp566F223;TUBB8;TUBB1;TUBB2A;TUBB4B;TUBB2C	Tubulin beta chain;Tubulin beta-2B chain;Tubulin beta-8 chain-like protein LOC260334;Tubulin beta-8 chain;Tubulin beta-1 chain;Tubulin beta-2A chain;Tubulin beta-4B chain	3	85.731	73708000	135130000
IRLENEIQTYR	1433.76	P13645;A0A1B0GVI3	P13645	KRT10	Keratin, type I cytoskeletal 10	2;3	131.28	103760000	237950000
IRMIENASEVLITPLEK	1955.08	A0A2R8Y5C0;A0A0S2Z508;A0A2R8YGB3;A0A0S2Z536;A0A2X0SSF1;Q9UNA1	A0A2R8Y5C0	ARHGAP26	Rho GTPase-activating protein 26	3	24.793	0	0
IRPFFPQQ	1031.56	D6REL8;B4E1D3;V9HVY1;P02675	D6REL8	FGB;HEL-S-78p	Fibrinogen beta chain;Fibrinopeptide B;Fibrinogen beta chain	2	86.866	1631000	44262000
IRPLTEAEK	1055.6	Q8WTT2;A8K905;B4DXL4	Q8WTT2	NOC3L	Nucleolar complex protein 3 homolog	3	97.565	29385000	31155000
ISAFGYLECSAK	1344.64	P08134;A0A024R0C8;Q5JR08;E9PQH6	P08134	RHOC	Rho-related GTP-binding protein RhoC	2	84.17	7774300	8301500
ISEQFTAMFR	1228.59	A0A384NYT8;Q5SU16;P07437;Q5JP53;B7ZAF0;B4DY90;Q6LC01;Q5ST81;Q9BUU9;B4DQN9;B7ZAK1;B4E052;Q9BVA1;B4DMU8;A0A384MEE3;Q96B85;B4DXZ5;O43209;B4DE77;B7Z4N1;B4DMJ5;Q96HX0;Q6P602;A4UCU2;B2R6L0;Q13885;P68371;Q8IWP6;Q8IZ29;Q8N6N5;P04350;B3KML9;B4DJ43;B4DFH6;Q9BV28;A0A0B4J269;Q13509;Q53G92;B2RBD5	A0A384NYT8	TUBB;TUBB2B;TUBB2C;TUBB2A;TUBB4B;TUBB4A;TUBB3	Tubulin beta chain;Tubulin beta-2B chain;Tubulin beta-2A chain;Tubulin beta-4B chain;Tubulin beta-4A chain;Tubulin beta-3 chain	2	74.92	31987000	47490000
ISEQSDAK	876.419	V9HW26;P25705	V9HW26	HEL-S-123m;ATP5A1	ATP synthase subunit alpha;ATP synthase subunit alpha, mitochondrial	2	98.997	0	0
ISGGNDKQGFPMK	1377.67	Q96DV6;A2A3R6;P62753;A2A3R5	Q96DV6	RPS6	40S ribosomal protein S6	2	47.198	0	0
ISGSILNELIGLVR	1482.88	A0A0C4DGH5;A8K8U1;Q86VP6	A0A0C4DGH5	CAND1	Cullin-associated NEDD8-dissociated protein 1	2	116.77	0	8639800
ISLGLPVGAVINCADNTGAK	1969.03	Q9BTQ7;P62829;C9JD32;J3KT29;B9ZVP7	Q9BTQ7	RPL23	60S ribosomal protein L23	2	140.1	112610000	112030000
ISLPLPNFSSLNLR	1569.89	P08670;V9HWE1;Q53HU8;B0YJC4	P08670	VIM;HEL113	Vimentin	2;3	166.62	334300000	707440000
ISQSAPVK	828.471	P46937;Q86T74;H0YCI3;B4E2Y3;K0KVU2	P46937	YAP1;DKFZp451O0517	Transcriptional coactivator YAP1	2	102.71	8162900	438180000
ISRPGDSDDSR	1203.55	B2R959;Q6NTA2;A0A384N6C7;A0A3B3ITJ4;P14866;M0QXS5;M0R1W6;B4DPK8;A0A9L9PXI4;B4DVF8;M0QYL7	B2R959	HNRNPL	Heterogeneous nuclear ribonucleoprotein L	3	58.132	90208000	127650000
ISSDCDDILHLVTNQSQMIVKEISLQNAR	3326.66	A0A3B3ISF7;A0A3B3ISJ7;A0A3B3IRN6;A0A3B3ITZ5;N0DVX5;N0DVB2;Q9HCK1	A0A3B3ISF7	ZDBF2	DBF4-type zinc finger-containing protein 2	2	43.408	0	0
ISSDLDGHPVPK	1263.65	B4E022;V9HWD9;Q53EM5;P29401;E9PFF2;F8W888;A0A0S2Z5C0	B4E022	HEL107;TKT	Transketolase	2;3	65.347	17206000	39347000
ISSLLEEQFQQGK	1505.77	Q5JR94;P62241;Q5JR95;Q9BS10	Q5JR94	RPS8	40S ribosomal protein S8	2;3	232.97	2157500000	2473400000
ISSWPKEK	973.523	B4DQZ0;Q59HB5;P12107	B4DQZ0	COL11A1	Collagen alpha-1(XI) chain	2	76.847	0	0
ISVYYNEASSHK	1396.66	Q9BV28;A0A0B4J269;Q13509;Q53G92;G3V5W4;G3V2R8;G3V3R4;G3V2N6	Q9BV28	TUBB3	Tubulin beta-3 chain	3	51.359	13475000	30096000
ISVYYNEATGGK	1300.63	A0A384NYT8;Q5SU16;P07437;Q5JP53;B7ZAF0;B4DY90;Q6LC01;B4DMU8;B4DMJ5	A0A384NYT8	TUBB	Tubulin beta chain	2	150.61	182180000	311570000
ITAAPKCKEMQNSLNNDK	2061	A0A2S0RAQ9	A0A2S0RAQ9			3	16.123	0	0
ITAFVPNDGCLNFIEENDEVLVAGFGR	2995.44	A8K517;P62266;D6RD47	A8K517	RPS23	40S ribosomal protein S23	2;3	147.91	70094000	235160000
ITAWYAEHR	1145.56	B7Z4B6;P35240;A0A5K1VW66	B7Z4B6	NF2	Merlin	3	72.643	28783000	20836000
ITESEEVVSR	1147.57	P02545;A0A6Q8PFJ0;A0A384MQX1;Q3BDU5;Q8N519;W8QEH3;A0A804HL68;A0A6Q8PHQ9;Q5I6Y5;A0A6Q8PF80;A0A6Q8PGH0;W5X314;A0A6Q8PF59;A0A6Q8PFM1	P02545	LMNA	Prelamin-A/C;Lamin-A/C	2	125.82	20903000	57461000
ITEYLCEPLR	1292.64	P63010;A0A140VJE8;A8K0G3;A8K916;Q68DI0;A0A087WU93;A0A087WZQ6;Q10567;C9J1E7;K7ERB2;K7EN71	P63010	AP2B1;DKFZp781K0743;AP1B1	AP-2 complex subunit beta;AP complex subunit beta;AP-1 complex subunit beta-1	2	107.57	10288000	15381000
ITGMLLEIDNSELLHMLESPESLR	2739.38	P11940;A0A7I2YQ88;E7EQV3;H0YAR2;A0A7I2V4N4;B4DZW4;A0A7I2V649;A0A7I2YQE4;B3KT93;E7ERJ7;B4DQX0;A0A087WTT1;A0A7I2YQ90;H0YB75;H0YAS6;H0YAS7;Q13310;B1ANR0;A0A7I2V4L7;Q6IQ30;A0A7I2V5W9;A0A7I2V598;H0Y5F5;H0YEU6;Q53GL4;Q59GZ7;A0A7I2V4V6;H0Y6X6;H0YER0	P11940	PABPC1;PABPC4	Polyadenylate-binding protein 1;Polyadenylate-binding protein;Polyadenylate-binding protein 4	3	114.84	37462000	58091000
ITITNDQNR	1073.55	V9HWB4;P11021;A0A7P0TB36;A0A7P0TAI0	V9HWB4	HEL-S-89n;HSPA5	78 kDa glucose-regulated protein	2	147.34	21468000	158490000
ITLDNAYMEK	1196.57	P14618;A0A8V8TNX9;V9HWB8;A0A804F729;A0A804F6T5;A0A8V8TMM5;H3BTN5;B4DNK4;B4DRT3;H3BQ34;H3BUW1;H3BTJ2;H3BT25	P14618	PKM;HEL-S-30	Pyruvate kinase PKM;Pyruvate kinase	2	62.823	13063000	24800000
ITLPVDFVTADKFDENAK	2022.03	B4E1H9;V9HWF4;P00558;B4DHM5;B4DHB3	B4E1H9	HEL-S-68p;PGK1	Phosphoglycerate kinase;Phosphoglycerate kinase 1	3	130.39	20830000	4291300
ITPSYVAFTPEGER	1565.77	V9HWB4;P11021;A0A7P0TB36;A0A7P0TAI0;B4DEF7	V9HWB4	HEL-S-89n;HSPA5	78 kDa glucose-regulated protein	3	67.234	5356200	28468000
ITQLEQEKSALIK	1499.86	Q96GJ3;Q86UD0	Q96GJ3	C9orf140;SAPCD2	Suppressor APC domain-containing protein 2	2	50.155	0	0
ITVTSEVPFSK	1206.65	Q7Z4W8;P35268;K7EMH1;K7ERI7;K7EJT5;K7EP65;K7EKS7;K7ELC4	Q7Z4W8	RPL22	60S ribosomal protein L22	2	123.63	543470000	655570000
IVADKDYSVTANSK	1509.77	Q5U077;A0A5F9ZHM4;P07195;F5H793;C9J7H8;A8MW50;A0A3B3IS95	Q5U077	LDHB	L-lactate dehydrogenase;L-lactate dehydrogenase B chain	2;3	69.92	23928000	66866000
IVALNAHTFLR	1253.72	M0R0P1;M0R299;M0QXL5;Q96BS4;M0R2Q4;B4DLD4;P22087;A6NHQ2	M0R0P1	FBL;FBLL1	rRNA 2-O-methyltransferase fibrillarin;rRNA/tRNA 2-O-methyltransferase fibrillarin-like protein 1	3	77.64	0	16780000
IVATKPLYVALAQR	1541.93	P11940;A0A7I2YQ88;E7EQV3;H0YAR2;A0A7I2V4N4;B4DZW4;A0A7I2V649;A0A7I2YQE4;B3KT93;E7ERJ7;B4DQX0;A0A087WTT1;A0A7I2YQ90;Q2VIP3;Q3ZCS4;Q5VX58;Q9H361;H0YB86	P11940	PABPC1;PABPC3	Polyadenylate-binding protein 1;Polyadenylate-binding protein;Polyadenylate-binding protein 3	2;3	101.53	55218000	576960000
IVEPYIAWGYPNLK	1661.88	P18124;A8MUD9;O95036	P18124	RPL7;WUGSC:H_RG054D04.1	60S ribosomal protein L7	2;3	132.01	562140000	829980000
IVGCSVHK	898.469	P07910;A8K9A4;B2R5W2;B2R603;G3V2Q1;G3V4C1;B4DY08;G3V4W0;G3V576;B3KX96;G3V575;G3V555;B4DSU6;G3V251;G3V5X6;G3V3K6;B4DMJ1;G3V4M8;G3V2H6;B3KSX3;B3KT61;Q86SE5;E5RG71	P07910	HNRNPC;RALYL	Heterogeneous nuclear ribonucleoproteins C1/C2;RNA-binding Raly-like protein	3	67.169	26262000	57568000
IVGSKPLYVALAQR	1513.9	Q13310;B1ANR0;A0A7I2V4L7;Q6IQ30;A0A7I2V5W9;A0A7I2V598;H0Y5F5;Q15164;H0YEU6;Q53GL4;Q147Y3;Q3B867;Q59GZ7;A0A7I2V4V6	Q13310	PABPC4	Polyadenylate-binding protein 4;Polyadenylate-binding protein	3	89.629	60314000	102320000
IVHGYAEK	915.481	D6RDG5;D6RF85;A0A7P0T820;Q9Y2D9;Q9UFB7	D6RDG5	ZBTB47;ZNF652	Zinc finger protein 652;Zinc finger and BTB domain-containing protein 47	2	58.167	0	0
IVIAAAKK	812.548	B7ZAK2;Q6P4H8	B7ZAK2	FAM173B	Protein FAM173B	2	50.039	0	0
IVKPNGEKPDEFESGISQALLELEMNSDLK	3329.67	P62081;B5MCP9;A0A2R8Y623	P62081	RPS7	40S ribosomal protein S7	4	113.64	73614000	52376000
IVLLDSSLEYK	1278.71	B4DUR8;B3KX11;Q59H77;P49368;Q2TU64;Q5SZX6	B4DUR8	CCT3	T-complex protein 1 subunit gamma	2	80.239	5095100	20295000
IVSQLLTLMDGLK	1429.82	P55072;A0A7P0TAW3;A0A7P0T8Q5;A0A7I2V540;C9JUP7;A0A7P0T8A3;A0A7P0TAQ1;A0A7P0Z4C6;Q96IF9;A0A7I2V2Y2;Q9HAP1;A0A7P0TAY0	P55072	VCP	Transitional endoplasmic reticulum ATPase	2	61.353	0	8137300
IVSRPEELREDDVGTGAGLLEIK	2495.32	B4DUR8;B3KX11;Q59H77;P49368	B4DUR8	CCT3	T-complex protein 1 subunit gamma	4	35.703	9424900	21926000
IVVNLTGR	870.529	I3L3P7;B2R4W8;P62244;I3L246;H3BN98	H3BN98	RPS15A;hCG_1994130	40S ribosomal protein S15a	2	117.16	57090000	96655000
IVYLYTK	898.516	P49207	P49207	RPL34	60S ribosomal protein L34	2	105.2	52878000	71618000
IWCFGPDGTGPNILTDITK	2104.03	P13639;Q8TA90;B4DPU3;Q6W6M8	P13639	EEF2	Elongation factor 2	2	85.42	0	37989000
IWHHTFYNELR	1514.74	P68032;B7Z6P1;P68133;A8K3K1;Q7Z7J6;A6NL76;A0A804HKV3;Q562X7;Q562L3;Q562X0;Q562Q8;Q562R6;Q562R5;Q562R0;Q562Q9;Q562X6;Q562Q6;Q562Q2;Q562Q0;Q562P8;Q562T0;Q562Y4;Q562Q4;Q562T4;Q562X1;Q562T6;Q562T8;Q562U0;Q562U1;Q562W2;Q562X2;Q562X4;Q562T5;Q562T3;P63261;I3L4N8;Q8WVW5;B4E3A4;B4DVQ0;A0A804GS07;A0A6Q8PFE4;I3L3I0;I3L1U9;K7EM38;J3KT65;I3L3R2;A1E282;Q6S8J3;A5A3E0;P0CG38;L0R5C4;Q562N0;Q562L5;P0CG39;Q9BYX7;Q5…	P63261	ACTC1;ACTA1;ACT;ACTG1;POTEE;POTEF;POTEI;POTEM;POTEJ;POTEKP;PS1TP5BP1;ACTB	Actin, alpha cardiac muscle 1;Actin, alpha skeletal muscle;Actin, cytoplasmic 2;Actin, cytoplasmic 2, N-terminally processed;POTE ankyrin domain family member E;POTE ankyrin domain family member F;POTE ankyrin domain family member I;POTE ankyrin domain family member J;Putative beta-actin-like protein 3;Putative beta-actin-like protein 3, N-terminally processed;Actin, cytoplasmic 1;Actin, cytoplas…	2;3;4	134.75	353330000	940940000
IYCPPEASVLLASYAVQAK	2079.07	B7Z4B6;P35240;A0A5F9ZHA0	B7Z4B6	NF2	Merlin	2	62.088	20799000	27106000
IYELAAGGTAVGTGLNTR	1762.92	A0A804HI24;A0A0S2Z4C3;P07954	A0A804HI24	FH	Fumarate hydratase, mitochondrial	2	81.431	0	7819500
IYLICQIVR	1176.67	H0YB76;E5RFJ0;A0A2X0SFD3;Q92608	H0YB76	DOCK2	Dedicator of cytokinesis protein 2	3	39.022	0	0
IYVDDGLISLQVK	1461.81	P14618;A0A8V8TNX9;V9HWB8;A0A804F729;A0A804F6T5;A0A8V8TMM5;H3BTN5;B4DNK4;B4DRT3;H3BQ34	P14618	PKM;HEL-S-30	Pyruvate kinase PKM;Pyruvate kinase	2	72.006	20352000	1290400
KAAGGATPK	799.455	P16403	P16403	HIST1H1C	Histone H1.2	2	61.962	0	0
KAALAGLLR	911.592	B3KQZ8;Q5VZ46	B3KQZ8	KIAA1614	Uncharacterized protein KIAA1614	3	48.794	0	0
KAAVGVK	671.433	Q59GY2;P36578;B4DMJ6;H3BM89;Q53G74	Q59GY2	RPL4	60S ribosomal protein L4	2	114.02	31891000	33445000
KAEAVVNTVDISER	1529.8	Q8IY81;B4DKU3	Q8IY81	FTSJ3	pre-rRNA processing protein FTSJ3	2;3	112.43	151090000	142420000
KAEFIQDGR	1062.55	Q9NYZ0;B2RE23;B4E252;Q6UWH4	Q9NYZ0	AD021;FAM198B	Protein FAM198B	3	42.287	0	0
KAFEEAEK	950.471	P55072;A0A7P0TAW3;A0A7P0T8Q5;A0A7I2V540;C9JUP7;A0A7P0T8A3;A0A7P0TAQ1;A0A7P0Z4C6;Q96IF9;A0A7I2V2Y2;A0A7I2V5G8;Q9HAP1;A0A7P0TAY0	P55072	VCP	Transitional endoplasmic reticulum ATPase	2	98.033	0	73064000
KAGNFYVPAEPK	1319.69	P18124;A8MUD9;C9JIJ5;C9JZ88	P18124	RPL7	60S ribosomal protein L7	2;3	81.865	332820000	331660000
KAHLGTALK	937.571	A8K517;P62266;D6RD47;D6RIX0;D6R9I7;D6RDJ2	A8K517	RPS23	40S ribosomal protein S23	2;3	136.99	1854600000	1330500000
KAIIIFVPVPQLK	1464.94	P62081;B5MCP9	P62081	RPS7	40S ribosomal protein S7	3	56.951	13092000	9290100
KALAAAGYDVEK	1234.66	A3R0T8;P10412;B2R984;Q4VB24;A3R0T7;P16402;Q02539;A1L407;P22492;P16403	A3R0T8	HIST1H1E;HIST1H1D;HIST1H1A;HIST1H1T;HIST1H1C	Histone H1.4;Histone H1.3;Histone H1.1;Histone H1t;Histone H1.2	2;3	142.1	1027300000	674940000
KALAAGGYDVEK	1220.64	P16401	P16401	HIST1H1B	Histone H1.5	2;3	121.08	868890000	1244700000
KALELDQER	1100.58	B0YJ88;A0A2R8Y5S7;P35241;A0A2R8Y7M3;B7Z2S7	B0YJ88	RDX	Radixin	3	83.998	11545000	12507000
KALVDILSEVSK	1300.76	Q9BQG0;I3L1L3;B4DZZ1	Q9BQG0	MYBBP1A	Myb-binding protein 1A	3	32.624	0	0
KANLQIDQINTDLNLER	1997.05	A0A8I5KWT8;P35579;A0A0U4BW16;Q6ZNL4	A0A8I5KWT8	MYH9;FLJ00279	Myosin-9	3	140.22	61100000	149390000
KAPDFVFYAPR	1309.68	Q6NUR7;P15311;V9HW42;B2R6J2;B7Z5V2;J7M2B1;B7Z437;Q9UJZ6;Q9UK20;Q9UJU1;Q9UJZ2;Q9UJZ8;B0YJ88;A0A2R8Y5S7;P35241;A0A2R8Y7M3;B7Z2S7;Q6PKD3;Q05CU6;V9HWC0;P26038;A0A8V8TKR9;Q6PJT4	V9HWC0	EZR;HEL-S-105;EZR-ROS1;VIL2;RDX;HEL70;MSN	Ezrin;Tyrosine-protein kinase receptor;Radixin;Moesin	3	55.401	34773000	35480000
KAQQELEEQTR	1358.68	V9HWC0;P26038;A0A8V8TKR9	V9HWC0	HEL70;MSN	Moesin	2	76.143	22249000	21998000
KASDVHEVR	1039.54	P14618;A0A8V8TNX9;V9HWB8;A0A804F729;A0A804F6T5;A0A8V8TMM5;H3BTN5;B4DNK4;B4DRT3;H3BQ34;Q8WUW7;Q504U3	P14618	PKM;HEL-S-30;PKM2	Pyruvate kinase PKM;Pyruvate kinase	2;3	105.4	63329000	126440000
KASGPPVSELITK	1325.76	A3R0T8;P10412;B2R984;Q4VB24;A3R0T7;P16402;P16403	A3R0T8	HIST1H1E;HIST1H1D;HIST1H1C	Histone H1.4;Histone H1.3;Histone H1.2	2;3	191.53	3794500000	2701800000
KASGPPVSELITKAVAASK	1853.06	A3R0T8;P10412;B2R984;P16402;P16403	A3R0T8	HIST1H1E;HIST1H1D;HIST1H1C	Histone H1.4;Histone H1.3;Histone H1.2	4	22.653	0	0
KATGAATPK	843.481	A3R0T8;P10412;Q4VB24;A3R0T7	A3R0T8	HIST1H1E	Histone H1.4	2	90.15	306560000	382090000
KATGPPVSELITK	1339.77	P16401	P16401	HIST1H1B	Histone H1.5	2;3	201	2719800000	3950400000
KDAEAWFNEK	1236.58	P13645;A0A1B0GVI3;Q7Z3Y7	P13645	KRT10;KRT28	Keratin, type I cytoskeletal 10;Keratin, type I cytoskeletal 28	3	99.568	9855600	14810000
KDDEENYLDLFSHK	1751.8	B2R7B5;Q07666;B4DDX2;B4E043	B2R7B5	KHDRBS1	KH domain-containing, RNA-binding, signal transduction-associated protein 1	3;4	132.24	88031000	141910000
KDDEVQVVR	1086.57	Q6IBH6;P61254;J3QRI7;J3QQQ9;J3QQV1;E5RIT6;J3QRC4;Q9UNX3	Q6IBH6	RPL26;RPL26L1	60S ribosomal protein L26;60S ribosomal protein L26-like 1	2	155.84	113710000	118810000
KDDPTLLSSGR	1187.61	B7Z972;A0A384MDK7;A0A3F2YNX8;P22061;F6S8N6	B7Z972	PCMT1	Protein-L-isoaspartate O-methyltransferase;Protein-L-isoaspartate(D-aspartate) O-methyltransferase	2	104.22	24070000	37381000
KDDPVTNLNNAFEVAEK	1902.93	A0A8V8TL71;F5GXS2;O43707;H7C144;A0A0S2Z3G9;B4DSX0;B4E337	A0A8V8TL71	ACTN4	Alpha-actinin-4	3	25.186	12269000	8188200
KDDTDDEIAK	1148.52	P27824;A0A7P0TAE9;A0A7P0T937;A0A7P0TB65;A0A7P0Z484;A0A7P0T840;A0A7P0T8G1;A0A7P0T9L0;A0A7P0Z4D6;A0A7P0TAR9;Q16094;D6RAQ8;A0A7P0Z4H2;A0A7P0TAN9;A0A7P0T8N1;D6RAU8	P27824	CANX	Calnexin	2	105.98	12504000	44774000
KDELSDWSLAGEDDRDSR	2092.93	B4DXZ6;P51114;A0A0F7KYT8;A0A8V8TMQ1;A0A0F7L1S3;A0A8V8TNP6;A0A0F7L0Q8;B4DGH9;E7EU85;B4DM21;E9PFF5;B4DM78;H7C4S4	B4DXZ6	FXR1	Fragile X mental retardation syndrome-related protein 1	3	40.179	2470200	8070800
KDGFLHETLLDR	1442.75	Q14331	Q14331	FRG1	Protein FRG1	3	54.023	6121300	11083000
KDLSLEENNNFSK	1536.74	B7Z5W7	B7Z5W7		Stathmin	2	33.961	0	0
KDPGVPNSAPFK	1255.66	Q9BVP2;C9JYH9;C9JZT7;B4DMU5	Q9BVP2	GNL3	Guanine nucleotide-binding protein-like 3	2;3	103.34	165220000	166790000
KDSETGENIR	1147.55	A0A7I2YQB2;A0A7I2V2G2;A0A7I2V2S7;D6RCD7;B7Z4V2;V9HW84;A0A384P5G6;Q8N1C8;P38646;A0A7I2V3F7;B7Z4T3	A0A7I2YQB2	HSPA9;HEL-S-124m	Stress-70 protein, mitochondrial	2	68.846	0	0
KDTEDINKPK	1186.62	Q8WTT2;A8K905;B4DXL4	Q8WTT2	NOC3L	Nucleolar complex protein 3 homolog	2;3	146.69	82774000	76219000
KDVDGAYMTK	1126.53	H6VRG0;H6VRF8;H6VRG1;P04264;H6VRG3;H6VRF9;H6VRG2	H6VRG0	KRT1	Keratin, type II cytoskeletal 1	2	70.1	0	14011000
KDWYDVK	952.465	Q6NXR8;A8K4W0;P61247;D6RG13;B7Z3M5;E9PFI5;H0Y8L7;H0Y9Y4;D6RI02;A4D1I1	Q6NXR8	RPS3A;LOC402287	40S ribosomal protein S3a	3	61.561	16740000	22802000
KEAPAPPK	836.476	P62750	P62750	RPL23A	60S ribosomal protein L23a	2	144.12	564700000	526480000
KEDAKPSK	901.487	A0A3B3IRT3	A0A3B3IRT3			2	50.966	0	0
KEDLVFIFWAPESAPLK	1989.06	V9HWI5;P23528;G3V1A4;E9PP50;E9PK25;E9PQB7;Q549N0;Q9Y281	V9HWI5	HEL-S-15;CFL1;CFL2	Cofilin-1;Cofilin-2	3	85.808	44699000	80657000
KEDLYLKPIQR	1401.8	P13639;Q8TA90;Q6PK56;B4DRE8	P13639	EEF2	Elongation factor 2	2;3;4	111.86	51005000	105380000
KEEELQAALAR	1256.67	A0A8I5KWT8;P35579;A0A0U4BW16;Q86XU5;Q99529;Q7Z406	A0A8I5KWT8	MYH9;MYH14	Myosin-9;Myosin-14	2;3	152.86	321310000	1113300000
KEEELQGALAR	1242.66	P35580;A0A8I5KZ38	P35580	MYH10	Myosin-10	2;3	89.08	62402000	118390000
KEELLDSR	988.519	A0A8V8TQ63;Q9ULH4	A0A8V8TQ63	LRFN2	Leucine-rich repeat and fibronectin type-III domain-containing protein 2	2	50.607	0	0
KEFSPFGSITSAK	1397.72	Q13310;B1ANR0;A0A7I2V4L7;Q6IQ30;A0A7I2V5W9;A0A7I2V598;H0Y5F5;Q15164;H0YEU6;Q53GL4;Q147Y3;Q3B867;Q59GZ7	Q13310	PABPC4	Polyadenylate-binding protein 4;Polyadenylate-binding protein	2;3	72.652	18546000	25409000
KEGKIYR	892.513	B3KTD5;B4E240;Q92575	B3KTD5	UBXN4	UBX domain-containing protein 4	2	68.312	0	0
KESLKSAK	889.523	Q8NBV9;Q9Y6U3	Q8NBV9	SCIN	Adseverin	2	35.88	0	0
KESYSIYVYK	1278.65	P06899;P23527;P33778;Q16778;Q8N257;Q6DN03;Q6DRA6	P06899	HIST1H2BJ;HIST1H2BO;HIST1H2BB;HIST2H2BE;HIST3H2BB;HIST2H2BC;HIST2H2BD	Histone H2B type 1-J;Histone H2B type 1-O;Histone H2B type 1-B;Histone H2B type 2-E;Histone H2B type 3-B;Putative histone H2B type 2-C;Putative histone H2B type 2-D	2;3	110.53	103430000	141080000
KESYYEKLK	1186.62	Q6P1S2	Q6P1S2	C3orf33	Protein C3orf33	2	24.155	0	0
KETVWQLPLFGR	1472.81	A0A8E4NGV0	A0A8E4NGV0			3	21.671	0	0
KEVMNYRQTR	1323.67	A8MY87;A0A2R8Y4X0;A0A0A0MQW1;A0A2R8Y5H9;Q8IVT5	A8MY87	KSR1	Kinase suppressor of Ras 1	2	29.087	0	0
KEWEELYK	1123.56	Q9UF55;Q96MT7	Q9UF55	DKFZp434A2017;CFAP44	Cilia- and flagella-associated protein 44	3	44.447	0	0
KFAYLGR	853.481	Q5QTS3;A0A384ME37;P40429;A0A7I2V5L3;A0A7I2V2L9;Q9BSQ6;M0QYS1;Q8J015;Q53H34;Q0VGL3	Q5QTS3	RPL13A;RPL13a	60S ribosomal protein L13a	2	74.717	0	0
KFDQLLAEEK	1219.64	P35580;A0A8I5KZ38;O14729;O14794;Q68D89;A0A8I5KWT8;P35579;A0A0U4BW16;Q7Z406;B4E177;A1L2Z2	A0A8I5KWT8	MYH10;DKFZp686D10126;MYH9;MYH14	Myosin-10;Myosin-9;Myosin-14	2;3	84.658	265480000	776620000
KFLDGIYVSEK	1297.69	Q53Z07;P32969;D6RAN4;A0A2R8Y5Y7;H0Y9V9;Q2NKY6;H0Y9R4	Q53Z07	RPL9	60S ribosomal protein L9	2;3	41.704	12664000	23310000
KFLVHNVK	983.592	D3YTB1;F8W727;P62910	D3YTB1	RPL32	60S ribosomal protein L32	3	69.984	206980000	195490000
KGAGDGSDEEVDGK	1362.59	A0A8I5KWT8;P35579;A0A0U4BW16;Q6ZNL4	A0A8I5KWT8	MYH9;FLJ00279	Myosin-9	2	278.27	0	0
KGAGSVFR	820.456	P62917;E9PKZ0;E9PKU4;G3V1A1;E9PP36;B4DVG7	P62917	RPL8	60S ribosomal protein L8	2	53.891	149540000	178870000
KGDGGGAGGGGGGGGSGGGGSGGGGGGGSSRPPAPQENTTSEAGLPQGEAR	4178.86	Q9UKM9	Q9UKM9	RALY	RNA-binding protein Raly	4	8.703	15830000	0
KGDIFLVR	946.56	P55072;A0A7P0TAW3;A0A7P0T8Q5;A0A7I2V540;C9JUP7;A0A7P0T8A3;A0A7P0TAQ1;A0A7P0Z4C6;A0A7I2V2Y2;A0A7I2V5G8;Q9HAP1	P55072	VCP	Transitional endoplasmic reticulum ATPase	3	53.753	0	8724500
KGDSSAEELK	1062.52	Q6NZ55;A8K4C8;P26373	Q6NZ55	RPL13	60S ribosomal protein L13	2;3	150.04	551110000	579480000
KGEIFELK	962.544	P63010;A0A140VJE8;A8K0G3;A8K916;Q68DI0;A0A087X253;B4DWG4;A0A087WU93;A0A087WZQ6;A0A087WYD1;Q10567;C9J1E7;B4DIL5;K7ERB2;K7EN71;K7EKZ5;K7EJX1;A0A087WXS3	P63010	AP2B1;DKFZp781K0743;AP1B1	AP-2 complex subunit beta;AP complex subunit beta;AP-1 complex subunit beta-1	2	111.46	41045000	40251000
KGESQTDIEITR	1375.69	B4DUR8;B3KX11;Q59H77;P49368;Q2TU64	B4DUR8	CCT3	T-complex protein 1 subunit gamma	3	31.526	8239200	27954000
KGGWAGRK	858.482	Q5T653	Q5T653	MRPL2	39S ribosomal protein L2, mitochondrial	2	51.572	0	0
KGHAVGDIPGVR	1204.67	A8K517;P62266;D6RD47	A8K517	RPS23	40S ribosomal protein S23	2;3;4	107.83	1378100000	897910000
KGPAAIQK	811.492	P35527	P35527	KRT9	Keratin, type I cytoskeletal 9	2	138.37	116420000	98145000
KGPQGYGFNLHSDK	1546.75	Q15599;Q6NTG0;H3BQS0;H3BN50;H3BUQ9	Q15599	SLC9A3R2	Na(+)/H(+) exchange regulatory cofactor NHE-RF2	3	57.794	37499000	38687000
KGPSTVTDLEDTKR	1545.8	O94973;B7Z5S9;A0A8I5KPP9;A0A0G2JS82;A0A0G2JQM1;B7Z1Q4	O94973	AP2A2	AP-2 complex subunit alpha-2	3	46.41	0	30035000
KGQGGAGAGDDEEED	1433.55	P46781	P46781	RPS9	40S ribosomal protein S9	2	99.283	35907000	0
KGQSEEIQK	1045.54	C9JXB8;A0A994J4A5;C9JNW5;V9HW01;P83731	C9JXB8	RPL24;HEL-S-310	60S ribosomal protein L24	2	199.46	1302500000	1716800000
KGQVIQF	818.465	J3KQN4;P83881;R4GN19;Q969Q0;B2R4V2	J3KQN4	RPL36A;RPL36AL	60S ribosomal protein L36a;60S ribosomal protein L36a-like	1	89.903	733320000	834080000
KGTDVNVFNTILTTR	1677.9	P04083;Q5TZZ9;A0A4D5RAB7;A0A4D5RAG0;A0A4D5RAI5;A0A4D5RA86;A0A4D5RAJ5;A0A4D5RAA2;A0A4D5RAA5;A0A4D5RAU4;B4DL19;A0A4D5RAH8	P04083	ANXA1	Annexin A1;Annexin	3	63.128	6949900	20365000
KGTVEGFEPADNK	1390.67	H0YLA2;P37108	H0YLA2	SRP14	Signal recognition particle 14 kDa protein	2;3	87.667	52256000	94675000
KGVNLPGAAVDLPAVSEK	1763.98	P14618;A0A8V8TNX9;V9HWB8;A0A804F729;A0A804F6T5;A0A8V8TMM5;H3BTN5;B4DNK4;B4DRT3;H3BQ34;Q8WUW7;Q504U3	P14618	PKM;HEL-S-30;PKM2	Pyruvate kinase PKM;Pyruvate kinase	3	58.246	13150000	49048000
KHAKEHSTMQK	1323.67	A0A8I5QJE7;A0A8I5KYY7;A0A7P0MRI8;A0A8I5KQI1;A0A8I5KQZ0;A0A8I5KS50;A0A8I5KXD7;A0A8I5KRP3;A0A8I5QL35;A0A8I5KRK2;A0A8I5KR92;A0A8I5KX82;A0A8J8Z831;A0A8I5KRA0;A0A8I5KPD4;A0A8I5KW09;A0A8I5KPQ9;A0A8I5KX58;A0A8I5KXW3;A0A8I5KQ87;Q15147	A0A8I5QJE7	PLCB4	1-phosphatidylinositol 4,5-bisphosphate phosphodiesterase beta-4	2	36.557	0	0
KHLEINPDHPIVETLR	1910.04	B4DMA2;P08238;B4DGL0;Q9H6X9;A8K3W9	B4DMA2	HSP90AB1	Heat shock protein HSP 90-beta	4	23.33	8242000	12861000
KHPDASVNFSEFSK	1591.76	Q5T7C4;B7Z965;Q59GW1;P09429;Q9NYD7;A0A286R9D9;Q75MM1	Q5T7C4	HMGB1;HMG1;WUGSC:H_NH0244E06.1	High mobility group protein B1	3	79.614	12747000	32644000
KHQQLLEEK	1151.63	P35580;A0A8I5KZ38	P35580	MYH10	Myosin-10	2	74.376	17105000	38520000
KIEDNNTLVFIVDVK	1745.96	P62750;H7BY10;K7EJV9;K7ERT8;A8MUS3;K7EMA7	P62750	RPL23A	60S ribosomal protein L23a	2;3	87.519	45981000	34272000
KIEEIKDFLLTAR	1574.9	P63173;J3KT73;J3QL01;J3KSP2	P63173	RPL38	60S ribosomal protein L38	3	85.287	33593000	30594000
KIEISQHAK	1052.6	C9J4Z3;P61513;G5E9R3;M0R0A1;Q6P4E4;E9PEL3;M0R2L6	C9J4Z3	RPL37A	60S ribosomal protein L37a	2;3	122.33	453410000	340570000
KIPNPDFFEDLEPFR	1862.92	P27824;A0A7P0TAE9;A0A7P0T937;A0A7P0TB65;A0A7P0T840;A0A7P0T8G1;A0A7P0T9L0;A0A7P0Z4D6;D6RGY2	P27824	CANX	Calnexin	3	82.55	5482400	26782000
KIQALQQQADEAEDR	1741.86	B4DVY2;V9HW56;A0A2R8Y5V9;P67936;A0A2R8YGX3;B4DTB1;A0A590UJB9;A0A590UK79	B4DVY2	HEL-S-108;TPM4	Tropomyosin alpha-4 chain	2	156.69	6655200	26186000
KIQVLQQQADDAEER	1769.89	Q5HYB6;A0A0S2Z4G4;B2RDE1;A0A0S2Z4I4;A0A087WWU8;A0A0S2Z4G8;Q8NAG3;B4DWT5;D6R904;Q5VU61	Q5HYB6	DKFZp686J1372;TPM3		2;3	143.97	58941000	148460000
KKAEAVVNTVDISER	1657.9	Q8IY81;B4DKU3	Q8IY81	FTSJ3	pre-rRNA processing protein FTSJ3	2	85.845	8300300	9795900
KKEELLK	886.549	P42766;F2Z388	P42766	RPL35	60S ribosomal protein L35	2	143.11	564680000	475130000
KKVDDDLGTIESLEEAK	1888.96	P35580;A0A8I5KZ38	P35580	MYH10	Myosin-10	3	34.87	8585500	12249000
KKVEAQLQELQVK	1539.9	A0A8I5KWT8;P35579;A0A0U4BW16;Q86XU5	A0A8I5KWT8	MYH9	Myosin-9	2;3;4	153.38	230480000	528110000
KLAEEEDLFDSAHPEEGDLDLASESTAHAQSSK	3555.61	B7Z2Z1;B7ZLP5;A8K329;Q15424;B7Z1C7;B7Z2F6;B7Z5X3	B7Z2Z1	SAFB	Scaffold attachment factor B1	4	13.845	6048000	11515000
KLAVNMVPFPR	1270.72	A0A384NYT8;Q5SU16;P07437;Q5JP53;B7ZAF0;B4DY90;Q6LC01;Q5ST81;Q9BUU9;B4DQN9;B4E052;Q9BVA1;B4DMU8;A0A384MEE3;Q96B85;B4DXZ5;O43209;B4DE77;B7Z4N1;Q1KSF8;Q96HX0;Q9UGA2;Q5SQY0;A6NNZ2;A0A075B736;Q3ZCM7;Q9H4B7;A0A183YE00;B2R6L0;Q13885;P68371;Q8IWP6;Q8IZ29;Q8N6N5;P04350;B3KML9;B4DJ43;B4DFH6;Q9BV28;A0A0B4J269;Q13509;Q53G92;B2RBD5;Q3ZCR3	A0A384NYT8	TUBB;TUBB2B;XTP3TPATP1;TUBB2C;DKFZp566F223;TUBB8;TUBB1;TUBB2A;TUBB4B;TUBB4A;TUBB3	Tubulin beta chain;Tubulin beta-2B chain;Tubulin beta-8 chain-like protein LOC260334;Tubulin beta-8 chain;Tubulin beta-1 chain;Tubulin beta-2A chain;Tubulin beta-4B chain;Tubulin beta-4A chain;Tubulin beta-3 chain	3	56.404	9670300	19511000
KLDELYGTWR	1279.66	Q59GY2;P36578;B4DMJ6;H3BM89;Q53G74;B4DMJ2	Q59GY2	RPL4	60S ribosomal protein L4	2;3	116.52	651810000	758480000
KLDGETTDLQDQIAELQAQIDELK	2713.37	P35580;A0A8I5KZ38	P35580	MYH10	Myosin-10	3	94.301	0	110170000
KLDPGSEETQTLVR	1571.82	Q53YD7;P26641;B4DUP0	Q53YD7	EEF1G	Elongation factor 1-gamma	3	93.823	32095000	56137000
KLEEEQIILEDQNCK	1887.92	A0A8I5KWT8;P35579;A0A0U4BW16;Q86XU5;Q99529	A0A8I5KWT8	MYH9	Myosin-9	2;3	182.08	125410000	258500000
KLEELEKEEELR	1543.81	Q8N4P8;Q53GS0;D2CFK9;Q9BZE4;B4DHR2	Q8N4P8	GTPBP4	Nucleolar GTP-binding protein 1	3	66.285	34186000	33747000
KLEGDSTDLSDQIAELQAQIAELK	2614.33	A0A8I5KWT8;P35579;A0A0U4BW16;Q86XU5;Q99529	A0A8I5KWT8	MYH9	Myosin-9	2;3	208.17	268050000	1015600000
KLESTESR	948.488	P02545;A0A6Q8PFJ0;A0A384MQX1;Q3BDU5;Q8N519;W8QEH3;A0A804HL68;A0A6Q8PHQ9;Q5I6Y5;Q5TCI8;B4DFR3	P02545	LMNA	Prelamin-A/C;Lamin-A/C	2	97.093	14271000	27965000
KLETNPDIKPSNVEPMEK	2068.05	Q9BVP2;C9JYH9;C9JZT7;B4DMU5	Q9BVP2	GNL3	Guanine nucleotide-binding protein-like 3	3;4	69.979	114390000	58329000
KLEVEANNAFDQYR	1695.82	B1AK87;B1AK85;B2R7T8;A0A384MR50;B1AK88;B4DWA6;P47756;A0A6I8PRV6	B1AK87	CAPZB	F-actin-capping protein subunit beta	3	24.467	6660100	19011000
KLFQRSTPAITLESPDIK	2043.14	B1AHF3;A0A8I5KVD2	B1AHF3	CYB5R3		2	33.307	0	0
KLILDSAR	914.555	B4E022;V9HWD9;Q53EM5;P29401;A0A0K0K1H9;B3KSI4;B3KPZ8;B4DVU1	B4E022	HEL107;TKT	Transketolase	2	53.968	8643900	17259000
KLLEGEECR	1132.55	P35908;Q01546;O95678;H0YIC5;P13647;B4E1T1;B4DL32;B4DRU6;P48668;P02538;A0A0S2Z428;A8K2I0;B2R853;B4DRR0;H0YI76;B4DRY0;B4DKV4	P35908	KRT2;KRT76;KRT75;KRT73;KRT5;KRT6C;KRT6A	Keratin, type II cytoskeletal 2 epidermal;Keratin, type II cytoskeletal 2 oral;Keratin, type II cytoskeletal 75;Keratin, type II cytoskeletal 5;Keratin, type II cytoskeletal 6C;Keratin, type II cytoskeletal 6A	2;3	57.59	29948000	56590000
KLLEGEESR	1059.56	P08670;V9HWE1;Q53HU8;B0YJC4;B3KRK8;B0YJC5;L7RDA5;Q45VM6;Q45VM7;Q53SB5;Q45VM8;A5Z217;P17661;A0A384NPX1;B3KWQ6;P41219;H7C5W5;Q7L4M3;Q96GE1	P08670	VIM;HEL113;DES;tmp_locus_29;PRPH	Vimentin;Desmin;Peripherin	2	89.355	172050000	463450000
KLNVTEQEK	1087.59	P06733;A0A024R4F1;K7EM90;A0A2R8YEM5;A0A2R8Y879;A4UCS8;A0A2R8Y6I8;L0R849	P06733	ENO1;EDARADD	Alpha-enolase;Enolase	2	178.55	61002000	182260000
KLPDSFFKPPEPK	1528.83	P46937	P46937	YAP1	Transcriptional coactivator YAP1	3;4	51.546	0	71372000
KLPIDVTEGEVISLGLPFGK	2111.19	P26599;A6NLN1;A0A7I2V621;A0A0U1RRM4;A0A7I2V4H6;A0A6Q8PEX4;Q59H49;K7ES59;K7EKJ7;K7ELW5	P26599	PTBP1	Polypyrimidine tract-binding protein 1	3	81.016	27452000	65180000
KLVAIVDPHIK	1231.77	V9HWJ0;B4DJ30;Q14697;F5H6X6;B4DSM6;B4DIW2;E9PKU7;B4DZ53	V9HWJ0	HEL-S-164nA;GANAB	Neutral alpha-glucosidase AB	3	37.426	0	11430000
KLVIIEGDLER	1283.74	Q5HYB6;A0A0S2Z4G4;B2RDE1;A0A0S2Z4I4;A0A087WWU8;J3KN67;A0A0S2Z4G8;Q8NAG3;B4DWT5;M1VPF4;A0A2R2Y2Q3;B4DQ80;P06753;A0A494C0P6;Q8NAH0;Q5VU62;Q6LDX7	Q5HYB6	DKFZp686J1372;TPM3;TPM3-ROS1;HEL-S-82p	Tyrosine-protein kinase receptor;Tropomyosin alpha-3 chain	2;3	98.249	32795000	67759000
KLVIIESDLER	1313.76	B7Z722;H7BYY1;D9YZV7;Q1ZYL5;B7Z596;A0A494BZZ2;H0YKJ4;F5H7S3;H0YK48;Q59GR8;Q8TCG4;A0A994J554;A0A494C0V8;H0YL42;D9YZV5;Q15657;D9YZV4;A0A0S2Z4G6;A0A0K0K1I0;Q6ZN40;P09493;H0YKX5	B7Z722	TPM1	Tropomyosin alpha-1 chain	3	64.55	9661500	21053000
KLVILEGELER	1297.76	B4DVY2;V9HW56;A0A2R8Y5V9;P67936;A0A2R8YGX3;A0A2R8YE05;K7ENT6;A0A2R8YHD2;A0A2R8YEU4;A0A5F9UN72;U3KQK2;B4E3P1	B4DVY2	HEL-S-108;TPM4;TPM2	Tropomyosin alpha-4 chain	3	69.01	12259000	24565000
KLVLILNK	939.648	Q9BVP2	Q9BVP2	GNL3	Guanine nucleotide-binding protein-like 3	2;3	149.4	64660000	85923000
KLVWIPSER	1126.65	P35580;A0A8I5KZ38;A0A8I5KSC2;G1UI33;A0A8I5KTT7;Q9UE82	P35580	MYH10	Myosin-10	3	60.892	7229700	12580000
KLVWVPSDK	1070.61	A0A8I5KWT8;P35579;A0A0U4BW16;Q86XU5;B4E3S1;A0A8I5KYI1;Q5BKV1;A0A8I5KU92;B1AH99	A0A8I5KWT8	MYH9	Myosin-9	2;3	86.67	91043000	299610000
KLYDIDVAK	1063.59	P62750;H7BY10;K7EJV9;K7ERT8;A8MUS3;K7EMA7	P62750	RPL23A	60S ribosomal protein L23a	2;3	133.57	1132400000	1353600000
KMEDSVGCLETAEEVK	1823.83	A0A8I5KWT8;P35579;A0A0U4BW16	A0A8I5KWT8	MYH9	Myosin-9	3	75.574	10304000	40260000
KMEDSVGCLETAEEVKR	1979.93	A0A8I5KWT8;P35579;A0A0U4BW16	A0A8I5KWT8	MYH9	Myosin-9	3;4	140.81	58315000	131840000
KMQQNIQELEEQLEEEESAR	2460.14	A0A8I5KWT8;P35579;A0A0U4BW16;Q86XU5	A0A8I5KWT8	MYH9	Myosin-9	3	25.544	14186000	27346000
KMSAPKSQVEK	1231.66	B2R7R4;A8K973;Q71SF7;Q96C24	B2R7R4	SYTL4	Synaptotagmin-like protein 4	2	75.378	0	0
KNAVIGNNK	956.54	C9J8P8;G5E9V7;B7Z637	C9J8P8	ARMC8		2	47.849	0	0
KNPSSPLYTTLGVITK	1717.96	Q5J7U2;O95478	Q5J7U2	CDK105;NSA2	Ribosome biogenesis protein NSA2 homolog	3	22.846	14301000	15176000
KPAAAGVK	740.454	P16401	P16401	HIST1H1B	Histone H1.5	2	107.59	150530000	366470000
KPAAATVTK	885.528	P16403	P16403	HIST1H1C	Histone H1.2	1;2	108.57	2312700000	1126500000
KPAGATPK	768.449	P16401	P16401	HIST1H1B	Histone H1.5	2	114.5	0	0
KPEDWDERPK	1298.63	P27824;A0A7P0TAE9;A0A7P0T937;A0A7P0TB65;A0A7P0Z484;A0A7P0T840;A0A7P0T8G1;A0A7P0T9L0;A0A7P0Z4D6;A0A7P0TAR9;D6RGY2;Q16094;Q6ZP56	P27824	CANX	Calnexin	2;3	94.465	8458200	29139000
KPFSQHVR	997.546	B4DRX3;Q8TBK5;Q8N5Z7;Q9HBB3;Q02878;B2R4K7;F8VZ45;U3KQR5;F8VR69	B4DRX3	RPL6	60S ribosomal protein L6	2;3	130.64	74512000	0
KPGVYTK	791.454	M0R151;M0QYW4;A0A1R3UDR5;Q9UBX7	M0R151	KLK11	Kallikrein-11;Kallikrein-11 inactive chain 1;Kallikrein-11 inactive chain 2	2;3	123.69	1504000000	1484300000
KPIPLENPK	1034.61	Q8WTT2;A8K905	Q8WTT2	NOC3L	Nucleolar complex protein 3 homolog	2;3	61.691	23460000	30444000
KPMQVKTPR	1083.62	A0A8Q3SHQ6;A0A8Q3SHQ2;A0A804HJ25;A0A8Q3SHK7;A0A804HIR9;A0A499FJI4;A0A804HKQ1;A0A804HL12;O75592	A0A8Q3SHQ6	MYCBP2	E3 ubiquitin-protein ligase MYCBP2	3	48.796	0	0
KPSETQELVQQVLSLATQDSDNPDLR	2910.46	P63010;A0A140VJE8;A8K0G3;A8K916;Q68DI0;A0A087X253;B4DWG4;A0A087WU93;A0A087WZQ6;A0A087WYD1;Q96EL6	P63010	AP2B1;DKFZp781K0743	AP-2 complex subunit beta;AP complex subunit beta	3	122.79	45411000	64104000
KPVTVHSR	922.535	J3QR09;J3KTE4;A0A7I2YQG2;P84098;Q53G49;Q8IWR8;A0A7I2V4U6;A0A7I2V2L0;A0A7I2V512	J3QR09	RPL19	Ribosomal protein L19;60S ribosomal protein L19	3	76.345	0	29562000
KPYVLNDLEAEASLPEKK	2043.09	Q9Y3C1;D6RIC3;A0A0C4DGU5;Q9P0T8	Q9Y3C1	NOP16	Nucleolar protein 16	4	69.111	27927000	50524000
KQAMLNASKQQVTGK	1630.88	H0YCT6;Q9NTG0;E9PEM0;Q53TH6;Q1ZYL3;A0A087X0P1;A0A2X0SFW4;A0A0C4DFY6;E7EV07;Q9NR80	H0YCT6	ARHGEF4;DKFZp434G2016	Rho guanine nucleotide exchange factor 4	3	17.8	0	0
KQELEEICHDLEAR	1768.84	A0A8I5KWT8;P35579;A0A0U4BW16;Q86XU5	A0A8I5KWT8	MYH9	Myosin-9	2;3;4	207.66	244580000	729180000
KQELEEILHDLESR	1737.89	P35580;A0A8I5KZ38	P35580	MYH10	Myosin-10	3;4	137.21	80056000	110380000
KQELLEALTK	1171.68	B2RDN9;P12956;B4E356;B4DE32;B1AHC9;Q6IC76	B2RDN9	XRCC6;G22P1	X-ray repair cross-complementing protein 6	3	63.694	0	6325600
KQMVIDVLHPGK	1363.76	E7ETK0;A0A2R8Y849;A0A2R8YD14;P62847	E7ETK0	RPS24	40S ribosomal protein S24	2;3;4	56.225	148980000	185740000
KQQQLSALK	1042.61	P35580;A0A8I5KZ38	P35580	MYH10	Myosin-10	2	127.68	22197000	35743000
KQSGYGGQTKPIFR	1565.83	J3KQN4;P83881;H0Y5B4;H7BZ11;H7BY91;H0Y3V9;Q969Q0	J3KQN4	RPL36A;RPL36A-HNRNPH2;RPL36AL	60S ribosomal protein L36a;60S ribosomal protein L36a-like	2;3;4	116.84	73053000	24574000
KREELSNVLAAMR	1515.82	Q9Y3U8	Q9Y3U8	RPL36	60S ribosomal protein L36	3;4	82.543	94393000	84785000
KSAEFLLHMLK	1315.73	A0A087WXM6;J3QQT2;J3KRX5;A0A0A6YYL6;P18621;J3QLC8;A0A0A0MRF8;J3KRB3;A0A087WWH0;J3QS96;A0A087WY81	A0A087WXM6	RPL17;RPL17-C18orf32	60S ribosomal protein L17	3;4	77.64	163960000	307670000
KSAPATGGVK	914.519	Q71DI3;Q16695;P68431;Q5TEC6	Q71DI3	HIST2H3A;HIST3H3;HIST1H3A;HIST2H3PS2	Histone H3.2;Histone H3.1t;Histone H3.1;Histone H3	2	89.679	174590000	189570000
KSAPSTGGVK	930.513	K7EMV3;B4E380;A0A590UJJ6;B4DEB1;K7EK07;B2R6Y1;B2R4P9;K7ES00;P84243;Q6TXQ4;A8K4Y7;A0A1X8XL64;K7EP01	K7EMV3	H3F3B;H3F3A	Histone H3;Histone H3.3	2	100.88	125180000	125060000
KSDIDEIVLVGGSTR	1587.85	V9HWB4;P11021;A0A7P0TB36	V9HWB4	HEL-S-89n;HSPA5	78 kDa glucose-regulated protein	2;3	123.63	5251500	61858000
KSDVEAIFSK	1122.59	P07910;A8K9A4;B2R5W2;B2R603;G3V2Q1;G3V4C1;B4DY08;G3V4W0;G3V576;B3KX96;G3V575;G3V555;B4DSU6;G3V251;G3V5X6;G3V3K6;B4DMJ1;Q6PKD2;A0A0G2JPF8;O60812;A0A0G2JNQ3;B2RXH8;P0DMR1;B7ZW38;G3V4M8;G3V2H6;Q569J8	P07910	HNRNPC;HNRPCL1;HNRNPCL1;HNRNPCL2;HNRNPCL4;HNRNPCL3;HNRPC	Heterogeneous nuclear ribonucleoproteins C1/C2;Heterogeneous nuclear ribonucleoprotein C-like 1;Heterogeneous nuclear ribonucleoprotein C-like 2;Heterogeneous nuclear ribonucleoprotein C-like 4;Heterogeneous nuclear ribonucleoprotein C-like 3	2;3	117.94	79020000	141980000
KSGVGNIFIK	1061.62	P11940;A0A7I2YQ88;E7EQV3;H0YAR2;A0A7I2V4N4;B4DZW4;A0A7I2V649;A0A7I2YQE4;B3KT93;A0A7I2YQ90;Q4VXU2;E5RGH3;A0A6Q8JFT6;E5RJB9;E5RH24;B4DM75;Q96DU9;A0A6Q8JFV4	P11940	PABPC1;PABPC1L;PABPC5	Polyadenylate-binding protein 1;Polyadenylate-binding protein;Polyadenylate-binding protein 1-like;Polyadenylate-binding protein 5	2	103.55	33213000	44001000
KSGVGNVFIK	1047.61	Q13310;B1ANR0;A0A7I2V4L7;Q6IQ30;A0A7I2V5W9;A0A7I2V598;H0YEQ8;B1ANR1;Q5JQF8	Q13310	PABPC4;PABPC1L2A	Polyadenylate-binding protein 4;Polyadenylate-binding protein;Polyadenylate-binding protein 1-like 2	2	56.013	6868400	17851000
KTCTTVAFTQVNSEDK	1827.87	P62424;Q9BY74;Q5T8U2	P62424	RPL7A;RP-L7a	60S ribosomal protein L7a	3	63.145	24282000	45963000
KTCTTVAFTQVNSEDKGALAK	2268.14	P62424;Q9BY74;Q5T8U2	P62424	RPL7A;RP-L7a	60S ribosomal protein L7a	3;4	58.564	48245000	59664000
KTTDTASVQNEAK	1391.69	Q53G58;B3KN06;Q59EA2;Q9ULV4;B4E3S0;B4DMH3;H0YHL7;B7Z9V0	Q53G58	CORO1C	Coronin;Coronin-1C	2	112.13	24233000	0
KTTHFVEGGDAGNR	1487.71	P18124;A8MUD9;O95036	P18124	RPL7;WUGSC:H_RG054D04.1	60S ribosomal protein L7	3	76.759	72556000	90126000
KTTHFVEGGDAGNREDQINR	2243.07	P18124;A8MUD9;O95036	P18124	RPL7;WUGSC:H_RG054D04.1	60S ribosomal protein L7	3;4	84.499	125230000	165060000
KTTIHIK	839.523	A0A2R8YF04;Q3ZCN5	A0A2R8YF04	OTOGL	Otogelin-like protein	2	47.067	0	0
KTVGVEPAADGK	1170.62	H0YKD8;P46779;H0YLP6;H0YMF4;Q59F34	H0YKD8	RPL28	60S ribosomal protein L28	2;3	151.26	207900000	200210000
KTYVGDQLQR	1206.64	Q546R4;Q9H2T7;H0YAS2;Q658U9;H0YBM6;Q8IVM9	Q546R4	RANBP17;DKFZp666P032	Ran-binding protein 17	2	31.934	0	0
KVACIGAWHPAR	1364.71	P39023;Q8TBW1;Q96QL0;Q9NY85;G5E9G0;Q49AJ9;Q9BT63;H7C422;B5MCW2;B2R7Y3;Q92901	P39023	RPL3;rpl3;RPL3L	60S ribosomal protein L3;60S ribosomal protein L3-like	3	45.077	14185000	11020000
KVAPAPAVVK	978.623	P62424;Q5T8U3	P62424	RPL7A	60S ribosomal protein L7a	3	45.598	35045000	70621000
KVDDDLGTIESLEEAK	1760.87	P35580;A0A8I5KZ38	P35580	MYH10	Myosin-10	3	114.27	22940000	51303000
KVEAQLQELQVK	1411.8	A0A8I5KWT8;P35579;A0A0U4BW16;Q86XU5	A0A8I5KWT8	MYH9	Myosin-9	2;3	104.52	156660000	379280000
KVEELKAAHIETMAK	1696.92	F8WCZ8;H7C4C9;Q3B820	F8WCZ8	FAM161A	Protein FAM161A	3	17.8	0	0
KVESLQEEIAFLK	1532.85	P08670;V9HWE1;B0YJC4;B3KRK8;B0YJC5	P08670	VIM;HEL113	Vimentin	2;3	188.91	363190000	993810000
KVGTFFSEVKPAGPTVEQQGEMAR	2592.3	P54886	P54886	ALDH18A1	Delta-1-pyrroline-5-carboxylate synthase;Glutamate 5-kinase;Gamma-glutamyl phosphate reductase	4	35.546	0	36736000
KVHPAVVIR	1017.64	Q9BTQ7;P62829;J3KTJ3;C9JD32;J3KT29;J3QQT9	Q9BTQ7	RPL23	60S ribosomal protein L23	3	62.582	17916000	32187000
KVIEASDVVLEVLDAR	1754.98	Q9BVP2	Q9BVP2	GNL3	Guanine nucleotide-binding protein-like 3	3	105.28	30202000	35975000
KVIQYLAYVASSHK	1605.89	A0A8I5KWT8;P35579;Q86XU5;B4E3S1;A0A8I5KYI1;Q5BKV1;A0A8I5KU92;Q9UMJ0	A0A8I5KWT8	MYH9	Myosin-9	3;4	60.901	33876000	76440000
KVISSANR	873.503	P62917;E9PKZ0;G3V1A1;E9PP36	P62917	RPL8	60S ribosomal protein L8	2	148.33	223630000	258330000
KVKCTAPQYVDFVMSSVQK	2214.12	B4DTJ1;B4DKJ9;Q70IA6	B4DTJ1	MOB2	MOB kinase activator 2	4	15.09	0	0
KVLISYELKACNPK	1661.92	M0R2L8;Q6UXV1	M0R2L8	IZUMO2	Izumo sperm-egg fusion protein 2	3	24.72	0	0
KVLQLLR	868.586	P18124;A8MUD9;O95036;C9JIJ5;C9JZ88	P18124	RPL7;WUGSC:H_RG054D04.1	60S ribosomal protein L7	2	104.25	120840000	127430000
KVLSPYDLTHKGK	1484.84	Q9NX20	Q9NX20	MRPL16	39S ribosomal protein L16, mitochondrial	3	29.328	0	0
KVPGVTAIELDEDTGTFR	1946.99	B4DXZ6;P51114;A0A0F7KYT8;A0A8V8TMQ1;A0A0F7L1S3;A0A8V8TNP6;A0A0F7L0Q8;B4DGH9;E7EU85;B4DM21;E9PFF5;B4DM78	B4DXZ6	FXR1	Fragile X mental retardation syndrome-related protein 1	3	62.203	17016000	33245000
KVPQVSTPTLVEVSR	1638.93	F6KPG5;A0A0C4DGB6;Q56G89;B2RBS8;B4DPP6;P02768;H0YA55;B4DPR2;A8K9P0;D6RHD5;B7WNR0;A0A087WWT3;C9JKR2	F6KPG5	ALB	Serum albumin	3	56.514	27746000	39937000
KVQLVESGGGLVK	1312.77	A0A109PS32	A0A109PS32			2	24.792	0	0
KVVDPFSK	918.517	Q6NXR8;A8K4W0;P61247;B7Z3M5;E9PFI5;H0Y8L7;H0Y9Y4;D6RI02	Q6NXR8	RPS3A	40S ribosomal protein S3a	2	99.136	29671000	38917000
KVVNPLFEK	1072.63	P62424;Q5T8U3	P62424	RPL7A	60S ribosomal protein L7a	2;3	131.5	134850000	206930000
KVWLDPNETNEIANANSR	2070.01	J3QR09;J3KTE4;A0A7I2YQG2;P84098;Q53G49;Q8IWR8;A0A7I2V4U6;A0A7I2V2L0;A0A7I2V512;A0A7I2V638	J3QR09	RPL19	Ribosomal protein L19;60S ribosomal protein L19	3	66.777	33053000	40820000
KVYASQR	850.466	Q59GY2;P36578;B4DMJ6;H3BM89;Q53G74;B4DMJ2;B4DFI6	Q59GY2	RPL4	60S ribosomal protein L4	2	110.61	0	194980000
KYEDEINKR	1193.6	P35908;Q01546;P12035	P35908	KRT2;KRT76;KRT3	Keratin, type II cytoskeletal 2 epidermal;Keratin, type II cytoskeletal 2 oral;Keratin, type II cytoskeletal 3	2;3	174.02	164070000	243390000
KYELGRPAANTK	1346.73	Q5JR94;P62241;Q5JR95	Q5JR94	RPS8	40S ribosomal protein S8	4	72.731	45698000	51211000
KYEMFAQTLQQSR	1628.8	P55072;A0A7P0TAW3;A0A7P0T8Q5;A0A7I2V540;C9JUP7;A0A7P0T8A3;Q96IF9;Q0IIN5;Q9NTC4;A0A7P0TA22	P55072	VCP;DKFZp434K0126	Transitional endoplasmic reticulum ATPase	3	68.277	0	17667000
KYNWSAK	895.455	P61927;D6RG19	P61927	RPL37	60S ribosomal protein L37;Ribosomal protein L37	2	104.45	564290000	460790000
LAAAILGGVDQIHIKPGAK	1871.1	M0R0P1;M0R299;M0QXL5;Q96BS4;M0R2Q4;B4DLD4;P22087;M0R2U2;M0R1H0;M0R2B0	M0R0P1	FBL	rRNA 2-O-methyltransferase fibrillarin	4	50.653	0	12381000
LAADDFR	806.392	P13645;A0A1B0GVI3;Q7Z3Y7;K7EMD9;O76015;Q92764;B4E2P9;B2RA03;C4AM86;Q15323;I6L965;B4E204;F8VZY9;Q14525;P05783;Q6A165;Q2M2I5;O76013;O76014;Q14532;P02533;P08779;Q04695;P19012;B3KVF5;K7EPJ9;C9JM50;B4E2J5;B4DWU0;P08727;B4DE59	P13645	KRT10;KRT28;KRT13;KRT38;KRT35;KRT31;KRT18;KRT33B;KRTHA7;KRT24;KRT36;KRT37;KRT32;KRT14;KRT16;KRT17;KRT15;KRT19	Keratin, type I cytoskeletal 10;Keratin, type I cytoskeletal 28;Keratin, type I cuticular Ha8;Keratin, type I cuticular Ha5;Keratin, type I cuticular Ha1;Keratin, type I cuticular Ha3-II;Keratin, type I cytoskeletal 18;Keratin, type I cytoskeletal 24;Keratin, type I cuticular Ha6;Keratin, type I cuticular Ha7;Keratin, type I cuticular Ha2;Keratin, type I cytoskeletal 14;Keratin, type I cytoskelet…	2	128.75	434440000	550870000
LAASGEGGLQELSGHFENQK	2071	A0A2Z6ATB6;Q16643;D6RFI1	A0A2Z6ATB6	DBN1	Drebrin	3	87.49	23805000	33807000
LAATNALLNSLEFTK	1604.88	B2RBR9;Q14974;B7Z5M1;J3KTM9;B7Z752	B2RBR9	KPNB1	Importin subunit beta-1	2	144.47	0	25220000
LAAVDATVNQVLASR	1526.84	A0A384NPU5;Q15084	A0A384NPU5	PDIA6	Protein disulfide-isomerase A6	2	87.363	3211000	9771700
LAAVQLLQFLAPK	1410.86	Q9NXF1;B7Z9D5;B4E149	Q9NXF1	TEX10	Testis-expressed sequence 10 protein	2	118.26	20556000	24799000
LACDFLAR	964.48	Q8IY81;J3KS36	Q8IY81	FTSJ3	pre-rRNA processing protein FTSJ3	2	150.02	147500000	181140000
LADALQELR	1027.57	P02545;A0A6Q8PFJ0;A0A384MQX1;Q3BDU5;Q8N519;W8QEH3;A0A804HL68;A0A6Q8PHQ9;Q5I6Y5;A0A6Q8PF80;Q5TCI8	P02545	LMNA	Prelamin-A/C;Lamin-A/C	2	157.86	15450000	33436000
LAEALYIADR	1133.61	Q9ULA6;Q6P151;G3V4X8;B7Z9X2;B4DY36;Q6I9S2;G3V3A4;B4DEG7;Q13573	Q9ULA6	SNW1	SNW domain-containing protein 1	2	84.213	6111500	6727500
LAEDGPAER	956.456	H7C4U7;H7C535;A0A455I2N7;V9P4H4;Q96QZ7;A0A087WXD2;H7C5T8;A0A087WT53	H7C4U7	MAGI1	Membrane-associated guanylate kinase, WW and PDZ domain-containing protein 1	2	77.732	11515000	14236000
LAEEEDLFDSAHPEEGDLDLASESTAHAQSSK	3427.52	B7Z2Z1;B7ZLP5;A8K329;Q15424;B7Z1C7;B7Z2F6;B7Z5X3	B7Z2Z1	SAFB	Scaffold attachment factor B1	4	14.931	14286000	23949000
LAEIGAPIQGNR	1237.68	Q7Z3K9;Q13435;E9PJT3;E9PJ04;H0YCG1;E9PPJ0	Q7Z3K9	DKFZp781L0540;SF3B2	Splicing factor 3B subunit 2	2	93.649	7190800	13114000
LAELEEALQK	1142.62	P13647;B4E1T1;B4DL32;H0YI76	P13647	KRT5	Keratin, type II cytoskeletal 5	2	112.84	38521000	44500000
LAEQAER	815.414	V9HWD6;B5BU24;P31946;Q4VY20;Q4VY19;A0A0J9YWE8;Q59EQ2;D0PNI1;E7EX29;P63104;E7ESK7;E9PD24;E7EVZ2;E5RGE1;E5RIR4;V9HW98;P62258;G9K389;G9K388;B4DJF2;I3L3T1;B4DJB0;I3L0W5;P27348;E9PG15;Q53RR5;B3KNB4;P61981;B4DE78;P31947;Q04917;B2R6N6;F8WEB6;A2IDB1	D0PNI1	HEL-S-1;YWHAB;YWHAZ;HEL2;YWHAE;YWHAE/FAM22B fusion;YWHAE/FAM22A fusion;YWHAQ;YWHAG;SFN;YWHAH	14-3-3 protein beta/alpha;14-3-3 protein beta/alpha, N-terminally processed;14-3-3 protein zeta/delta;14-3-3 protein epsilon;14-3-3 protein theta;14-3-3 protein gamma;14-3-3 protein gamma, N-terminally processed;14-3-3 protein sigma;14-3-3 protein eta	2	166.34	0	456450000
LAGESESNLR	1074.53	P55072;A0A7P0TAW3;A0A7P0T8Q5;A0A7I2V540;C9JUP7;A0A7P0T8A3;A0A7P0TAQ1;A0A7P0Z4C6;Q96IF9;A0A7I2V2Y2;A0A7I2V5G8;Q9HAP1;A0A7P0TAY0	P55072	VCP	Transitional endoplasmic reticulum ATPase	2	112.84	19795000	115750000
LAHEVGWK	938.497	Q5QTS3;A0A384ME37;P40429;A0A7I2V5L3;A0A7I2V2L9;Q9BSQ6;M0QYS1;Q8J015;Q53H34;Q0VGL3	Q5QTS3	RPL13A;RPL13a	60S ribosomal protein L13a	3	62.546	99941000	142010000
LAHYNKR	900.493	P06899;P23527;P33778;Q16778;B2R4S9;Q93079;I6L9F7;Q99879;U3KQK0;B4DR52;Q99877;A8K9J7;P62807;P58876;O60814;Q5QNW6;Q99880;Q0D2M2;Q8N257;Q6DN03;Q6DRA6	P06899	HIST1H2BJ;HIST1H2BO;HIST1H2BB;HIST2H2BE;HIST1H2BI;HIST1H2BH;HIST1H2BM;HIST1H2BN;HIST1H2BC;HIST1H2BD;HIST1H2BK;HIST2H2BF;HIST1H2BL;HIST3H2BB;HIST2H2BC;HIST2H2BD	Histone H2B type 1-J;Histone H2B type 1-O;Histone H2B type 1-B;Histone H2B type 2-E;Histone H2B;Histone H2B type 1-H;Histone H2B type 1-M;Histone H2B type 1-N;Histone H2B type 1-C/E/F/G/I;Histone H2B type 1-D;Histone H2B type 1-K;Histone H2B type 2-F;Histone H2B type 1-L;Histone H2B type 3-B;Putative histone H2B type 2-C;Putative histone H2B type 2-D	2	128.89	130210000	97866000
LALDLEIATYR	1276.7	H6VRG0;H6VRF8;H6VRG1;P04264;H6VRG3;H6VRF9;H6VRG2	H6VRG0	KRT1	Keratin, type II cytoskeletal 1	2	153.05	43202000	31049000
LALGQINIAK	1039.64	Q8N4P8;Q53GS0;D2CFK9;Q9BZE4;O60747;Q5T3R7	Q8N4P8	GTPBP4	Nucleolar GTP-binding protein 1	2	101.33	22136000	28820000
LALSQNQQSSGAAGPTGK	1713.86	Q6PKC2;Q86Y74;B4DJ96;A8K3C5;J3KPP4;O95232;D6RDI2	Q6PKC2	CROP;LUC7L3	Luc7-like protein 3	2	71.241	15026000	12518000
LAPDYDALDVANK	1403.69	P62750;H7BY10;K7EJV9;K7ERT8;A8MUS3;K7EMA7;B9EJE3	P62750	RPL23A;RPL23AL	60S ribosomal protein L23a	2	89.171	2907700000	3236900000
LAPGGHVGR	862.477	Q59GY2;P36578;B4DMJ6;H3BM89;Q53G74;B4DMJ2	Q59GY2	RPL4	60S ribosomal protein L4	2	107.43	1151000000	932200000
LAPITSDPTEATAVGAVEASFK	2174.11	P14618;A0A8V8TNX9;V9HWB8;B4DNK4;Q8WUW7;Q9UKK4;Q9UK31	P14618	PKM;HEL-S-30;PKM2	Pyruvate kinase PKM;Pyruvate kinase	3	75.912	0	150000000
LAPPLVTLLSGEPEVQYVALR	2264.28	P63010;A0A140VJE8;A8K0G3;A8K916;Q68DI0;A0A087X253;B4DWG4;A0A087WU93;A0A087WZQ6;B4E261;A0A087WYD1	P63010	AP2B1;DKFZp781K0743	AP-2 complex subunit beta;AP complex subunit beta	2;3	92.993	71271000	75107000
LAPTPTEGKVR	1167.66	Q8IY33	Q8IY33	MICALL2	MICAL-like protein 2	3	40.727	0	0
LAQAAQSSVATITR	1415.77	Q9Y490	Q9Y490	TLN1	Talin-1	2	67.08	0	0
LASDLLEWIR	1214.67	A0A8V8TL71;F5GXS2;O43707;H7C144;A0A0S2Z3G9;Q96BG6;B4DSX0;A0A804HII9;A0A804HLD0;A0A804HKE2;P12814;B7Z565;H9KV75;A0A804HLF4;A0A804HL31;A0A804HJU8;A0A804HK61;A0A024R694;A0A7I2V4Y4;Q86TX4;G3V2W4	A0A8V8TL71	ACTN4;ACTN1	Alpha-actinin-4;Alpha-actinin-1	2	164.96	40308000	48645000
LASGVPSR	785.44	A0A5C2FXP4	A0A5C2FXP4			2	96.492	10376000	324380000
LASIVEQVSVLQNQGR	1739.95	P54886	P54886	ALDH18A1	Delta-1-pyrroline-5-carboxylate synthase;Glutamate 5-kinase;Gamma-glutamyl phosphate reductase	2;3	135.66	9023600	160200000
LASQANIAQVLAELK	1567.89	P63010;A0A140VJE8;A8K0G3;A8K916;Q68DI0;A0A087X253;B4DWG4;A0A087WU93;A0A087WZQ6;B4E261;A0A087WYD1;Q10567;C9J1E7	P63010	AP2B1;DKFZp781K0743;AP1B1	AP-2 complex subunit beta;AP complex subunit beta;AP-1 complex subunit beta-1	2;3	198.14	74746000	106030000
LASSVLR	744.449	J3QR09;J3KTE4;A0A7I2YQG2;P84098;Q53G49;A0A7I2V4U6;A0A7I2V2L0;A0A7I2V512;A0A7I2V638	J3QR09	RPL19	Ribosomal protein L19;60S ribosomal protein L19	2	122.15	1048700000	1012100000
LATALQK	743.454	B4DVY2;V9HW56;A0A2R8Y5V9;P67936;A0A2R8YGX3;B4DTB1;A0A2R8YE05;K7ENT6;A0A2R8YHD2;A0A2R8YEU4;H0YL80;B7Z722;H7BYY1;D9YZV7;Q1ZYL5;B7Z596;A0A494BZZ2;H0YKJ4;F5H7S3;H0YK48;Q59GR8;Q8TCG4;D9YZV5;Q15657;D9YZV4;A0A0S2Z4G6;A0A0K0K1I0;Q6ZN40;P09493;H0YKX5;C9IZA2;H0YKP3;Q5HYB6;A0A0S2Z4G4;B2RDE1;A0A0S2Z4I4;A0A087WWU8;J3KN67;A0A0S2Z4G8;M1VPF4;A0A2R2Y2Q3;P06753;A0A494C0P6;D6R904;Q8NAH0;A0A494C0G0;B4E3P1	Q5HYB6	HEL-S-108;TPM4;TPM1;DKFZp686J1372;TPM3;TPM3-ROS1;HEL-S-82p	Tropomyosin alpha-4 chain;Tropomyosin alpha-1 chain;Tyrosine-protein kinase receptor;Tropomyosin alpha-3 chain	2	132.72	82947000	189700000
LATNTSAPDLK	1129.6	Q8NDS5;B4DSQ1;H0Y2V1;H7C4C5;F8W9U4;Q86Y04;A0A804HKE7;E7EVA0;P27816;B5MEG9	Q8NDS5	DKFZp547H1810;MAP4	Microtubule-associated protein;Microtubule-associated protein 4	2	72.243	18306000	23962000
LATQLTGPVMPVR	1381.78	Q6NZ55;A8K4C8;P26373;O60250	Q6NZ55	RPL13	60S ribosomal protein L13	2	127.76	162760000	148260000
LATQSNEITIPVTFESR	1904.98	A0A6Q8PFK8;V9HW43;A0A6Q8PGK1;P04792;B4DL87;C9J3N8	A0A6Q8PFK8	HEL-S-102;HSPB1	Heat shock protein beta-1	2;3	63.727	23539000	48440000
LAVDEEENADNNTK	1560.69	F8WBE5;A0A8V8TLK4;A0A8V8TND0;A0A8V8TLK7;A0A8V8TM41;A8K6Q8;A0A8V8TLM6;P02786	F8WBE5	TFRC	Transferrin receptor protein 1;Transferrin receptor protein 1, serum form	2	90.685	0	10444000
LAVEILNK	898.549	A0A7P0TAL9;Q8IW76;A0A7P0TBA9;B7ZKK7;P19525;A0A7P0Z4M0;Q05CP4;Q6PK38	A0A7P0TAL9	EIF2AK2	Interferon-induced, double-stranded RNA-activated protein kinase	2	79.469	18092000	32461000
LAVHPSGVALQDR	1361.74	A0A096LNZ9;A0A096LPJ4;P05161	A0A096LNZ9	ISG15	Ubiquitin-like protein ISG15	3	101.72	25736000	42927000
LAVNMVPFPR	1142.63	A0A384NYT8;Q5SU16;P07437;Q5JP53;B7ZAF0;B4DY90;Q6LC01;Q5ST81;Q9BUU9;B4DQN9;B4E052;Q9BVA1;B4DMU8;A0A384MEE3;Q96B85;B4DXZ5;O43209;B4DE77;B7Z4N1;Q1KSF8;Q96HX0;Q9UGA2;Q5SQY0;A6NNZ2;A0A075B736;Q3ZCM7;Q9H4B7;A0A183YE00;B2R6L0;Q13885;P68371;Q8IWP6;Q8IZ29;Q8N6N5;P04350;B3KML9;B4DJ43;B4DFH6;Q9BV28;A0A0B4J269;Q13509;Q53G92;B2RBD5;Q3ZCR3	A0A384NYT8	TUBB;TUBB2B;XTP3TPATP1;TUBB2C;DKFZp566F223;TUBB8;TUBB1;TUBB2A;TUBB4B;TUBB4A;TUBB3	Tubulin beta chain;Tubulin beta-2B chain;Tubulin beta-8 chain-like protein LOC260334;Tubulin beta-8 chain;Tubulin beta-1 chain;Tubulin beta-2A chain;Tubulin beta-4B chain;Tubulin beta-4A chain;Tubulin beta-3 chain	2	98.299	43050000	70006000
LAYIAHPKLGK	1209.72	A0A3B3ITT5;Q6IPI1;P47914	A0A3B3ITT5	RPL29	60S ribosomal protein L29	3	41.54	0	0
LCFSTAQHAS	1120.5	B2R959;Q6NTA2;A0A384N6C7;A0A3B3ITJ4;P14866;M0QXS5	B2R959	HNRNPL	Heterogeneous nuclear ribonucleoprotein L	2	65.465	65668000	92974000
LCYVALDFEQEMATAASSSSLEK	2549.17	P63261;I3L4N8;Q8WVW5;B4E3A4;B4DVQ0;A0A804GS07;A0A6Q8PFE4;Q6PJ43;B3KWQ3;B7ZAP6;V9HVZ7;Q96FU6;A5GZ75;A4UCT3;Q6S8J3;A0A2R8YEA7;G8FSY7;Q53GK6;Q53G99;Q53G76;Q1KLZ0;P60709;B4E335;E7EVS6;B4DW52;A0A2R8Y793	P63261	ACTG1;HEL-176;POTEE;ACTB;PS1TP5BP1	Actin, cytoplasmic 2;Actin, cytoplasmic 2, N-terminally processed;POTE ankyrin domain family member E;Actin, cytoplasmic 1;Actin, cytoplasmic 1, N-terminally processed	2;3	102.65	40889000	34159000
LDAQVQELHAK	1250.66	P35580;A0A8I5KZ38	P35580	MYH10	Myosin-10	2	91.584	7729900	17904000
LDELRDEGK	1073.54	F6KPG5;A0A0C4DGB6;Q56G89;B2RBS8;B4DPP6;P02768;H0YA55;B4DPR2;D6RHD5;B7WNR0	F6KPG5	ALB	Serum albumin	2	69.423	9784800	8720900
LDELYGTWR	1151.56	Q59GY2;P36578;B4DMJ6;H3BM89;Q53G74;B4DMJ2	Q59GY2	RPL4	60S ribosomal protein L4	2	93.429	141300000	217880000
LDGDVLMK	889.458	Q9BRT6	Q9BRT6	LLPH	Protein LLP homolog	2	83.753	149000000	101290000
LDHYAIIK	971.544	P62750;H7BY10;K7EJV9;K7ERT8;A8MUS3;Q53RC5	P62750	RPL23A;DKFZp547I014	60S ribosomal protein L23a	2	116.88	813910000	846670000
LDKESFLTWL	1250.65	P46937;Q86T74;H0YCI3;B4E2Y3	P46937	YAP1;DKFZp451O0517	Transcriptional coactivator YAP1	2	121.09	0	123490000
LDPGSEETQTLVR	1443.72	Q53YD7;P26641;B4DUP0	Q53YD7	EEF1G	Elongation factor 1-gamma	2	90.05	6738900	26201000
LDPHLVLDQLR	1317.74	P35580;A0A8I5KZ38;A0A8I5KWT8;P35579;A0A0U4BW16;Q86XU5;B4E3S1	A0A8I5KWT8	MYH10;MYH9	Myosin-10;Myosin-9	2;3	79.974	190100000	569310000
LDQLIYIPLPDEK	1555.85	P55072;A0A7P0TAW3;A0A7P0T8Q5;A0A7I2V540;C9JUP7;A0A7P0T8A3;A0A7P0TAQ1;A0A7P0Z4C6;Q96IF9;Q0IIN5;Q9NTC4	P55072	VCP;DKFZp434K0126	Transitional endoplasmic reticulum ATPase	2	95.401	11169000	98047000
LDSKSVVETLSAK	1375.76	Q9C055	Q9C055	INPP5A		3	20.663	0	0
LDVGNFSWGSECCTR	1786.74	Q5JR94;P62241	Q5JR94	RPS8	40S ribosomal protein S8	2;3	113.24	318740000	420970000
LDYGQHVVAGTPGR	1468.74	P38919;I3L3H2	P38919	EIF4A3	Eukaryotic initiation factor 4A-III;Eukaryotic initiation factor 4A-III, N-terminally processed	3	65.472	8782600	18533000
LDYILGLK	933.554	P46781;B5MCT8;C9JM19;B7Z732;A5D904	P46781	RPS9	40S ribosomal protein S9	2	79.116	9453900	17563000
LEAIEDDSVK	1117.55	B3KTG4;A6NJA2;B2RD79;P54578	B3KTG4	USP14	Ubiquitin carboxyl-terminal hydrolase;Ubiquitin carboxyl-terminal hydrolase 14	2	84.213	3532500	14133000
LEAMCFDGVK	1168.53	P47813;X6RAC9	P47813	EIF1AX	Eukaryotic translation initiation factor 1A, X-chromosomal	2	51.346	2936600	5259400
LECVEPNCR	1175.51	J3KQN4;P83881;H0Y5B4;H7BZ11;Q969Q0;B2R4V2	J3KQN4	RPL36A;RPL36A-HNRNPH2;RPL36AL	60S ribosomal protein L36a;60S ribosomal protein L36a-like	2	124.08	3604300000	3967200000
LECVKTK	876.474	H7BYT1;P48730;B3KRV2;B4DLF1;B0QY35;B0QY34;Q5U045;Q53EZ1;P49674;B0QY36	H7BYT1	CSNK1D;CSNK1E	Casein kinase I isoform delta;Casein kinase I isoform epsilon	2	110.36	0	0
LEEEQIILEDQNCK	1759.83	A0A8I5KWT8;P35579;A0A0U4BW16;Q86XU5;Q99529	A0A8I5KWT8	MYH9	Myosin-9	2;3	137.89	6128000	41198000
LEEKRTSQEDPK	1458.73	E7EN77;Q6ZV00;B4E0B7;B3KY03;B3KMS0;Q15021	E7EN77	NCAPD2	Condensin complex subunit 1	2	18.312	0	0
LEEPSLR	842.45	O00429;B4DYR6;F8VZ52;A0A994J3M8;A0A994J402;F8VUJ9;A0A8V8TQT5;Q32Q67;A0A994J696;A0A994J3G5;H0YI79;A0A994J6L8;A0A994J6A0	O00429	DNM1L	Dynamin-1-like protein	2	103.02	0	36097000
LEGDSTDLSDQIAELQAQIAELK	2486.24	A0A8I5KWT8;P35579;A0A0U4BW16;Q86XU5;Q99529	A0A8I5KWT8	MYH9	Myosin-9	3	136.02	0	132060000
LEILQIHTK	1093.65	P55072;A0A7P0TAW3;A0A7P0T8Q5;A0A7I2V540;C9JUP7;A0A7P0T8A3;A0A7P0TAQ1;A0A7P0Z4C6;Q96IF9;A0A7I2V2Y2;Q0IIN5;Q9NTC4;Q9HAP0;A0A7P0TAY0	P55072	VCP;DKFZp434K0126	Transitional endoplasmic reticulum ATPase	2;3	108.74	12918000	80202000
LEPQIASASEYAHR	1570.77	K7ER39;K7EL96;A0A140VJN8;O60664	K7ER39	PLIN3	Perilipin-3	3	37.013	0	9017600
LEQQVPVNQVFGQDEMIDVIGVTK	2685.37	P39023;Q8TBW1;Q96QL0;Q9NY85;G5E9G0;B3KS36;Q49AJ9;Q9BT63;H7C422;B5MCW2;H7C3M2	P39023	RPL3;rpl3	60S ribosomal protein L3	3	19.367	72908000	36024000
LESNNYNTYR	1272.57	D9ZGF5;A0A0A0MQV6;P09038	D9ZGF5	FGF2	Fibroblast growth factor;Fibroblast growth factor 2	2	176.79	36586000	51716000
LETGAPRPPATVTNAVSWR	2022.06	A0A087WZX7;K7EJL1;B4DDG7;E7ENJ6;B4DN99;B3KNH5;Q59EK3;Q9BXS5	A0A087WZX7	AP1M1	AP-1 complex subunit mu-1	3	59.003	13439000	10128000
LEVNLQAMK	1044.56	A0A8I5KWT8;P35579;A0A0U4BW16;Q6ZNL4	A0A8I5KWT8	MYH9;FLJ00279	Myosin-9	2	113.41	9743100	23347000
LEVQATDREENK	1430.7	Q9BVT2;A0A7P0T852;B9EG90;P11387	Q9BVT2	TOP1	DNA topoisomerase 1	3	53.569	8598000	25807000
LFCVGFTK	970.495	Q6NXR8;A8K4W0;P61247;D6RG13;B7Z3M5;E9PFI5;H0Y8L7;H0Y9Y4;D6RAT0;D6RB09;D6RAS7;D6R9B6	Q6NXR8	RPS3A	40S ribosomal protein S3a	2	93.561	168100000	186040000
LFDQAFGLPR	1162.61	A0A6Q8PFK8;V9HW43;A0A6Q8PGK1;P04792;A0A6Q8PFE7;A0A6Q8PF43;A0A6Q8PHJ6;A0A6Q8PHA6;A0A6Q8PH65;A0A6Q8PGY2;A0A8E9ZT92	A0A6Q8PFK8	HEL-S-102;HSPB1	Heat shock protein beta-1	2	111.95	31207000	0
LFEGNALLR	1031.58	P46781;B5MCT8;C9JM19;B7Z732;A5D904	P46781	RPS9	40S ribosomal protein S9	2	89.142	61019000	100600000
LFFLQVK	893.537	Q6NUR7;P15311;V9HW42;B2R6J2;B7Z5V2;J7M2B1;B0YJ88;A0A2R8Y5S7;P35241;A0A2R8Y7M3;Q6PKD3;Q05CU6;E9PNV3;E9PQ82;A0A2R8Y5P0;V9HWC0;P26038;A0A8V8TKR9;Q6PJT4;V9GZ54	V9HWC0	EZR;HEL-S-105;EZR-ROS1;RDX;HEL70;MSN	Ezrin;Tyrosine-protein kinase receptor;Radixin;Moesin	2	99.511	177680000	99423000
LFLVQLQEK	1116.65	B2R6U8;O43809;H3BND3	B2R6U8	NUDT21	Cleavage and polyadenylation specificity factor subunit 5	2	107.01	1610800	28348000
LFPLIQAMHPTLAGK	1635.92	P11940;A0A7I2YQ88;E7EQV3;H0YAR2;A0A7I2V4N4;B4DZW4;A0A7I2V649;A0A7I2YQE4;B3KT93;E7ERJ7;B4DQX0;A0A087WTT1;A0A7I2YQ90;Q2VIP3;Q3ZCS4;Q5VX58;Q9H361;H0YB75;H0YAS6	P11940	PABPC1;PABPC3	Polyadenylate-binding protein 1;Polyadenylate-binding protein;Polyadenylate-binding protein 3	3	88.507	43034000	63617000
LFQCLLHR	1085.58	Q53T09;P13010	Q53T09	XRCC5	X-ray repair cross-complementing protein 5	3	54.549	2877400	7544400
LFQECCPHSTDR	1548.64	A0A994J6U9;A0A994J4E9;B4DUQ1;A0A994J4U9;A0A994J4S7;P61978;A0A994J782;A0A994J6T5;Q5T6W2;Q5EC54;B4DFF1	A0A994J6U9	HNRNPK;HNRPK	Heterogeneous nuclear ribonucleoprotein K	2	109.42	11530000	28483000
LFVGNLPADITEDEFKR	1963.01	Q6PIX2;Q9BSV4;Q86VG2;A0A384N5Z8;A0A8Q3WMA7;P23246	Q6PIX2	SFPQ	Splicing factor, proline- and glutamine-rich	3	123.97	0	40572000
LGAELGK	686.396	C9JNQ3;Q14558	C9JNQ3	PRPSAP1	Phosphoribosyl pyrophosphate synthase-associated protein 1	2	132.94	53114000	164020000
LGDLYEEEMR	1253.56	P08670;V9HWE1;Q53HU8;B0YJC4;B3KRK8	P08670	VIM;HEL113	Vimentin	2	64.04	35812000	73183000
LGDVISIQPCPDVK	1539.8	P55072;A0A7P0TAW3;A0A7P0T8Q5;A0A7I2V540;C9JUP7;A0A7P0T8A3;A0A7P0TAQ1;A0A7P0Z4C6;A0A7I2V2Y2;A0A7I2V5G8;Q9HAP1	P55072	VCP	Transitional endoplasmic reticulum ATPase	2	63.408	4635900	31815000
LGDVYVNDAFGTAHR	1633.78	B4E1H9;V9HWF4;P00558;V9HW85;A0A140VJR3;P07205	B4E1H9	HEL-S-68p;PGK1;HEL-S-272;PGK2	Phosphoglycerate kinase;Phosphoglycerate kinase 1;Phosphoglycerate kinase 2	3	63.062	13394000	44251000
LGEAEGLMK	946.479	Q9HBR0	Q9HBR0	SLC38A10	Putative sodium-coupled neutral amino acid transporter 10	2	36.701	0	0
LGELPSWILMR	1313.72	C9JJT5;C9JU26;G3V325;B4DJ38;P56134	C9JJT5	ATP5J2-PTCD1;ATP5J2	ATP synthase subunit f, mitochondrial	2	56.432	15530000	35259000
LGEWVGLCK	1060.54	P25398	P25398	RPS12	40S ribosomal protein S12	2	85.064	7356500	13935000
LGFSSSPTKK	1050.57	Q8IVF2	Q8IVF2	AHNAK2	Protein AHNAK2	2	52.403	0	0
LGGGMKLK	802.473	Q9P194	Q9P194			2	54.525	0	0
LGGSAVISLEGKPL	1339.77	V9HWI5;P23528;G3V1A4;E9PK25	V9HWI5	HEL-S-15;CFL1	Cofilin-1	2	101.38	0	27884000
LGIHEDSQNR	1167.56	K9JA46;P07900;Q2VPJ6;Q8TBA7;O75322;Q86U12;Q96HX7	K9JA46	EL52;HSP90AA1	Heat shock protein HSP 90-alpha	3	98.048	23002000	67120000
LGIIGVVNR	939.587	O00429;B4DYR6;F8VZ52;A0A994J3M8;A0A994J402;F8VUJ9;A0A8V8TQT5;Q32Q67;A0A994J696;A0A994J3G5;H0YI79;A0A994J6L8;A0A994J6A0;A0A994J3G1	O00429	DNM1L	Dynamin-1-like protein	2	151.51	1553900	83913000
LGLQSLR	785.476	P18085;C9JAK5;U3KQF2	P18085	ARF4	ADP-ribosylation factor 4	2	118.01	18877000	29403000
LGLSVFTHHR	1165.64	Q9BU76	Q9BU76	MMTAG2	Multiple myeloma tumor-associated protein 2	3	79.148	14544000	20350000
LGNDFHTNK	1044.5	H3BNC9;P08708;H0YN88;A0A075B716;H0YN73;A0A0J9YYC4	H3BNC9	RPS17	40S ribosomal protein S17	2	105.14	24900000	58653000
LGNDFHTNKR	1200.6	H3BNC9;P08708;H0YN88;A0A075B716;H0YN73;A0A0J9YYC4	H3BNC9	RPS17	40S ribosomal protein S17	2	136.57	23583000	38412000
LGNSADALESAK	1174.58	O96011	O96011	PEX11B	Peroxisomal membrane protein 11B	2	91.549	16054000	14744000
LGQASLGVIK	984.597	Q8WTT2;A8K905;B4DXL4	Q8WTT2	NOC3L	Nucleolar complex protein 3 homolog	2	101.25	75579000	75859000
LGSAVVTR	801.471	P54886	P54886	ALDH18A1	Delta-1-pyrroline-5-carboxylate synthase;Glutamate 5-kinase;Gamma-glutamyl phosphate reductase	2	95.531	17638000	245910000
LGTLSALDILIK	1255.78	A0A0C4DGH5;A8K8U1;Q86VP6	A0A0C4DGH5	CAND1	Cullin-associated NEDD8-dissociated protein 1	2	85.807	4509100	8496700
LGVAGQWR	885.482	D6R974;V9HW74;B2RD14;D6R956;P09936;D6RF53;D6RE83	D6R974	UCHL1;HEL-117	Ubiquitin carboxyl-terminal hydrolase;Ubiquitin carboxyl-terminal hydrolase isozyme L1	2	114.54	0	25617000
LHAHKYIR	1036.59	Q9BXE9	Q9BXE9	VN1R3	Vomeronasal type-1 receptor 3	3	34.102	0	0
LHDAIVEVVTCLLR	1636.9	O00429;B4DYR6;F8VZ52;A0A994J3M8;A0A994J402;F8VUJ9;A0A8V8TQT5;Q32Q67;A0A994J696;A0A994J3G5;H0YI79;A0A994J6L8;A0A994J6A0	O00429	DNM1L	Dynamin-1-like protein	2;3	97.551	0	68673000
LHDINAQMVEDQGFLDSLR	2200.06	P63010;A0A140VJE8;A8K0G3;A8K916;Q68DI0;A0A087X253;B4DWG4;A0A087WU93;A0A087WZQ6;A0A087WYD1	P63010	AP2B1;DKFZp781K0743	AP-2 complex subunit beta;AP complex subunit beta	3	66.779	8947300	10879000
LHFFMPGFAPLTAR	1603.83	Q9BV28;A0A0B4J269;Q13509;Q53G92;B2RBD5;Q3ZCR3	Q9BV28	TUBB3	Tubulin beta-3 chain	3	45.79	0	6013700
LHFFMPGFAPLTSR	1619.83	A0A384NYT8;Q5SU16;P07437;Q5JP53;B7ZAF0;B4DY90;Q6LC01;Q5ST81;Q9BUU9;B4DQN9;B7ZAK1;B4E052;Q9BVA1;B4DMU8;A0A384MEE3;Q96B85;B4DXZ5;O43209;B4DE77;B7Z4N1;Q1KSF8;Q96HX0;Q9UGA2;Q5SQY0;A6NNZ2;A0A075B736;Q3ZCM7;I0CMK4;B2R6L0;Q13885;P68371;Q8IWP6;Q8IZ29;Q8N6N5;P04350;B3KML9;B4DJ43;B4DFH6	A0A384NYT8	TUBB;TUBB2B;XTP3TPATP1;TUBB2C;DKFZp566F223;TUBB8;TUBB4Q;TUBB2A;TUBB4B;TUBB4A	Tubulin beta chain;Tubulin beta-2B chain;Tubulin beta-8 chain-like protein LOC260334;Tubulin beta-8 chain;Tubulin beta-2A chain;Tubulin beta-4B chain;Tubulin beta-4A chain	2;3	87.18	115230000	76363000
LHIVQVVCK	1094.63	A0A1U9X8Y4;Q5SRT3;Q53FB0;O00299	A0A1U9X8Y4	CLIC1	Chloride intracellular channel protein;Chloride intracellular channel protein 1	3	51.059	0	9151700
LHLGFIEIR	1096.64	B3KRR1;B3KSL5;A0A0A6YYJ8;Q9Y383	B3KRR1	LUC7L2	Putative RNA-binding protein Luc7-like 2	3	49.423	2940300	1909900
LHNELQSGSLR	1252.65	B3KMR5;Q5JTH9;A0A087X1U8	B3KMR5	RRP12	RRP12-like protein	3	66.262	13281000	14843000
LHPFHVIR	1017.59	F8W7C6;H7C123;H7C2C5;Q96L21;H7C2U2;X1WI28;X5D2T3;P27635;B8A6G2;X5D2W5;A6QRI9	X1WI28	RPL10;RPL10L	60S ribosomal protein L10-like;60S ribosomal protein L10	2;3	86.086	194860000	173210000
LHSGVPSR	851.461	S6BGE9;A0A5C2GCH9	S6BGE9			2	100.19	768360000	294030000
LHYCVSCAIHSK	1473.69	P62854;Q5JNZ5;Q76N56	P62854	RPS26;RPS26P11	40S ribosomal protein S26;Putative 40S ribosomal protein S26-like 1	2;3;4	211.78	3994100000	4268800000
LHYKPNRYFK	1364.74	Q96IQ9	Q96IQ9	ZNF414	Zinc finger protein 414	2	42.821	0	0
LIALLEVLSQK	1225.76	P21333;Q60FE5;Q60FE6;A6NDY9;A0A7P0NMY4;A0A087WWY3;A0A7I2V3E6;F8WE98;Q14315;A0A804HJC2;A0A804HL72;A0A804HK76;O75369	P21333	FLNA;FLNC;FLNB	Filamin-A;Filamin-C;Filamin-B	2	120.99	7982600	37865000
LIDIFYPGDQQSVTFGTK	2028.02	P54886	P54886	ALDH18A1	Delta-1-pyrroline-5-carboxylate synthase;Glutamate 5-kinase;Gamma-glutamyl phosphate reductase	2;3	124.29	26125000	157360000
LIDLHSPSEIVK	1349.76	A0A7P0S5H5;P60866;G3XAN0	A0A7P0S5H5	RPS20	40S ribosomal protein S20	3	84.718	18515000	37318000
LIEVDDER	987.487	Q96DV6;A2A3R6;P62753;A2A3R7	Q96DV6	RPS6	40S ribosomal protein S6	2	133.12	640170000	641600000
LIEVDDERK	1115.58	Q96DV6;A2A3R6;P62753;A2A3R7	Q96DV6	RPS6	40S ribosomal protein S6	3	85.731	76708000	67133000
LIEVNGQNVEGLR	1439.77	Q15599;Q6NTG0;H3BQS0;H3BN50;H3BUQ9	Q15599	SLC9A3R2	Na(+)/H(+) exchange regulatory cofactor NHE-RF2	2	145.34	42046000	49980000
LIFAGKQLEDGR	1345.74	P62987;Q3MIH3;Q96H31;Q5PY61;Q5U5U6;Q9UFQ0;Q96C32;Q96MH4;L8B4I8;L8B4R0;L8B196;A8K674;L8B4J3;L8B4Z6;L8B4M0;Q66K58;J3QKN0;F5GXK7;F5H747;F5H388;J3QS39;P0CG47;P0CG48;Q5UGI3;B4DV12;F5H265;M0R2S1;F5H2Z3;F5GYU3;Q59EM9;F5H6Q2;J3QTR3;M0R1V7;M0R1M6;Q49A90;F5GZ39;A0A248RGE3;Q5RKT7;B2RDW1;P62979;Q8WYN9	A0A248RGE3	UBA52;UBC;UBB;DKFZp434K0435;UbC;RPS27A;HEL112	Ubiquitin-60S ribosomal protein L40;Ubiquitin;60S ribosomal protein L40;Polyubiquitin-B;Ubiquitin;Polyubiquitin-C;Ubiquitin;Ubiquitin-40S ribosomal protein S27a;Ubiquitin;40S ribosomal protein S27a	2;3	78.934	0	0
LIFLQNVIKEASR	1529.89	B4E2C8;G5E9X1;B3KU90;Q9UL03	B4E2C8	INTS6	Integrator complex subunit 6	3	21.841	0	0
LIGEYGLR	919.513	P46781;B5MCT8;C9JM19;B7Z732;F2Z3C0;A8MXK4	P46781	RPS9	40S ribosomal protein S9	2	119.57	60633000	96882000
LIGQIVSSITASLR	1456.86	Q71U36;B4DQK4;Q1ZYQ1;P0DPH8;P0DPH7;Q9UQM3;Q6PEY2;F8VQQ4	Q71U36	TUBA1A;TUBA2;TUBA3E	Tubulin alpha-1A chain;Tubulin alpha-3E chain	2;3	125.72	42752000	124150000
LILPVGPAGGNQMLEQYDK	2042.05	B7Z972;A0A384MDK7;A0A3F2YNX8;P22061;F6S8N6	B7Z972	PCMT1	Protein-L-isoaspartate O-methyltransferase;Protein-L-isoaspartate(D-aspartate) O-methyltransferase	2	20.84	0	0
LINNAIK	784.481	O94973;B7Z5S9;A0A8I5KPP9;A0A0G2JS82;A0A0G2JQM1;B3KMI7;A0A0G2JQA4;A0A0G2JRF9;E9PPY8;E9PQP4;Q59FN8;A0A0G2JQT9;A0A0G2JS17;A0A0G2JQP3;A0A0G2JQV2;A0A0G2JQF7;A0A0G2JRP9;O95782;B4DXJ6	O95782	AP2A2;AP2A1	AP-2 complex subunit alpha-2;AP-2 complex subunit alpha-1	2	106.29	65365000	112790000
LIRPSVISIIGLYK	1570.98	O15018;B4E3P2	O15018	PDZD2	PDZ domain-containing protein 2;Processed PDZ domain-containing protein 2	3	26.541	0	0
LISQIVSSITASLR	1486.87	P68363;B3KPS3;B3KT06;A8JZY9;P68366;B4DDU2;F8VVB9;C9JDS9;Q9H853	P68363	TUBA1B;TUBA4A;TUBA4B	Tubulin alpha-1B chain;Tubulin alpha-4A chain;Putative tubulin-like protein alpha-4B	2;3	141.54	274740000	596710000
LISWYDNEFGYSNR	1762.8	V9HVZ4;P04406;Q2TSD0;E7EUT5	V9HVZ4	HEL-S-162eP;GAPDH	Glyceraldehyde-3-phosphate dehydrogenase	2	81.625	26176000	0
LITEDVQGK	1001.54	Q6NXR8;A8K4W0;P61247;D6RG13;B7Z3M5;E9PFI5;H0Y8L7;D6RAT0;D6RB09;D6RAS7;D6RED7;D6RGE0	Q6NXR8	RPS3A	40S ribosomal protein S3a	2	124.08	452800000	509200000
LITGLGVGR	884.544	Q9BQG0;B4DZZ1;B4DWP5	Q9BQG0	MYBBP1A	Myb-binding protein 1A	2	108.92	0	36487000
LITPAVVSER	1083.63	P62851	P62851	RPS25	40S ribosomal protein S25	2	95.358	40003000	61346000
LIVDEAINEDNSVVSLSQPK	2169.12	P55072;A0A7P0TAW3;A0A7P0T8Q5;A0A7P0TAQ1;A0A7P0Z4C6;A0A7I2V2Y2;A0A7I2V5G8	P55072	VCP	Transitional endoplasmic reticulum ATPase	2;3	77.39	0	47317000
LIVENLSSR	1029.58	B4DJK0;Q59EK7;A8K644;Q59EF5;Q53F45;A0A0D9SEM4;V9HVZ0;B4DUA4;A8K588;Q59GY3;A0A590UJP7;A0A590UK01;A0A590UJK4;B4DEM8;A0A590UK80;Q13247;Q13243;Q08170	B4DJK0	SRSF5;SFRS4;SRSF4;HEL-S-91;SRSF6	Serine/arginine-rich splicing factor 6;Serine/arginine-rich splicing factor 5;Serine/arginine-rich splicing factor 4	2	106.04	12732000	26654000
LIYLVSK	834.521	A0A5C2G2D7	A0A5C2G2D7			2	97.068	156180000	94306000
LKDDEVAQLK	1157.63	Q5U077;A0A5F9ZHM4;P07195	Q5U077	LDHB	L-lactate dehydrogenase;L-lactate dehydrogenase B chain	3	35.652	0	0
LKDVLLQVDDER	1441.78	A0A8I5KWT8;P35579;A0A0U4BW16;Q6ZNL4	A0A8I5KWT8	MYH9;FLJ00279	Myosin-9	2;3	137.17	48769000	137170000
LKDVLLQVDDERR	1597.88	A0A8I5KWT8;P35579;A0A0U4BW16;Q6ZNL4	A0A8I5KWT8	MYH9;FLJ00279	Myosin-9	2;3;4	104.52	113960000	271760000
LKEEISK	845.486	A0A7I2YQB2;A0A7I2V2G2;A0A7I2V2S7;D6RCD7;B7Z4V2;V9HW84;A0A384P5G6;Q8N1C8;P38646;A0A7I2V3F7;B7Z4T3;A1XP52	A0A7I2YQB2	HSPA9;HEL-S-124m	Stress-70 protein, mitochondrial	2	86.833	11771000	29635000
LKEQDEK	888.455	Q59H71	Q59H71			2	52.683	0	0
LKGDDLQAIK	1099.62	P07910;A8K9A4;B2R5W2;B2R603;G3V2Q1;G3V4C1;B4DY08;G3V4W0;G3V576;B3KX96;Q6PKD2;A0A0G2JPF8;G3V5V7;O60812;A0A0G2JNQ3;B2RXH8;B4DQQ2;P0DMR1;G3V2D6;B7ZW38	P07910	HNRNPC;HNRPCL1;HNRNPCL1;HNRNPCL2;HNRNPCL4;HNRNPCL3	Heterogeneous nuclear ribonucleoproteins C1/C2;Heterogeneous nuclear ribonucleoprotein C-like 1;Heterogeneous nuclear ribonucleoprotein C-like 2;Heterogeneous nuclear ribonucleoprotein C-like 4;Heterogeneous nuclear ribonucleoprotein C-like 3	3	50.108	86523000	147470000
LKGDDLQAIKK	1227.72	P07910;A8K9A4;B2R5W2;B2R603;G3V2Q1;G3V4C1;B4DY08;G3V4W0;G3V576;B3KX96;G3V5V7;B4DQQ2;G3V2D6	P07910	HNRNPC	Heterogeneous nuclear ribonucleoproteins C1/C2	2;3;4	112.13	173800000	216010000
LKGNNYESDVELTKNIPWK	2247.15	A0A068BCA8	A0A068BCA8	BRCA2		4	31.801	0	0
LKMKGIR	844.532	B4DGW0;Q2TA77;A0A087WUY7;O75928	B4DGW0	PIAS2	E3 SUMO-protein ligase PIAS2	3	39.542	0	0
LKPGDQLVSVNK	1296.74	Q08AL9;E7EPP7;Q6ZWJ1;B5MCT9	Q08AL9	STXBP4	Syntaxin-binding protein 4	3	56.951	0	20491000
LKPTDVGLLAVIANNIITINK	2219.33	Q86X80;A0PJJ5;Q0D2M6;V9HWK0;Q71V07;O76094;D6RDY6	Q86X80	SRP72;HEL103	Signal recognition particle subunit SRP72	3	54.223	7956800	9856600
LKQQELLR	1026.62	P46937;Q86T74;H0YCI3;B4E2Y3;K0KVU2	P46937	YAP1;DKFZp451O0517	Transcriptional coactivator YAP1	2;3	114.28	6257600	75214000
LKSQPLSTKQK	1256.75	C9JQR6;Q9NSQ6;H0Y8F1;B3KP36;Q13308	C9JQR6	PTK7;DKFZp434L0319	Inactive tyrosine-protein kinase 7	2	27.098	0	0
LKSRISDLSNVFK	1505.86	A0A804HLD3;Q0VDD8	A0A804HLD3	DNAH14	Dynein heavy chain 14, axonemal	3	20.096	0	0
LKVCALR	858.511	J3QQ67;Q07020;G3V203;Q0QEW2;F8VUA6	J3QQ67	RPL18	60S ribosomal protein L18	3	79.939	0	0
LKVPPAINQFTQALDR	1810.01	P62424;Q5T8U3	P62424	RPL7A	60S ribosomal protein L7a	2;3	109.22	222010000	166720000
LKYENEVALR	1233.67	P13645;A0A1B0GVI3	P13645	KRT10	Keratin, type I cytoskeletal 10	2;3	134.57	510460000	485410000
LLAALLEDEGGSGRPLLQAAK	2121.18	Q9Y490	Q9Y490	TLN1	Talin-1	3	77.39	4243600	13081000
LLAALLHSPQLVER	1558.92	Q69YL0	Q69YL0	NCBP2-AS2	Uncharacterized protein NCBP2-AS2	3	72.265	14542000	13791000
LLACIASR	902.501	Q5JR94;P62241;Q5JR95;Q9BS10	Q5JR94	RPS8	40S ribosomal protein S8	2	112.37	978340000	1259300000
LLACIASRPGQCGR	1557.79	Q5JR94;P62241;Q5JR95;Q9BS10	Q5JR94	RPS8	40S ribosomal protein S8	3	59.607	81018000	83478000
LLADQAEAR	985.519	J3QR09;J3KTE4;A0A7I2YQG2;P84098;Q53G49;Q8IWR8	J3QR09	RPL19	Ribosomal protein L19;60S ribosomal protein L19	2	161.9	3571400000	3153800000
LLDAVDTYIPVPAR	1541.85	A0A384ME17;P49411	A0A384ME17	TUFM	Elongation factor Tu, mitochondrial	2	94.801	8886800	13470000
LLDFGSLSNLQVTQPTVGMNFK	2408.24	H3BNC9;P08708	H3BNC9	RPS17	40S ribosomal protein S17	2;3	112.44	82587000	220590000
LLEGEDAHLSSSQFSSGSQSSR	2308.06	P02533;Q13092	P02533	KRT14;K14	Keratin, type I cytoskeletal 14	3	36.523	12545000	16003000
LLEGEECR	1004.46	P35908;Q01546;O95678;H0YIC5;Q8N1N4;B4DQ49;P13647;B4E1T1;B4DL32;B4DRU6;P48668;P02538;A0A0S2Z428;A8K2I0;B2R853;B4DRR0;H0YI76;B4DRY0;B4DKV4	P35908	KRT2;KRT76;KRT75;KRT73;KRT78;KRT5;KRT6C;KRT6A	Keratin, type II cytoskeletal 2 epidermal;Keratin, type II cytoskeletal 2 oral;Keratin, type II cytoskeletal 75;Keratin, type II cytoskeletal 78;Keratin, type II cytoskeletal 5;Keratin, type II cytoskeletal 6C;Keratin, type II cytoskeletal 6A	2	101.64	44174000	89433000
LLEGEESR	931.461	P08670;V9HWE1;Q53HU8;B0YJC4;B3KRK8;B0YJC5;L7RDA5;Q45VM6;Q45VM7;Q53SB5;Q45VM8;A5Z217;P17661;A0A384NPX1;Q9H319;B3KWQ6;P41219;H7C5W5;Q7L4M3;Q96GE1	P08670	VIM;HEL113;DES;tmp_locus_29;PRPH	Vimentin;Desmin;Peripherin	2	85.212	249610000	568040000
LLEPVLLLGK	1093.71	M0R210;P62249;M0R3H0;M0QX76;M0R1M5;Q6IPX4	M0R210	RPS16	40S ribosomal protein S16	2	124.98	249260000	249400000
LLEQYKEESK	1265.65	Q00839;A0A1W2PPS1;B4DLR3;B3KX72;Q5RI18;A0A1X7SBS1;A0A1W2PP35;Q96BA7;A0A994J6V2;A0A1W2PPH7;A0A1W2PPL4;A0A1W2PP34;A0A1W2PQL0;Q7Z4Q5;A0A1W2PQD4	Q00839	HNRNPU;HNRPU	Heterogeneous nuclear ribonucleoprotein U	2;3	84.476	23617000	37480000
LLETTDRPDGHQNNLR	1877.93	B2RBR9;Q14974;B7Z5M1;J3KTM9	B2RBR9	KPNB1	Importin subunit beta-1	3	77.146	0	14661000
LLGAALPLLTK	1108.72	Q9BQG0;I3L1L3;B4DZZ1	Q9BQG0	MYBBP1A	Myb-binding protein 1A	2	98.048	17390000	41196000
LLGFGSALLDNVDPNPENFVGAGIIQTK	2898.51	O95782;Q8N9K4	O95782	AP2A1	AP-2 complex subunit alpha-1	3	57.738	24912000	40893000
LLGGFQETCSK	1238.6	Q9BVP2	Q9BVP2	GNL3	Guanine nucleotide-binding protein-like 3	2	90.108	100020000	145830000
LLGGVTIAQGGVLPNIQAVLLPK	2270.37	P16104;Q96QV6;Q8IUE6	P16104	H2AFX;HIST1H2AA;HIST2H2AB	Histone H2AX;Histone H2A type 1-A;Histone H2A type 2-B	3	82.609	48441000	34636000
LLGLGSASGSVGR	1172.65	Q9BU76	Q9BU76	MMTAG2	Multiple myeloma tumor-associated protein 2	2	125.74	37073000	50544000
LLGWIQNK	970.56	P21333;Q60FE5;Q60FE6;A6NDY9;A0A7P0NMY4;A0A087WWY3;A0A7I2V3E6;F8WE98;Q14315;A0A804HJC2;A0A804HL72;A0A804HK76;O75369	P21333	FLNA;FLNC;FLNB	Filamin-A;Filamin-C;Filamin-B	2	79.454	4911800	13107000
LLIFDNKKR	1145.69	A0A5C2FYH5	A0A5C2FYH5			3	69.423	0	24511000
LLIHKASSLESAVPSRFSGTR	2255.24	A0A5C2G7S6	A0A5C2G7S6			4	16.93	0	0
LLIHQSLAGGIIGVK	1517.93	A0A994J6U9;A0A994J4E9;B4DUQ1;A0A994J4U9;A0A994J4S7;P61978;A0A994J782;A0A994J6T5;Q5T6W2;Q5EC54;B4DFF1	A0A994J6U9	HNRNPK;HNRPK	Heterogeneous nuclear ribonucleoprotein K	2;3	138.99	123820000	269130000
LLIYATTSLQSGVPPR	1714.96	A0A5C2G1Z1	A0A5C2G1Z1			2	93.111	88593000	0
LLIYGSTYR	1084.59	A0A5C2GZI1	A0A5C2GZI1			2	129.4	245750000	111960000
LLIYKASSLQR	1290.77	A0A5C2G7P9;A0A5C2H0P8	A0A5C2G7P9			2	27.742	0	0
LLIYSASNR	1035.57	A0A5C2GBT6	A0A5C2GBT6			2	133.12	36971000	49409000
LLIYSASSLQSGVPSR	1676.91	A0A5C2G3V7;A0A5C2GV66;A0A5C2GME3;A0A5C2GD11;A0A5C2G8D7;A0A5C2FWK5	A0A5C2G3V7			2	77.64	32225000	26201000
LLIYSASTLQSGVPSR	1690.93	A0A5C2GSV7;A0A7T0LNE9;A0A5C2GHD1	A0A5C2GSV7			2	76.143	45515000	45913000
LLLATGLDGSYLLR	1503.87	K7XSE5;K7XXT7;A0A8V8TLH8;A0A2R8Y573;O60880	K7XSE5	SH2D1A	SH2 domain-containing protein 1A	3	41.242	0	0
LLLGNKCDMEAK	1390.69	Q504R6;P51153;A0A087WWB9	Q504R6	RAB13	Ras-related protein Rab-13	3	23.226	0	0
LLLIGDSGVGK	1070.63	Q504R6;P51153;Q53SX4;G5ELZ5;G3V196;G5EMR8;B4DMS1;A0A2R8YDI9;Q9H1C9;H0YNE9;G5ELZ6;Q59EP4;H0YMN7;B3KTE3;H0YL94;H0YLJ8;A0A2R8YFB8;P61026;Q92930;P61006;P59190;E9PLD0;Q6FIG4;Q9H0U4;E7END7;B7Z8M7;Q5U0I6;Q92928;P62820	E9PLD0	RAB13;RAB10;RAB15;RAB8B;RAB8A;RAB1B;RAB1A;RAB1C	Ras-related protein Rab-13;Ras-related protein Rab-10;Ras-related protein Rab-8B;Ras-related protein Rab-8A;Ras-related protein Rab-15;Ras-related protein Rab-1B;Putative Ras-related protein Rab-1C;Ras-related protein Rab-1A	2	70.908	20206000	42195000
LLLPGELAK	952.596	P06899;P23527;P33778;Q16778;B2R4S9;Q93079;I6L9F7;Q99879;U3KQK0;B4DR52;Q99877;A8K9J7;P62807;P58876;O60814;Q5QNW6;P57053;Q99880;Q0D2M2;Q8N257;Q96A08;A0A2R8Y619;L0R4T3	P06899	HIST1H2BJ;HIST1H2BO;HIST1H2BB;HIST2H2BE;HIST1H2BI;HIST1H2BH;HIST1H2BM;HIST1H2BN;HIST1H2BC;HIST1H2BD;HIST1H2BK;HIST2H2BF;H2BFS;HIST1H2BL;HIST3H2BB;HIST1H2BA;ABCF2	Histone H2B type 1-J;Histone H2B type 1-O;Histone H2B type 1-B;Histone H2B type 2-E;Histone H2B;Histone H2B type 1-H;Histone H2B type 1-M;Histone H2B type 1-N;Histone H2B type 1-C/E/F/G/I;Histone H2B type 1-D;Histone H2B type 1-K;Histone H2B type 2-F;Histone H2B type F-S;Histone H2B type 1-L;Histone H2B type 3-B;Histone H2B type 1-A	2	82.452	1044600000	1222300000
LLLQQLEATLETGKR	1711.98	A8K8X0;Q14CX7	A8K8X0	NAA25	N-alpha-acetyltransferase 25, NatB auxiliary subunit	3	28.297	0	0
LLLQVQHASK	1135.67	P05141;Q6NVC0;Q6I9V5;Q59EI9;P12236;A0A0S2Z359;V9GYG0;A8K787;A0A0S2Z3H3;P12235	P05141	SLC25A5;SLC25A6;SLC25A4	ADP/ATP translocase 2;ADP/ATP translocase 2, N-terminally processed;ADP/ATP translocase 3;ADP/ATP translocase 3, N-terminally processed;ADP/ATP translocase 1	2;3	99.136	99404000	84235000
LLLYWASTR	1121.62	A0A5C2GLU6;A0A5C2GZM1;A0A5C2GMI7;A0A5C2G3E0;A0A4P8J6L9;A0A5C2GZ68;A0A5C2GGB6;A0A5C2G1H9	A0A5C2GLU6			2	118.74	408950000	270900000
LLPLEEHYR	1168.62	Q9NZN3;Q9H4M9;A0A024R571;B2R5U3;C9JC03;B4DZH9;C9JIJ3;B4DLA1;C9IZH1;Q8NCJ3;Q9NZN4	Q9NZN3	EHD3;EHD1;EHD2	EH domain-containing protein 3;EH domain-containing protein 1;EH domain-containing protein 2	3	63.816	3568000	3530400
LLQALAQYQNHLQEQPR	2049.08	Q9BQG0;I3L1L3;B4DZZ1	Q9BQG0	MYBBP1A	Myb-binding protein 1A	3	96.163	15070000	28523000
LLQAVTDLGWSRPTLIQEK	2167.2	Q53HB9;Q9NY93;F8WDT8;G3V0G3;F8WEI3	Q53HB9	DDX56	Probable ATP-dependent RNA helicase DDX56	3	54.288	10377000	9617800
LLQDFFNGK	1080.56	Q53FC7;B3KSM6;B2R6X5;A0A384NKX5;P17066;B4DHP5;P11142;V9HW22;E9PKE3;B3KTV0;Q53HF2;Q53GZ6;Q96IS6;E9PNE6;B4E1Q1;E9PN89;A8K7Q2;A0A384MDT7;P54652;B3KUS2	P11142	HSPA6;HSPA8;HEL-S-72p;HSPA2	Heat shock 70 kDa protein 6;Heat shock cognate 71 kDa protein;Heat shock-related 70 kDa protein 2	2	141.78	18240000	33940000
LLQDFFNGR	1108.57	P0DMV8;A8K5I0;A0A0G2JIW1;A0A1U9X7W4;B4DFN9;P0DMV9;B4DNT8;B4DI39;B4DWK5;Q59EJ3;B4DVU9;B4E1S9;B4E388;B3KTT5;B4DNX1;V9GZ37;B4E1T6	P0DMV8	HSPA1A;HEL-S-103;HSPA1B	Heat shock 70 kDa protein 1A;Heat shock 70 kDa protein 1B	2	88.942	8803600	20740000
LLQLVEDR	984.56	P17844;J3KTA4;B4DN41;B5BUE6;B4DNG2;A0A0G2JLI4	P17844	DDX5	Probable ATP-dependent RNA helicase DDX5	2	100.45	10374000	3470900
LLQSLGLK	870.554	Q14764;X5D2M8;B4DDR2;B4DXN0;X5D7K9;B4DP93;X5DNU0	Q14764	MVP	Major vault protein	2	91.906	8172400	12297000
LLSISGK	716.443	P06748;A0A140VJQ2;A0A7I2YQC0;A0A7I2V5S2;A0A0S2Z491;A4ZU86;A0A0S2Z4G7;A0A7I2V433;A0A7I2V2X9;A0A7I2V3U2;E5RI98;Q9BTI9;A0A7I2V5J8;Q9NX34;V9HVU7	P06748	NPM1;CLEC2D	Nucleophosmin	2	90.986	27511000	54260000
LLSKIFSPK	1031.64	Q5CZC0	Q5CZC0	FSIP2	Fibrous sheath-interacting protein 2	2	45.718	0	0
LLSTDPVTAK	1043.59	P63010;A0A140VJE8;A8K0G3;A8K916;Q68DI0;A0A087X253;B4DWG4;A0A087WU93;A0A087WZQ6;B4E261;A0A087WYD1;Q96EL6	P63010	AP2B1;DKFZp781K0743	AP-2 complex subunit beta;AP complex subunit beta	2	111.74	79309000	104610000
LLSTKGDTLDVVLLEAR	1842.05	Q0VGM1;A0A8I5KR98;Q5VWG9	Q0VGM1	TAF3	Transcription initiation factor TFIID subunit 3	3	24.793	0	0
LLVVDPETDEHFKR	1696.88	Q15599;Q6NTG0;H3BQS0;H3BN50;H3BUQ9	Q15599	SLC9A3R2	Na(+)/H(+) exchange regulatory cofactor NHE-RF2	3;4	95.508	22062000	62032000
LLVVDQETDEELR	1557.79	Q15599;Q6NTG0;H3BMF5	Q15599	SLC9A3R2	Na(+)/H(+) exchange regulatory cofactor NHE-RF2	2	108.67	44596000	50261000
LLVVDQETDEELRR	1713.89	Q15599;Q6NTG0;H3BMF5	Q15599	SLC9A3R2	Na(+)/H(+) exchange regulatory cofactor NHE-RF2	3	73.466	22953000	0
LLVVTDPR	911.544	C9J9K3;A0A8V8TMX1;A0A8I5KQE6;A0A0C4DG17;A0A8V8TLA4;P08865;A0A8V8TMP3	C9J9K3	RPSA	40S ribosomal protein SA	2	87.323	6603900	24933000
LMELHGEGSSSGK	1330.62	Q6NXR8;A8K4W0;P61247;D6RG13;H0Y9Y4;D6RAT0;D6R9B6	Q6NXR8	RPS3A	40S ribosomal protein S3a	2;3	55.806	150640000	131510000
LMLSLKLENKEAK	1515.87	B4E1T0;B4DT49;A0A4Y5UGE4;P01730	B4E1T0	CD4	T-cell surface glycoprotein CD4	3	20.953	0	0
LMTEILGR	931.516	B2R6U8;O43809;H3BND3;H3BV41	B2R6U8	NUDT21	Cleavage and polyadenylation specificity factor subunit 5	2	68.915	0	14501000
LNCQVIGASVDSHFCHLAWVNTPK	2752.32	A0A384NPQ2;Q06830;A0A0A0MSI0;B2R4P2	A0A384NPQ2	PRDX1	Peroxiredoxin-1	4	32.706	5098900	20363000
LNDLEDALQQAK	1356.69	H6VRG0;H6VRF8;H6VRG1;P04264;H6VRG3;H6VRF9;H6VRG2	H6VRG0	KRT1	Keratin, type II cytoskeletal 1	2;3	93.258	311410000	16306000
LNDLEEALQQAK	1370.7	P35908	P35908	KRT2	Keratin, type II cytoskeletal 2 epidermal	2	98.048	50676000	98453000
LNFSHGTHEYHAETIK	1882.9	P14618;A0A8V8TNX9;V9HWB8;A0A804F729;A0A804F6T5;A0A8V8TMM5;H3BTN5;B4DRT3;H3BQ34;H3BUW1;H3BTJ2;H3BT25	P14618	PKM;HEL-S-30	Pyruvate kinase PKM;Pyruvate kinase	3;4	91.355	81789000	277910000
LNGTDPEDVIR	1227.61	Q53HL1;J3QRS3;P19105;O14950;J3KTJ1;Q2F834;Q71U02;Q6IBG1;A0A384NY64;P24844	Q53HL1	MYL12A;MYL12B;MYL9	Myosin regulatory light chain 12A;Myosin regulatory light chain 12B;Myosin regulatory light polypeptide 9	2	65.347	0	38554000
LNILKLAPGGHVGR	1443.87	Q59GY2;P36578;B4DMJ6;H3BM89;Q53G74;B4DMJ2	Q59GY2	RPL4	60S ribosomal protein L4	3	50.563	0	0
LNIPVSQVNPR	1235.7	B7Z9V4;P05023;Q53ES0;P13637;A0A0A0MT26;M0R116;B7Z3V1;B7Z3F8;A0A2R8YEY8;B7Z1Q9;B3KV59;B3KNQ8;B7Z1N5;B3KSY7	B7Z9V4	ATP1A1;ATP1A3	Sodium/potassium-transporting ATPase subunit alpha-1;Sodium/potassium-transporting ATPase subunit alpha-3	2	71.451	11325000	16466000
LNISFPATGCQK	1334.67	Q96DV6;A2A3R6;P62753;A2A3R7	Q96DV6	RPS6	40S ribosomal protein S6	2	147.95	301110000	161080000
LNKHEENLK	1123.6	P42766;A4D2M5	P42766	RPL35;LOC154880	60S ribosomal protein L35	2;3	191.17	332030000	294450000
LNLDSIIGR	999.571	P62136;A0A140VJS9;E9PMD7	P62136	PPP1CA	Serine/threonine-protein phosphatase PP1-alpha catalytic subunit;Serine/threonine-protein phosphatase	2	69.825	3365000	4950800
LNNLVLFDK	1074.61	P62851	P62851	RPS25	40S ribosomal protein S25	2	120.15	17830000	20018000
LNQQPSQGLGPR	1293.68	Q0EFC6;B4DYK6;A0A1U9X7R2;A0A024RCR2;P36915;A2AB27	Q0EFC6	HSR1;GNL1	Guanine nucleotide-binding protein-like 1	2	63.216	0	8192800
LNSLAIGLR	955.581	P54886	P54886	ALDH18A1	Delta-1-pyrroline-5-carboxylate synthase;Glutamate 5-kinase;Gamma-glutamyl phosphate reductase	2	138.55	9889400	167850000
LNTLLQR	856.513	Q00839;A0A1W2PPS1;B4DLR3;B3KX72;Q5RI18;A0A1X7SBS1;A0A1W2PP35;Q96BA7;A0A994J6V2;A0A1W2PPH7;A0A1W2PPL4;A0A1W2PP34;A0A1W2PQL0;Q7Z4Q5;A0A1W2PQ74;A0A1W2PRZ7;A0A1W2PQD4;A0A1W2PPE9	Q00839	HNRNPU;HNRPU	Heterogeneous nuclear ribonucleoprotein U	2	100.74	36869000	0
LNTLNKCAVMK	1290.68	A8K119;A0A384MTV1;A8K6L7;A0A2X0SYX6;Q96QB1	A8K119	DLC1	Rho GTPase-activating protein 7	2	40.045	0	0
LNVTEQEK	959.492	P06733;A0A024R4F1;A0A2R8Y6G6;K7EM90;A0A2R8YEM5;A0A2R8Y879;A4UCS8;A0A2R8Y6I8;L0R849	P06733	ENO1;EDARADD	Alpha-enolase;Enolase	2	137.18	26133000	12083000
LNYSDHDVIK	1202.59	Q96CW1;B4DNB9;E9PFW3;C9JPV8;C9JGT8;A0A8I5KWD3;A0A087WY71;C9JJD3;C9JTK4;B4E304;B4DFM1;B4DJB1;B4DTI4	Q96CW1	AP2M1	AP-2 complex subunit mu	2	93.111	23077000	24540000
LPAAGVGDMVMATVK	1458.76	Q9BTQ7;P62829;C9JD32;J3KT29;B9ZVP7	Q9BTQ7	RPL23	60S ribosomal protein L23	2	84.507	18020000	29306000
LPFTPLSYIQGLSHR	1727.94	B7Z591;Q9UM00;J3QQY2;J3KS45	B7Z591	TMCO1	Transmembrane and coiled-coil domain-containing protein 1	3	149.09	60435000	118040000
LPGGELNPGEDEVEGLK	1751.86	B2R6U8;O43809;H3BND3;H3BV41	B2R6U8	NUDT21	Cleavage and polyadenylation specificity factor subunit 5	2	103.88	0	22082000
LPGGELNPGEDEVEGLKR	1907.96	B2R6U8;O43809;H3BND3;H3BV41	B2R6U8	NUDT21	Cleavage and polyadenylation specificity factor subunit 5	3	75.564	0	123870000
LPLQDVYK	974.544	Q5VTE0;Q6IPS9;A0A4D5RAN2;A0A4D5RAC7;Q6IPN6;Q6IPT9;A0A4D5RAC9;A0A7I2V659;A0A087WVQ9;P68104;Q53HQ7;Q53HM9;Q53GE9;Q53G85;Q53HR5;A8K9C4;A0A4D5RBG5;Q53GA1;A0A7I2V3H3;A0A4D5RA76;A0A4D5RA98;A0A7I2V5N4;A0A4D5RAE2;B4DNE0;Q96RE1;B4DV42;A0A2U3TZH3;Q9NZS6;Q05639;Q9H2I7;A0A9L9PYI8;Q8IUB0;A0A087WV01;Q53HR1;A0A4D5RAB8;A0A9L9PXK0;Q96C29;Q8TBL1;Q6P082;Q6P4C9;Q96CD8;Q504Z0;A0A4D5RAR2;Q59GP5;A9X7H1;B4E2C5	Q5VTE0	EEF1A1P5;EEF1A1;EEF1A1L14;EEF1A2	Putative elongation factor 1-alpha-like 3;Elongation factor 1-alpha;Elongation factor 1-alpha 1;Elongation factor 1-alpha 2	2	91.626	153920000	197930000
LPMSLLHDR	1080.58	Q5T0F3;Q13823	Q5T0F3	GNL2	Nucleolar GTP-binding protein 2	3	68.893	11621000	16945000
LPVTFGGGTKVEIK	1444.83	A0A5C2GIJ0	A0A5C2GIJ0			2	31.228	0	0
LPWAVAGR	868.492	A0A384NPM7;Q8NBX0	A0A384NPM7	SCCPDH	Saccharopine dehydrogenase-like oxidoreductase	2	92.319	22971000	22459000
LQAAEEHVEAVNAKCASLEK	2196.08	Q9UKX2	Q9UKX2	MYH2	Myosin-2	2	62.042	0	0
LQALQEK	828.471	Q8N9Q2	Q8N9Q2	SREK1IP1	Protein SREK1IP1	2	116.54	38294000	38512000
LQDAEIAR	914.482	R4GN98;P06703	R4GN98	S100A6	Protein S100;Protein S100-A6	2	166.05	93170000	165620000
LQDEIQNMK	1117.54	P08670;V9HWE1;Q53HU8;B0YJC4;B3KRK8;B0YJC5	P08670	VIM;HEL113	Vimentin	2	91.064	60814000	144390000
LQDEIQNMKEEMAR	1733.81	P08670;V9HWE1;Q53HU8;B0YJC4;B3KRK8;B0YJC5	P08670	VIM;HEL113	Vimentin	3	70.889	242620000	380310000
LQDLAAGPVGSLCR	1455.75	Q69YL0	Q69YL0	NCBP2-AS2	Uncharacterized protein NCBP2-AS2	2	69.721	6245100	11541000
LQDLRAWVGNK	1298.71	A0A7P0MQR8;H3BPE1;H3BQK9;Q9UPN3	A0A7P0MQR8	MACF1	Microtubule-actin cross-linking factor 1, isoforms 1/2/3/5	2	47.823	0	0
LQDVFNTVGADIIQLPQIVVVGTQSSGK	2925.58	O00429;B4DYR6;F8VZ52;A0A994J3M8;A0A994J402;F8VUJ9;Q32Q67;A0A994J696;H0YI79;A0A994J3G1;A0A994J409;A0A994J3F1;B4DDQ3;B4DPZ9;A0A994J6L3;F8VR28;F8W1W3;A0A8V8TQV1;F8VYL3;A0A8V8TRA9;A0A994J691;H0YHY4	O00429	DNM1L	Dynamin-1-like protein	3	76.967	0	47564000
LQEELAASDRAR	1357.69	Q7Z406;B4E177;A1L2Z2;B3KV65	Q7Z406	MYH14	Myosin-14	2	53.327	0	0
LQEEMLQR	1045.52	P08670;V9HWE1;Q53HU8;B0YJC4;B3KRK8;B0YJC5	P08670	VIM;HEL113	Vimentin	2	107.32	193470000	368630000
LQEETLTK	960.513	A0A994J7I5;O75525;H0YAQ3;E5RJZ9;E5RG12	A0A994J7I5	KHDRBS3	KH domain-containing, RNA-binding, signal transduction-associated protein 3	2	124.08	20953000	25562000
LQELEGAVK	985.544	P35580;A0A8I5KZ38	P35580	MYH10	Myosin-10	2	139.88	62950000	121360000
LQEMEGTVK	1033.51	A0A8I5KWT8;P35579;A0A0U4BW16;Q6ZNL4	A0A8I5KWT8	MYH9;FLJ00279	Myosin-9	2	133.86	67702000	134820000
LQGQLEQGDDTAAER	1629.76	Q59F96;H0YGW7;Q2L6I2;A0A1U9X609;Q5STZ8;Q8NE71	Q59F96	ABCF1	ATP-binding cassette sub-family F member 1	2	78.096	8452600	16389000
LQIDEQLR	1013.55	B4DXZ6;P51114;A0A0F7KYT8;A0A8V8TMQ1;A0A0F7L1S3;A0A8V8TNP6;A0A0F7L0Q8;B4DGH9;E7EU85;B4DM21;E9PFF5;B4DM78;A0A8I5KWH0;A8MQB8;A0A8I5KZ21;G3V0J0;A0A8I5KS01;X5DQX7;A0A8I5KT56;A0A087WY29;R9WQY1;X5D907;B4DFH8;Q06787;A0A994J7P9;W5ZQ92;A0A087WVL8;R9WNI0;A0A087WXI3;Q59GC1;A0A8I5KUC2;A0A8I5KTZ9;A0A8I5KTT6;B4DZ17;P51116	B4DXZ6	FXR1;FMR1;FXR2	Fragile X mental retardation syndrome-related protein 1;Fragile X mental retardation protein 1;Fragile X mental retardation syndrome-related protein 2	2	101.64	25499000	36607000
LQKAYAGDK	992.529	A0A087WYQ1;O15020	A0A087WYQ1	SPTBN2	Spectrin beta chain, non-erythrocytic 2	2	50.607	0	0
LQLQAEER	985.519	D9ZGF5;A0A0A0MQV6;P09038	D9ZGF5	FGF2	Fibroblast growth factor;Fibroblast growth factor 2	2	96.253	73314000	105120000
LQLWDTAGQER	1315.65	C9JB90;C9JU14;J3KR73;B7Z5Z9;Q6FGX3;Q6AZ91;Q53ET8;A0A024R5J5;Q9NRW1;P20340;Q14964	C9JB90	RAB6B;RAB6A;RAB39A	Ras-related protein Rab-6B;Ras-related protein Rab-6A;Ras-related protein Rab-39A	2	89.247	20326000	30712000
LQMEAPHIIVGTPGR	1617.87	P60842;A8K7F6;J3QL43;A8K088;Q59F68;J3KT12;J3QR64;J3QS69;J3QKZ9;J3QLN6;B4E047;J3KS25;J3KSZ0	P60842	EIF4A1	Eukaryotic initiation factor 4A-I	3	36.193	0	15386000
LQMEQQQQLQQR	1556.77	Q53GB0;Q549C5;Q9NS69	Q53GB0	MST065;TOMM22	Mitochondrial import receptor subunit TOM22 homolog	2	57.598	6454900	7464700
LQNELDNVSTLLEEAEK	1943.97	P35580;A0A8I5KZ38	P35580	MYH10	Myosin-10	2;3	157.52	25346000	84331000
LQNELDNVSTLLEEAEKK	2072.06	P35580;A0A8I5KZ38	P35580	MYH10	Myosin-10	3	127.97	52360000	124900000
LQNNNVYTIAK	1276.68	P63010;A0A140VJE8;A8K0G3;A8K916;Q68DI0;A0A087X253;B4DWG4;B4E261;Q96EL6;B4DIL5	P63010	AP2B1;DKFZp781K0743	AP-2 complex subunit beta;AP complex subunit beta	2	91.867	42880000	41767000
LQQELDDLLVDLDHQR	1948.99	A0A8I5KWT8;P35579;A0A0U4BW16	A0A8I5KWT8	MYH9	Myosin-9	2;3	317.84	465330000	1378200000
LQQELDDLTVDLDHQR	1936.95	P35580;A0A8I5KZ38	P35580	MYH10	Myosin-10	2;3	128.9	46567000	69102000
LQQLFNHTMFILEQEEYQR	2466.2	P35580;A0A8I5KZ38;A0A8I5KWT8;P35579;A0A0U4BW16;Q86XU5;B4E3S1;A0A494C024	A0A8I5KWT8	MYH10;MYH9	Myosin-10;Myosin-9	3	145.62	37131000	174510000
LQQLPADFGR	1143.6	Q96AG4	Q96AG4	LRRC59	Leucine-rich repeat-containing protein 59	2	75.738	5990400	13082000
LQSIGTENTEENRR	1645.8	V9HWN7;J3KPS3;P04075;H3BQN4;H3BUH7;H3BPS8;H3BMQ8;H3BR04	V9HWN7	HEL-S-87p;ALDOA	Fructose-bisphosphate aldolase;Fructose-bisphosphate aldolase A	3	94.122	41004000	98881000
LQVELDNVTGLLSQSDSK	1945	A0A8I5KWT8;P35579;A0A0U4BW16;Q86XU5	A0A8I5KWT8	MYH9	Myosin-9	2	263.59	220110000	522850000
LQWDLGLGHLPR	1403.77	B3KMR5;Q5JTH9;B3KY97	B3KMR5	RRP12	RRP12-like protein	3	77.64	12670000	0
LRDLEDSLAR	1186.63	P02545;A0A6Q8PFJ0;A0A384MQX1;Q3BDU5;Q8N519;W8QEH3;A0A804HL68;A0A6Q8PHQ9;Q5I6Y5;Q5TCI8	P02545	LMNA	Prelamin-A/C;Lamin-A/C	3	55.401	3605700	4953900
LRECLPLIIFLR	1541.91	Q96IR1;B2R491;P62701;Q53HV1;B7Z1M6	Q96IR1	RPS4X	40S ribosomal protein S4;40S ribosomal protein S4, X isoform	3	34.75	0	24627000
LREFEEGLVSQYK	1596.81	Q8WTT2;A8K905;B4DXL4	Q8WTT2	NOC3L	Nucleolar complex protein 3 homolog	3	57.267	17853000	15744000
LRHEILLSQSVR	1449.84	P54886	P54886	ALDH18A1	Delta-1-pyrroline-5-carboxylate synthase;Glutamate 5-kinase;Gamma-glutamyl phosphate reductase	3	90.731	0	71766000
LRSEIDNVK	1072.59	H6VRG0;H6VRF8;H6VRG1;P04264;H6VRG3;H6VRF9;H6VRG2	H6VRG0	KRT1	Keratin, type II cytoskeletal 1	3	70.056	59346000	88795000
LRSEIDNVKK	1200.68	H6VRG0;H6VRF8;H6VRG1;P04264;H6VRG3;H6VRF9;H6VRG2	H6VRG0	KRT1	Keratin, type II cytoskeletal 1	2;4	96.331	58287000	18292000
LRVEFPR	915.529	A0A9L9PXJ8;A0A9L9PY11;A0A9L9PX63;Q13242;S4R3G0;B4DFT9;A0A9L9PXI1;A8K3M9;Q59FA2;A8K1L8;J3KTL2;Q07955	A0A9L9PXJ8	SRSF9;SRSF1	Serine/arginine-rich splicing factor 9;Serine/arginine-rich splicing factor 1	3	53.554	0	0
LRVELAEK	956.565	P35580;A0A8I5KZ38	P35580	MYH10	Myosin-10	3	69.812	6908300	6235000
LSDGVAVLK	900.528	P10809;A0A024R3X4;B3GQS7;B7Z597;A0A7I2V2X6;B7Z4F6;A0A7I2V599;B7Z5E7;A0A7I2YQK6	P10809	HSPD1	60 kDa heat shock protein, mitochondrial	2	73.26	13650000	32377000
LSDLLAPISEQIK	1425.81	Q5T0R7;Q5T0R6;Q5T0R5;Q5T0R4;Q5T0R3;Q5T0R2;Q5T0R1;B4DI38;D3DPU2;B2RDY9;Q01518;Q5T0R9;B4DNY3;B4DNW7	Q5T0R7	CAP1	Adenylyl cyclase-associated protein;Adenylyl cyclase-associated protein 1	2	94.309	6229400	13037000
LSEIVREFKSTNR	1577.85	D7EZH4;Q86UA8;A0A0A0MRP6;B7ZLQ5;P28370	D7EZH4	SMARCA1	Probable global transcription activator SNF2L1	3	28.327	0	0
LSGATIR	716.418	B4DTF0;H0YJV2;Q9NUV7;O15270	B4DTF0	SPTLC2;SPTLC3	Serine palmitoyltransferase 3;Serine palmitoyltransferase 2	2	110.34	0	65934000
LSHANSAVVLSAVK	1394.79	P63010;A0A140VJE8;A8K0G3;A8K916;Q68DI0;A0A087X253;B4DWG4;A0A087WU93;A0A087WZQ6;A0A087WYD1;Q10567;C9J1E7	P63010	AP2B1;DKFZp781K0743;AP1B1	AP-2 complex subunit beta;AP complex subunit beta;AP-1 complex subunit beta-1	2;3	89.301	64121000	97481000
LSILYPATTGR	1190.67	P30041;V9HWC7	P30041	PRDX6;HEL-S-128m	Peroxiredoxin-6	2	103.26	23821000	49991000
LSIVPVR	782.501	P15880;Q3KQT6;Q6IPX5;Q8N5L9;Q8J014;H0YEN5;E9PMM9;E9PM36;Q8NI61;E9PPT0;I3L404;A4D0Y7	P15880	RPS2;rps2;OK/KNS-cl.7;LOC392781	40S ribosomal protein S2	2	122.15	22527000	39082000
LSLDGQNIYNACCTLR	1896.88	P26599;A6NLN1;A0A7I2V621;A0A0U1RRM4;A0A7I2V4H6;A0A6Q8PEX4;Q59H49;A0A087WU68;K7EK45	P26599	PTBP1	Polypyrimidine tract-binding protein 1	2	64.199	10509000	21530000
LSLEGDHSTPPSAYGSVK	1843.9	P07355;A0A024R5Z7;V9HW65;H0YMW4;H0YN42;H0YMU9;H0YMD0;A6NMY6;H0YNB8;H0YKS4;B4DNH8;H0YMM1;A0A7I2V4P4;H0YKX9;H0YMT9;H0YLV6;H0YKZ7;H0YKL9;H0YKV8;H0YMD9;H0YKN4	P07355	ANXA2;HEL-S-270;ANXA2P2	Annexin A2;Annexin;Putative annexin A2-like protein	3	69.979	18663000	80252000
LSLSTSK	734.417	P54886	P54886	ALDH18A1	Delta-1-pyrroline-5-carboxylate synthase;Glutamate 5-kinase;Gamma-glutamyl phosphate reductase	2	119.57	0	125470000
LSSPKESK	874.476	Q05BG6;A0A3B3IRS8;B1AL16;Q8IX21	Q05BG6	FAM178A	Protein FAM178A	2	72.138	0	0
LSTDHIPILYRTAR	1654.92	Q06210	Q06210	GFPT1	Glutamine--fructose-6-phosphate aminotransferase [isomerizing] 1	3	19.323	0	0
LSVDYGKK	908.497	P68363;B3KPS3;B3KT06;A8JZY9;P68366;B4DDU2;C9JDS9;C9JEV8;C9JQ00;C9JJQ8;Q71U36;B4DQK4;Q1ZYQ1;P0DPH8;P0DPH7;Q9UQM3;F8VQQ4	Q71U36	TUBA1B;TUBA4A;TUBA1A;TUBA2	Tubulin alpha-1B chain;Tubulin alpha-4A chain;Tubulin alpha-1A chain	3	49.833	11045000	12668000
LSYFEHNLETWR	1593.76	Q0EFC6;B4DYK6;A0A1U9X7R2;A0A024RCR2;P36915;A2AB27;B4DWZ0;B7ZAS6;B4DNS8;Q6P458	Q0EFC6	HSR1;GNL1	Guanine nucleotide-binding protein-like 1	3	51.013	4858800	9202500
LSYNTASNK	996.488	P49207	P49207	RPL34	60S ribosomal protein L34	2	131.06	46867000	65891000
LTAQFVAR	904.513	B4E091;Q15459	B4E091	SF3A1	Splicing factor 3A subunit 1	2	122.79	20990000	19232000
LTDYISK	838.444	B4DZZ0;B3KQB4;O75915	B4DZZ0	ARL6IP5	PRA1 family protein 3	2	104.21	28318000	31992000
LTECLETILNK	1332.7	O94973;B7Z5S9;A0A8I5KPP9;A0A0G2JS82;A0A0G2JQM1;Q8N2F8;B3KMI7;A0A0G2JQA4;A0A0G2JRF9	O94973	AP2A2	AP-2 complex subunit alpha-2	2	67.563	0	0
LTEMETLQSQLMAEK	1750.85	A0A8I5KWT8;P35579;A0A0U4BW16;Q86XU5;B4E3S1	A0A8I5KWT8	MYH9	Myosin-9	2	78.096	0	8649000
LTFDTTFSPNTGK	1427.69	B4DKM5;A0A0A0MR02;A0A024QZT0;P45880;Q5JSD2;Q5JSD1	B4DKM5	VDAC2	Voltage-dependent anion-selective channel protein 2	2	103.08	15085000	29661000
LTFSCLGGSDNFK	1444.67	B3KUY2;A0A087WYT3;Q15185	B3KUY2	PTGES3	Prostaglandin E synthase 3	2	70.977	0	9676000
LTGMAFR	794.411	V9HVZ4;P04406;Q2TSD0;E7EUT5;Q0QET7;A4UCT1;Q5ZEY3;A0A0K0K1K1;O14556	V9HVZ4	HEL-S-162eP;GAPDH;GAPD;GAPDHS	Glyceraldehyde-3-phosphate dehydrogenase;Glyceraldehyde-3-phosphate dehydrogenase, testis-specific	2	79.454	68263000	110980000
LTGVFAPR	859.492	Q96IR1;B2R491;P62701;C9JEH7;A4FU11;Q496E4;P22090;Q8TD47;B7Z1M6;Q53HI6	Q96IR1	RPS4X;RPS4Y1;RPS4Y2	40S ribosomal protein S4;40S ribosomal protein S4, X isoform;40S ribosomal protein S4, Y isoform 1;40S ribosomal protein S4, Y isoform 2	2	98.418	163920000	221620000
LTIAEER	830.45	Q96IR1;B2R491;P62701;Q53HV1;Q8TD47	Q96IR1	RPS4X;RPS4Y2	40S ribosomal protein S4;40S ribosomal protein S4, X isoform;40S ribosomal protein S4, Y isoform 2	2	91.906	241860000	282750000
LTLFVNGQPR	1143.64	C9JTY3;C9JUE0;A0A6Q8PFY7;Q7Z426;A0A6Q8PF40;Q05BK6;Q7Z427;A0A6Q8PGS4;A0A6Q8PG04;A0A6Q8PG00;A0A6Q8PH27;A0A6Q8PH89;A0A6Q8PFC4;A0A6Q8PF51;C9JJP5;Q8TDJ5;Q92734	C9JTY3	TFG;TFG/ALK fusion	Tyrosine-protein kinase receptor;Protein TFG	3	35.224	0	0
LTLHGLQQYYVK	1461.8	Q13838;A0A024RCM3;B4DP52;A0A0G2JJZ9;O00148;B4DX78;Q5STU3;A0A140T9X3;A0A140TA18;A0A140T9X9;Q69YT6;H0Y400;A0A140T996;F6UJC5;F6WLT2;H0YCC6	Q13838	DDX39B;hCG_2005638;DDX39A;DKFZp547B159	Spliceosome RNA helicase DDX39B;ATP-dependent RNA helicase DDX39A	3	91.937	19898000	25169000
LTLSALLDGK	1029.61	B4DEI3;B3KTS5;A0A1L1UHR1;P21796	B4DEI3	VDAC1	Voltage-dependent anion-selective channel protein 1	2	122.13	26535000	52375000
LTLSALVDGK	1015.59	B4DKM5;A0A0A0MR02;A0A024QZT0;P45880	B4DKM5	VDAC2	Voltage-dependent anion-selective channel protein 2	2	84.213	13802000	32072000
LTLTFNR	863.486	B4DL14;Q8TAS0;P36542	B4DL14	ATP5C1	ATP synthase subunit gamma;ATP synthase subunit gamma, mitochondrial	2	114.02	5774800	11391000
LTPEEEEILNK	1313.67	Q5JR94;P62241;Q5JR95;Q9BS10	Q5JR94	RPS8	40S ribosomal protein S8	2	93.598	1975300000	2099000000
LTPEEEEILNKK	1441.77	Q5JR94;P62241;Q5JR95;Q9BS10	Q5JR94	RPS8	40S ribosomal protein S8	3	100.93	83543000	94412000
LTPEELER	985.508	A0AVP6;Q5H8X8;O95399	A0AVP6	UTS2	Urotensin-2	2	98.523	13397000	78928000
LTQDQDVDVK	1159.57	E9PH38;B4E1Q0;B3KQV6;Q8NB89;B4DE69;B4DQY1;B4DDF7;A0A994J3N8;A8K7B7;A8K3H8;A0A994J3H1;C9J9C1;P30153	E9PH38	PPP2R1A	Serine/threonine-protein phosphatase 2A 65 kDa regulatory subunit A alpha isoform	2	108.98	0	18896000
LTSDDTAIYYCAR	1547.69	A0A7S5BXY9;A0A5C2GKS6	A0A7S5BXY9			2;3	114.5	72225000	34133000
LTSDDTAVYFCAR	1517.68	A0A7S5BZJ6;A0A7S5EWS4;A0A7S5C305;A0A5C2G6C8;A0A7S5EYY4;A0A5C2GAU6	A0A7S5BZJ6			2	87.913	29283000	24751000
LTSKQMMNMHNTK	1562.74	A0A1S6N9W2	A0A1S6N9W2			2	55.567	0	0
LTTPTYGDLNHLVSATMSGVTTCLR	2707.33	A0A384NYT8;Q5SU16;P07437;Q5JP53;B7ZAF0;B4DY90;Q5ST81;Q9BUU9;B4DQN9;B7ZAK1;B4E052;Q9BVA1;B4DMU8;A0A384MEE3;Q96B85;B4DXZ5;O43209;B4DE77;B7Z4N1;Q1KSF8;Q9UGA2;A1L195;A1L196;B2R6L0;Q13885;A5D907;A5D906;P68371;Q8IWP6;Q8IZ29;P04350;M0R2D3	A0A384NYT8	TUBB;TUBB2B;XTP3TPATP1;DKFZp566F223;TUBB2A;TUBB4B;TUBB2C;TUBB4A	Tubulin beta chain;Tubulin beta-2B chain;Tubulin beta-2A chain;Tubulin beta-4B chain;Tubulin beta-4A chain	3	39.124	45629000	38731000
LTVLGQPK	854.523	Q6GMX4;Q6IPQ0;S6B2B0;Q8N355;S6BAN6;Q6GMW3;Q6PJG0;S6C4S2;Q8N5F4;A2NUT2;Q6PIQ7;A0A5C2G6Y8;A0A4P8J9N3;A0A5C2G9A6;A0N5G3;Q96JD0;A0A4V1EJ15	Q6GMX4	IGL@;V<lambda>3		2	85.359	60713000	32158000
LTVSSLQESGLK	1260.69	P21333;Q60FE5;Q60FE6;A6NDY9;Q8TES4;A0A7P0NMY4;Q6NXF2;Q96C61;B4DTD5	P21333	FLNA;FLJ00119	Filamin-A	2	110.14	5907500	14901000
LVAIVDVIDQNR	1353.76	P50914;E7EPB3;A0PJ62;B7Z6S8;A8K7N0;Q6IPH7;A8K3Q9	P50914	RPL14	60S ribosomal protein L14	2;3	169.41	536280000	937610000
LVARPEPATGYTLEFR	1818.96	B3KTA3;A0A384MEG1;Q16658	B3KTA3	FSCN1	Fascin	3	42.095	5131300	13039000
LVEALCAEHQINLIK	1749.94	P25398	P25398	RPS12	40S ribosomal protein S12	3	80.3	14682000	16718000
LVEQLKEER	1142.63	Q6PKC2;Q86Y74;B4DJ96;A8K3C5;J3KPP4;O95232	Q6PKC2	CROP;LUC7L3	Luc7-like protein 3	2	78.516	11689000	5546300
LVESGGGLVQPGGSLR	1524.83	A0A5C2GP90;A0A5C2GGC1;A0A5C2GB61;A0A5C2GF19;A0A5C2GVU0;A0A7S5C2X9;A0A5C2GW19;A0A5C2GJW3;A0A5C2GDU6;A0A5C2GJV5;A0A5C2GVD5;A0A5C2GGE1;A0A5C2GCB8;A0A7S5C2X0;A0A5C2GUQ4;A0A5C2GNY3;A0A5C2GLU4;A0A5C2GHW9;A0A5C2GHY4;A0A5C2GKL4;A0A5C2GP22;A0A7S5BXB3;A0A7S5BYD8;A0A5C2GH07;A0A7S5EX11;A0A5C2GP84;A0A5C2GM70;A0A5C2GFF3;A0A5C2GEP5;A0A5C2GFE5;A0A7S5BYP6;A0A5C2GPZ1;A0A7S5EVT6;A0A5C2GLV3;A0A5C2GP04;A0A5C2GL77;A0A…	A0A5C2GP90			2;3	171.05	760290000	155650000
LVESGGNLVQPGGSLR	1581.85	A0A5C2GKP3;A0A5C2GRJ5	A0A5C2GKP3			2;3	67.519	136170000	40587000
LVEVNGVNVEGETHHQVVQR	2242.15	Q15599;Q6NTG0	Q15599	SLC9A3R2	Na(+)/H(+) exchange regulatory cofactor NHE-RF2	3;4	111.33	88142000	32622000
LVFALGTDGKK	1147.66	Q59HA6;A0A0A0MTS5;A0A0A6YYF2;A0A3B3ITG1;A0A0A0MSA0;B0YJ32;Q16787	Q59HA6	LAMA3	Laminin subunit alpha-3	3	32.606	0	0
LVIIEGDLER	1155.65	Q5HYB6;A0A0S2Z4G4;B2RDE1;A0A0S2Z4I4;A0A087WWU8;J3KN67;A0A0S2Z4G8;Q8NAG3;B4DWT5;M1VPF4;A0A2R2Y2Q3;B4DQ80;P06753;A0A494C0P6;Q8NAH0;Q5VU62;Q6LDX7	Q5HYB6	DKFZp686J1372;TPM3;TPM3-ROS1;HEL-S-82p	Tyrosine-protein kinase receptor;Tropomyosin alpha-3 chain	2	99.802	0	26672000
LVIIESDLER	1185.66	B7Z722;H7BYY1;D9YZV7;Q1ZYL5;B7Z596;A0A494BZZ2;H0YKJ4;F5H7S3;H0YK48;Q59GR8;Q8TCG4;A0A994J554;A0A494C0V8;H0YL42;D9YZV5;Q15657;D9YZV4;A0A0S2Z4G6;A0A0K0K1I0;Q6ZN40;P09493;H0YKX5	B7Z722	TPM1	Tropomyosin alpha-1 chain	2	78.334	4587100	16415000
LVILEGELER	1169.67	B4DVY2;V9HW56;A0A2R8Y5V9;P67936;A0A2R8YGX3;A0A2R8YE05;K7ENT6;A0A2R8YHD2;A0A2R8YEU4;A0A5F9UN72;U3KQK2;B4E3P1	B4DVY2	HEL-S-108;TPM4;TPM2	Tropomyosin alpha-4 chain	2	90.657	7965800	22188000
LVINGNPITIFQER	1612.89	V9HVZ4;P04406;Q2TSD0;Q0QET7;B4DRV9	V9HVZ4	HEL-S-162eP;GAPDH	Glyceraldehyde-3-phosphate dehydrogenase	2	169.52	0	212090000
LVINSGNGAVEDR	1342.68	H0YE40;H0YD13;J3KN83;B4E2X0;H0Y2P0;B4DN59;A8K309;A0A385KNS5;P16070	H0YE40	CD44	CD44 antigen	2	94.297	6394200	13728000
LVIVGDGACGK	1087.57	P08134;A0A024R0C8;Q5JR08;E9PQH6;A0A7I2V5E6;A0A994J514;U3KQA9;Q5JR05;A0A024R324;C9JX21;B4DKN9;E9PLA2;C9JNR4;A0A7I2V3G1;E9PN11;Q5JR07;A0A7I2YQV1;Q5JR06;C9JRM1;U3KQV3;P61586	P08134	RHOC;RHOA	Rho-related GTP-binding protein RhoC;Transforming protein RhoA	2	87.308	0	35039000
LVKYLMIKDYK	1412.81	Q96JG8	Q96JG8	MAGED4	Melanoma-associated antigen D4	3	23.236	0	0
LVLDAFALPLTNLFK	1673.98	B4DM67;A0A384NKW7;P55060	B4DM67	CSE1L	Exportin-2	2	62.303	4158600	7871700
LVLEQVVTSIASVADTAEEK	2101.12	B3KWG6;B4E0R6;H0Y8C6;O00410	B3KWG6	IPO5	Importin-5	3	87.654	7490900	21805000
LVLILNK	811.553	Q9BVP2	Q9BVP2	GNL3	Guanine nucleotide-binding protein-like 3	2	128	72705000	108460000
LVLLGESAVGK	1084.65	P51148;F8VUA5;K7ERI8;F8VVK3;F8VVZ0;F8VWU4;K7ERQ8;P20339;P61020;F8VPW9;F8VSF8;F8VWZ7;F8WD79;F8WCY6;A0A0A1HAN9	P51148	RAB5C;RAB5B;RAB5A	Ras-related protein Rab-5C;Ras-related protein Rab-5A;Ras-related protein Rab-5B	2	65.305	7694500	18910000
LVLSGEKK	872.533	B4DXR2;A0A0A0MSA7;A0A8I5QJH9;A0A804HJV5;A0A8J9G7U8;A0A8I5KT99;A0A0U1RQK7;Q59GJ0;A0A8I5KV92;O43432	B4DXR2	EIF4G3	Eukaryotic translation initiation factor 4 gamma 3	2	54.549	0	0
LVLVGDGGTGK	1014.57	B5MDF5;P62826;J3KQE5;H0YFC6;Q96QB7;Q0EFC9	B5MDF5	RAN;TC4	GTP-binding nuclear protein Ran	2	107.15	62910000	97965000
LVNQEIEK	971.529	A0A994J7I5;O75525	A0A994J7I5	KHDRBS3	KH domain-containing, RNA-binding, signal transduction-associated protein 3	2	116.9	0	41186000
LVPVHYDETEAER	1556.75	H0YJQ1;A0A8V8TRJ3;Q8NEJ9;A0A8V8TQS3;H0YJ17	H0YJQ1	NGDN	Neuroguidin	3	71.548	31509000	33862000
LVQAFQFTDK	1195.62	A0A384NPQ2;Q06830;A0A0A0MSI0;B2R4P2;A0A0A0MRQ5	A0A384NPQ2	PRDX1	Peroxiredoxin-1	2	138.98	42103000	104380000
LVQDVANNTNEEAGDGTTTATVLAR	2559.24	P10809;A0A024R3X4;B3GQS7;B7Z597;A0A7I2V2X6;A0A7I2V599;A0A7I2YQK6;A0A7I2V5M1;A0A7I2V369;A0A7I2YQ71;A0A7I2V5K3;Q53SE2;E7ESH4;C9JL25;E7EXB4;A0A0S2Z415	P10809	HSPD1	60 kDa heat shock protein, mitochondrial	3	88.836	15761000	36239000
LVQEQGSHSK	1111.56	P35580;A0A8I5KZ38	P35580	MYH10	Myosin-10	2	125.82	26499000	52145000
LVQSPNSYFMDVK	1526.74	P42677;C9JLI6;H0YMV8;A4D1G5;Q71UM5	P42677	RPS27;RPS27L;LOC392748	40S ribosomal protein S27;40S ribosomal protein S27-like	2	47.261	0	8124300
LVSIGAEEIVDGNAK	1513.8	A0A8V8TL71;F5GXS2;O43707;H7C144;A0A0S2Z3G9;B4DSX0;B4E337	A0A8V8TL71	ACTN4	Alpha-actinin-4	2	91.03	11011000	10649000
LVSNHSLHETSSVFVDSLTK	2199.12	P21333;Q60FE5;Q60FE6;A6NDY9;Q8TES4;A0A7P0NMY4;Q6NXF2;Q96C61;B4E2F9;Q86TQ3	P21333	FLNA;FLJ00119	Filamin-A	4	14.015	5773600	10683000
LVTDLTK	788.464	F6KPG5;A0A0C4DGB6;Q56G89;B2RBS8;B4DPP6;P02768;H0YA55;B4DPR2;A8K9P0;D6RHD5;B7WNR0;C9JKR2	F6KPG5	ALB	Serum albumin	2	108.24	38780000	39356000
LVTLPVSFAQLK	1314.79	Q96AG4	Q96AG4	LRRC59	Leucine-rich repeat-containing protein 59	2	89.247	0	0
LVTTGVLK	829.527	P07305	P07305	H1F0	Histone H1.0;Histone H1.0, N-terminally processed	2	94.662	1737900000	1478600000
LVTTGVLKQTK	1186.73	P07305	P07305	H1F0	Histone H1.0;Histone H1.0, N-terminally processed	2;3	101.11	0	0
LVVLGIRPIR	1134.76	A0A024R7L5;Q92900;A0A994J4L7	A0A024R7L5	UPF1	Regulator of nonsense transcripts 1	3	46.462	5087600	4497000
LVVLGSGGVGK	984.597	P62834;F5H500;Q5U0C3;F5H7Y6;E7ESV4;Q9BXV4;F5GX62;F5H4H0;F5GYB5;F5H004;F5H6R7;F5H0B7;F5H491;F5GWU8;F5H077;F5GYH7;A8KAH9;P61224;B7ZAY2;F8WBC0	P62834	RAP1A;RAP1B	Ras-related protein Rap-1A;Ras-related protein Rap-1b	2	57.96	4646000	20619000
LVVPASQCGSLIGK	1427.78	H3BRU6;Q15366;A0A384N6B9;B4DRD7;F8VZX2;F8W0G4;F8VXH9;F8W1G6;B4DLC0;J3QT27;Q5MJP6;E9PFP8;P57721;H3BND9	H3BRU6	PCBP2;PCBP3	Poly(rC)-binding protein 2;Poly(rC)-binding protein 3	2	73.499	8829800	24581000
LVWVPSDK	942.517	A0A8I5KWT8;P35579;A0A0U4BW16;Q86XU5;B4E3S1;A0A8I5KYI1;Q5BKV1;A0A8I5KU92;B1AH99	A0A8I5KWT8	MYH9	Myosin-9	2	108.09	73073000	196620000
LWDLTTGTTTR	1263.65	P63244;E9KL35;J3KPE3;H0YAF8;H0Y8W2;D6RHH4;D6R9L0;D6R9Z1;B4DVD2;D6RFX4;D6RFZ9;E9PD14;B4E0C3;D6RAU2	P63244	GNB2L1	Guanine nucleotide-binding protein subunit beta-2-like 1;Guanine nucleotide-binding protein subunit beta-2-like 1, N-terminally processed	2	99.815	17241000	31860000
LWEEQLAAAK	1157.61	A0A0S2Z4A0;A2VCQ4;A0A0S2Z4D8;A0A0S2Z4W7;K7ELL7;B4DJQ5;P14314	A0A0S2Z4A0	PRKCSH	Glucosidase 2 subunit beta	2	79.713	5699600	17416000
LWNTLGVCK	1089.56	P63244;E9KL35;J3KPE3;H0YAF8;H0Y8W2;D6RHH4;D6R9L0;H0YAM7;D6R9Z1;B4DVD2;D6RFX4;D6RFZ9;D6RBD0;E9PD14;B4E0C3;D6RAU2	P63244	GNB2L1	Guanine nucleotide-binding protein subunit beta-2-like 1;Guanine nucleotide-binding protein subunit beta-2-like 1, N-terminally processed	2	85.064	8425700	17876000
LWTLVSEQTR	1231.66	Q6NZ52;P46776;Q9BQQ5;E9PLL6;E9PJD9	Q6NZ52	RPL27A;L27a	60S ribosomal protein L27a	2;3	116.73	2238500000	2199700000
LYDAYELK	1013.51	V9HWE0;P08758;D6RBL5;E9PHT9;B4DNG6	V9HWE0	HEL-S-7;ANXA5	Annexin;Annexin A5	2	77.923	11376000	26978000
LYDIDVAK	935.496	P62750;H7BY10;K7EJV9;K7ERT8;A8MUS3;K7EMA7	P62750	RPL23A	60S ribosomal protein L23a	2	77.282	1315200000	1538200000
LYLQMNSLR	1136.6	A0A7S5EXZ6;A0A5C2GP31;A0A5C2GAK4;A0A7T0PXW7;A0A7S5C3I7;A0A5C2GHE2	A0A7S5EXZ6			2	69.598	9061000	41832000
LYQERMIEESLKIK	1778.96	A8K2T9	A8K2T9			3	41.401	0	0
LYTDFDEIR	1170.56	O00429;B4DYR6;F8VZ52;F8VUJ9;Q32Q67;A0A994J696;H0YI79;A0A994J6A0;A0A994J3G1;A0A994J409;A0A994J3F1;B4DDQ3;B4DPZ9;A0A994J6L3	O00429	DNM1L	Dynamin-1-like protein	2	103.74	0	33077000
LYTLVTYVPVTTFK	1643.92	H7C2W9;C9JU56;B7Z4E3;B2R4C1;B7Z4C8;P62899;Q76N53	H7C2W9	RPL31	60S ribosomal protein L31	2;3	143	395180000	505790000
MAEFTSYKETASSR	1606.73	E5RHU7;E5RFK8;Q05DE3;Q86V48	E5RHU7	LUZP1	Leucine zipper protein 1	3	25.647	0	0
MALDIEIATYR	1294.66	P08670;V9HWE1;Q53HU8;B0YJC4;B3KRK8;B0YJC5;B3KWQ6;P41219;H7C5W5	P08670	VIM;HEL113;PRPH	Vimentin;Peripherin	2	128.27	13027000	34365000
MATEVAADALGEEWK	1619.75	Q96DV6;A2A3R6;P62753;A2A3R5;A2A3R7	Q96DV6	RPS6	40S ribosomal protein S6	2;3	87.363	33421000	18349000
MAVTFIGNSTAIQELFK	1868.97	A0A384NYT8;Q5SU16;P07437;Q5JP53;B7ZAF0;B4DY90;Q6LC01;Q5ST81;Q9BUU9;B4DQN9;B7ZAK1;B4E052;B4DMU8;Q96B85;B4DXZ5;B4DMJ5;Q6P602;A4UCU2	A0A384NYT8	TUBB	Tubulin beta chain	2	136.7	57577000	82680000
MDAILTEAIK	1103.59	Q5SSJ5;B0QZK4;Q5SWC8	Q5SSJ5	HP1BP3	Heterochromatin protein 1-binding protein 3	2	55.549	5934000	11301000
MDDREDLVYQAK	1481.68	V9HW98;P62258;B4DJF2;I3L3T1;B4DJB0;I3L0W5	V9HW98	HEL2;YWHAE	14-3-3 protein epsilon	2	71.349	12199000	36459000
MDELQLFR	1050.52	P55072;A0A7P0TAW3;A0A7P0T8Q5;C9JUP7;A0A7P0T8A3;A0A7P0TAQ1;A0A7P0Z4C6;A0A7I2V2Y2;A0A7I2V5G8;A0A7P0TBK7;A0A7P0Z4D1;A0A7P0T971;A0A7P0T946	P55072	VCP	Transitional endoplasmic reticulum ATPase	2	102.72	3328600	19743000
MDGIVPDIAVGTK	1314.69	P26599;A0A0U1RRM4;A0A7I2V4H6;A0A6Q8PEX4;A0A0D9SF20;K7EKJ7	P26599	PTBP1	Polypyrimidine tract-binding protein 1	2	33.866	6750100	0
MDVNIAPLR	1027.55	B4DZZ0;B3KQB4;O75915;F8WF90;C9JQU6;F8WF33;B4DWQ6	B4DZZ0	ARL6IP5	PRA1 family protein 3	2	54.157	6187200	8912000
MEDSVGCLETAEEVK	1695.73	A0A8I5KWT8;P35579;A0A0U4BW16	A0A8I5KWT8	MYH9	Myosin-9	2	80.979	0	12997000
MEDSVGCLETAEEVKR	1851.83	A0A8I5KWT8;P35579;A0A0U4BW16	A0A8I5KWT8	MYH9	Myosin-9	3	72.315	15453000	36920000
MEGVEEK	820.364	P18124	P18124	RPL7	60S ribosomal protein L7	2	79.116	116740000	136140000
MELQEIQLK	1130.6	Q5HYB6;A0A0S2Z4G4;B2RDE1;A0A0S2Z4I4;A0A087WWU8;J3KN67;A0A0S2Z4G8;Q8NAG3;B4DWT5;M1VPF4;A0A2R2Y2Q3;B4DQ80;P06753;A0A494C0P6;Q8NAH0;Q5VU62	Q5HYB6	DKFZp686J1372;TPM3;TPM3-ROS1;HEL-S-82p	Tyrosine-protein kinase receptor;Tropomyosin alpha-3 chain	2	74.301	57404000	15972000
MFGGPGTASR	979.455	P08670;V9HWE1;Q53HU8;B0YJC4;B3KRK8;A0A1B0GTT5;A0A1B0GVG8;A0A0S2Z4T0	P08670	VIM;HEL113	Vimentin	2	98.233	25761000	189140000
MGDNITSIR	1005.49	A0A126GVA9;A0A126GVW2;O95047	A0A126GVA9	OR2A4	Olfactory receptor 2A4	2	45.081	16644000	12670000
MGGSNPCLMIR	1234.56	F8VS27	F8VS27	TSFM	Elongation factor Ts, mitochondrial	2	49.418	59929000	14170000
MGPGAASGGERPNLK	1440.71	E9PLD0;Q6FIG4;Q9H0U4	E9PLD0	RAB1B	Ras-related protein Rab-1B	3	31.389	0	9528700
MHIAALASAILSDPENNIK	2007.05	Q8WTT2;A8K905	Q8WTT2	NOC3L	Nucleolar complex protein 3 homolog	3	23.329	7990800	7640500
MIAAVDTDSPR	1174.57	K4JQN1;A0A0C4MW46;A0A0C4MWS3;A0A0C4MVT1;Q07812;Q5ZPJ1;I6LPK7	K4JQN1	BAX;Bax	Apoptosis regulator BAX	2	73.985	6008100	8712500
MIAGQVLDINLAAEPK	1681.91	P07910;A8K9A4;B2R5W2;B2R603;G3V2Q1;G3V4C1;B4DY08;G3V4W0;G3V576;B3KX96;G3V575;G3V555;B4DSU6;G3V251;G3V5X6;G3V3K6;B4DMJ1	P07910	HNRNPC	Heterogeneous nuclear ribonucleoproteins C1/C2	2;3	79.82	9948800	16943000
MIDLIIPR	969.568	P54886	P54886	ALDH18A1	Delta-1-pyrroline-5-carboxylate synthase;Glutamate 5-kinase;Gamma-glutamyl phosphate reductase	2	79.116	1368900	13954000
MINTDLSR	948.47	Q59GY2;P36578;B4DMJ6;H3BM89;B4DMJ2	Q59GY2	RPL4	60S ribosomal protein L4	2	147.34	1282700000	1321200000
MKFNPFVTSDR	1340.65	Q6IBH6;P61254;J3QRI7;J3QQQ9;J3QQV1;E5RIT6;Q9UNX3;J3KSS0;E5RHH1	Q6IBH6	RPL26;RPL26L1	60S ribosomal protein L26;60S ribosomal protein L26-like 1	3	75.416	14841000	11619000
MKLDYILGLK	1192.69	P46781;B5MCT8;C9JM19;B7Z732;A5D904	P46781	RPS9	40S ribosomal protein S9	3	41.399	13908000	0
MKQEIKEIMSPTPVELHK	2137.13	H0YFK8;F5H4N6;A0A8V8TLS6;Q9Y3R0	H0YFK8	GRIP1	Glutamate receptor-interacting protein 1	3	20.256	0	0
MKVELCSFSGYK	1447.68	C9JXB8;A0A994J4A5;C9JNW5;V9HW01;P83731	C9JXB8	RPL24;HEL-S-310	60S ribosomal protein L24	2;3	117.25	321760000	417900000
MLAEDELR	975.47	A0A8V8TNZ0;A0A8V8TQP8;A0A8V8TNZ5;A0A8V8TQC0;F5H423;P84077;P61204;B4E190	A0A8V8TNZ0	ARF1;ARF3	ADP-ribosylation factor 1;ADP-ribosylation factor 3	2	65.038	0	0
MLAQKAEEK	1046.54	Q7LE35;I3L306;Q14985;O60846;A0A8I5KW08;B7Z9T5;A0A8I5KRF7;A0A8I5KQ45;H3BRB3;Q14807	Q7LE35	A-328A3.5;KIF22;OBP-2	Kinesin-like protein;Kinesin-like protein KIF22	2	58.917	0	0
MLATLEPEQR	1186.6	P54886	P54886	ALDH18A1	Delta-1-pyrroline-5-carboxylate synthase;Glutamate 5-kinase;Gamma-glutamyl phosphate reductase	2	155.1	0	44850000
MLLSVSHSDLLQYR	1660.86	Q546R4;Q9H2T7;Q96M10	Q546R4	RANBP17	Ran-binding protein 17	3	20.106	11113000	14039000
MLSCAGADR	979.422	F8W7C6;H7C123;H7C2C5;Q96L21;X1WI28;X5D2T3;P27635;B8A6G2;X5D2W5;A6QRI9	X1WI28	RPL10;RPL10L	60S ribosomal protein L10-like;60S ribosomal protein L10	2	127.46	88832000	54394000
MNDTVTIR	948.47	E7ETK0;A0A2R8Y849;A0A2R8YD14;P62847	E7ETK0	RPS24	40S ribosomal protein S24	2	111.01	218170000	233320000
MNGMLLNDR	1062.49	P11940;A0A7I2YQ88;E7EQV3;H0YAR2;A0A7I2V4N4;B4DZW4;A0A7I2V649;A0A7I2YQE4;B3KT93;E7ERJ7;B4DQX0;A0A087WTT1;A0A7I2YQ90;H0YBN4;Q13310;B1ANR0;A0A7I2V4L7;Q6IQ30;A0A7I2V5W9;A0A7I2V598;H0Y5F5;H0YCC8;H0YEQ8	P11940	PABPC1;PABPC4	Polyadenylate-binding protein 1;Polyadenylate-binding protein;Polyadenylate-binding protein 4	2	95.358	29374000	50176000
MNTNPSR	818.37	Q5QTS3;A0A384ME37;P40429;A0A7I2V5L3;A0A7I2V2L9;Q9BSQ6;M0QYS1;Q8J015;Q53H34;Q0VGL3;B4DNC8	Q5QTS3	RPL13A;RPL13a	60S ribosomal protein L13a	2	94.006	51523000	38345000
MNVLADALK	973.527	I3L3P7;B2R4W8;P62244;I3L246;A8K7H3;H3BV27;H3BT37;I3L303;H3BN98	H3BN98	RPS15A;hCG_1994130	40S ribosomal protein S15a	2	57.96	14688000	19880000
MQAHIQDLEEQLDEEEGAR	2240	P35580;A0A8I5KZ38	P35580	MYH10	Myosin-10	3	70.335	0	23100000
MQKTQLSPEIK	1301.7	Q9H1F0	Q9H1F0	WFDC10A	WAP four-disulfide core domain protein 10A	2	36.693	0	0
MQQNIQELEEQLEEEESAR	2332.05	A0A8I5KWT8;P35579;A0A0U4BW16;Q86XU5;Q99529	A0A8I5KWT8	MYH9	Myosin-9	2;3	186.49	50888000	110160000
MQRSPLEK	987.517	Q9UML8;A0A1B0YU32;Q2I0A3;Q20BH0;Q20BI4;Q20BJ8;A0A8V8TNH2;E7EPB6;A0A8V8TNN0;Q20BI6;A0A8I5KVV2;A0A3B3ITE0;A0A3B3ITW5;A0A8I5KVL1;Q99989;A0A3B3ITW0;A0A8V8TQ94;A0A8V8TQ89;A0A8V8TNG7;A0A3B3IT97;A0A8V8TNN7;Q2I0A9;P13569	Q9UML8	CFTR	Cystic fibrosis transmembrane conductance regulator	2	38.792	0	0
MREDYDSVEQDGDEPGPQR	2221.92	A0A023T787;Q9Y5S9	A0A023T787	RBM8;RBM8A	RNA-binding protein 8A	3	27.7	8304300	7736900
MRKMGVK	848.472	Q9H9K9	Q9H9K9			2	26.109	0	0
MRPGVACSVSQAQK	1517.74	Q53Z07;P32969;A0A2R8Y5Y7;H0Y9V9	Q53Z07	RPL9	60S ribosomal protein L9	3	24.935	0	0
MSPLLPPPR	1006.56	B3KTB9	B3KTB9			3	33.263	0	0
MSVSNVGKPSDLPHTFK	1842.93	B4DSG8;A0A494C069;Q08AG5;Q96JV1;A0A494BZV4	B4DSG8	ZNF844	Zinc finger protein 844	3	25.59	0	0
MTENSTSAPAAK	1206.56	P07305	P07305	H1F0	Histone H1.0;Histone H1.0, N-terminally processed	2	90.108	40084000	37130000
MTENSTSAPAAKPK	1431.7	P07305	P07305	H1F0	Histone H1.0;Histone H1.0, N-terminally processed	2	156.51	163480000	145130000
MTEWETAAPAVAETPDIK	1958.93	M0R0F0;Q53G25;P46782;M0R0R2;M0QZN2	M0R0F0	RPS5	40S ribosomal protein S5;40S ribosomal protein S5, N-terminally processed	2	28.806	7438800	12060000
MTLDDFR	896.406	P35527;K7EQQ3	P35527	KRT9	Keratin, type I cytoskeletal 9	2	72.138	33254000	35570000
MVNHFIAEFK	1234.62	P11142;V9HW22;E9PKE3;B3KTV0;Q53HF2;Q53GZ6;Q96IS6;B4E1Q1;E9PN89;A8K7Q2	P11142	HSPA8;HEL-S-72p	Heat shock cognate 71 kDa protein	2	85.676	3190700	12481000
MVQEAEK	833.395	P11142;V9HW22;E9PKE3;B3KTV0;Q53GZ6;Q96IS6;E9PNE6;B4E1Q1;A8K7Q2;E9PM13;Q96BE0;Q96H53;E9PS65;Q9NZ87;Q9NWW3;P0DMV8;A8K5I0;A0A0G2JIW1;A0A1U9X7W4;B4DFN9;P0DMV9;B4DNT8;B4DI39;B4DWK5;B4DVU9;B4E1S9;B4E388;B3KTT5;B4DNX1;V9GZ37;B4E1T6	P11142	HSPA8;HEL-S-72p;HSPA1A;HEL-S-103;HSPA1B	Heat shock cognate 71 kDa protein;Heat shock 70 kDa protein 1A;Heat shock 70 kDa protein 1B	2	54.205	0	0
MVSDEYEQLSSEALEAAR	2026.92	F8W7C6	F8W7C6	RPL10		2;3	42.556	15456000	7169400
MVVPAALK	827.494	Q5QTS3;A0A384ME37;P40429;A0A7I2V5L3;A0A7I2V2L9;Q9BSQ6;M0QYS1;Q8J015;Q53H34;Q0VGL3;Q6NVV1	Q5QTS3	RPL13A;RPL13a;RPL13AP3	60S ribosomal protein L13a;Putative 60S ribosomal protein L13a protein RPL13AP3	2	74.439	0	223080000
NADVELQQR	1071.53	O94973;B7Z5S9;A0A8I5KPP9;A0A0G2JS82;A0A0G2JQM1;B7Z1Q4;O95782;Q8N9K4	O95782	AP2A2;AP2A1	AP-2 complex subunit alpha-2;AP-2 complex subunit alpha-1	2	107.01	65810000	90480000
NAESNAELK	974.467	A0A087WXM6;J3QQT2;J3KRX5;A0A0A6YYL6;P18621;J3QLC8;A0A0A0MRF8;J3KRB3;A0A087WWH0;J3QS96	A0A087WXM6	RPL17;RPL17-C18orf32	60S ribosomal protein L17	2	141.2	1458500000	1710500000
NAGPSWNKVQHSK	1451.73	A2A2M7;Q05CU2;Q9NTX9	A2A2M7	FAM217B;C20orf177	Protein FAM217B	2	27.329	0	0
NAIANASTLAEVER	1457.75	H0YLR3;H0YMA0;Q53G61;Q53G21;P09661	H0YLR3	SNRPA1	U2 small nuclear ribonucleoprotein A	2	111.63	9223800	17984000
NAPAIIFIDELDAIAPK	1809.99	P55072;A0A7P0TAW3;A0A7P0T8Q5;A0A7I2V540;C9JUP7;A0A7P0T8A3;A0A7P0TAQ1;A0A7P0Z4C6;Q96IF9;A0A7I2V2Y2;A0A7I2V5G8;Q9HAP1;A0A7P0TAY0	P55072	VCP	Transitional endoplasmic reticulum ATPase	2;3	117.93	12264000	83780000
NAVDAFR	791.393	Q96CW1;B4DNB9;E9PFW3;C9JPV8;C9JGT8;A0A8I5KWD3;A0A087WY71;C9JJD3;H7C4C3;C9JTK4;B4E304;A0A8I5QJU5;C9JJ47;A0A8I5KT55	Q96CW1	AP2M1	AP-2 complex subunit mu	2	97.068	0	0
NAVLFEAISLIIHHDSEPNLLVR	2599.41	O94973;B7Z5S9;A0A8I5KPP9;A0A0G2JS82;A0A0G2JQM1;Q8N2F8	O94973	AP2A2	AP-2 complex subunit alpha-2	4	27.035	0	15538000
NCAAYLK	838.401	P35580;A0A8I5KZ38;A0A8I5KWT8;P35579;A0A0U4BW16;Q86XU5;B4E3S1;Q7Z406;M0QY43;B3KWH4	A0A8I5KWT8	MYH10;MYH9;MYH14	Myosin-10;Myosin-9;Myosin-14	2	89.673	122970000	352320000
NCECLSCIDCGK	1514.56	Q9NX58;A8K3Y5;D6RDJ1	Q9NX58	LYAR	Cell growth-regulating nucleolar protein	2	93.096	0	16204000
NCIVLIDSTPYR	1449.73	Q5JR94;P62241;Q5JR95	Q5JR94	RPS8	40S ribosomal protein S8	2	161.63	903610000	1124800000
NCLTNFHGMDLTR	1577.71	Q6NXR8;A8K4W0;P61247;D6RG13;B7Z3M5;E9PFI5;H0Y8L7;D6RAT0;D6RB09;D6RAS7;D6RED7	Q6NXR8	RPS3A	40S ribosomal protein S3a	2;3	66.285	104390000	84249000
NCSETQYESK	1244.5	B3KNB4;P61981;B4DHC4	B3KNB4	YWHAG	14-3-3 protein gamma;14-3-3 protein gamma, N-terminally processed	2	95.502	0	23050000
NCSSFLIK	967.48	H0YKD8;P46779;H0YLP6;H0YMF4;Q59F34	H0YKD8	RPL28	60S ribosomal protein L28	2	77.058	166430000	235070000
NDEELNK	860.388	P0C0S8;P04908;H0YFX9;A0A0U1RR32;A0A0U1RRH7;B2R5B3;Q93077;Q7L7L0;Q6FI13;P20671;Q9BTM1;B4E0B3;Q99878;Q96KK5;A3KPC7;A4FTV9;Q08AJ9;Q16777;A0A3B3IS11;B2R5B6;A2RUA4;P16104;Q96QV6;Q8IUE6	P0C0S8	HIST1H2AG;HIST1H2AB;H2AFJ;HIST1H2AC;HIST3H2A;HIST2H2AA3;HIST1H2AD;HIST1H2AJ;HIST1H2AH;HIST1H2AK;HIST2H2AC;H2AFX;HIST1H2AA;HIST2H2AB	Histone H2A type 1;Histone H2A type 1-B/E;Histone H2A;Histone H2A type 1-C;Histone H2A type 3;Histone H2A type 2-A;Histone H2A type 1-D;Histone H2A.J;Histone H2A type 1-J;Histone H2A type 1-H;Histone H2A type 2-C;Histone H2AX;Histone H2A type 1-A;Histone H2A type 2-B	2	111.04	636710000	631010000
NDKSEEEQSSSSVK	1552.69	P07910;A8K9A4;B2R5W2;B2R603;G3V2Q1;G3V4C1;B4DY08;G3V4W0;G3V5V7;B4DQQ2;G3V2D6	P07910	HNRNPC	Heterogeneous nuclear ribonucleoproteins C1/C2	2;3	301.93	227100000	478030000
NDLAVVDVR	999.535	A0A7I2V2U7;B3KTP9;A0A7I2V5M5;A0A7I2V428;C9JLB1;A0A7I2V3F3;H7BY16;P19338;B3KM80;Q6ZS99;A0A7I2V349;A0A7I2V506;A0A7I2V699;A0A7I2V2S8	A0A7I2V2U7	NCL	Nucleolin	2	98.033	17360000	28702000
NDQCYDDIR	1197.47	Q53G58;B3KN06;Q59EA2;Q9ULV4;B4DMH3;F8W1H8;F8VUX3;F8VSA4;F8VRE9;F8VTT6;F8VVB7	Q53G58	CORO1C	Coronin;Coronin-1C	2	101.64	10137000	7124800
NDQDTWDYTNPNLSGQGDPGSNPNKR	2889.26	B2R959;Q6NTA2;A0A384N6C7;A0A3B3ITJ4;P14866;M0QXS5;A0A9L9PXI4	B2R959	HNRNPL	Heterogeneous nuclear ribonucleoprotein L	3	70.091	48735000	85689000
NEAIQAAHDAVAQEGQCR	1966.89	D6R974;V9HW74;B2RD14;D6R956;P09936;A6NLJ7	D6R974	UCHL1;HEL-117	Ubiquitin carboxyl-terminal hydrolase;Ubiquitin carboxyl-terminal hydrolase isozyme L1	3	42.633	0	12229000
NEAQEEIYK	1122.52	Q5T0F3;Q13823;B4DPI9	Q5T0F3	GNL2	Nucleolar GTP-binding protein 2	2	114.28	34277000	36132000
NEAQEEIYKK	1250.61	Q5T0F3;Q13823;B4DPI9	Q5T0F3	GNL2	Nucleolar GTP-binding protein 2	3	33.088	9559600	13609000
NEDEDSPNK	1046.42	H7C2W9;C9JU56;B7Z4E3;B2R4C1;B7Z4C8;P62899;Q76N53	H7C2W9	RPL31	60S ribosomal protein L31	2	104.44	64311000	97390000
NEDTAVYYCAR	1360.57	A0A7S5EWI5;A0A5C2GIS6;A0A5C2GBJ5;A0A5C2G9U6	A0A7S5EWI5			2	97.431	26395000	18165000
NEGSESAPEGQAQQR	1586.69	P67809;Q6PKI6;H0Y449;A0JLU4;C9J5V9;Q2VIK8	P67809	YBX1	Nuclease-sensitive element-binding protein 1	2	100.93	19958000	26944000
NEKLASILNR	1156.66	Q4G0X9	Q4G0X9	CCDC40	Coiled-coil domain-containing protein 40	3	25.386	0	0
NELESYAYSLK	1315.63	V9HWB4;P11021;A0A7P0TB36;A0A7P0TAI0	V9HWB4	HEL-S-89n;HSPA5	78 kDa glucose-regulated protein	2	95.573	8593900	77773000
NFEDVAFDEK	1212.53	A0A7P0TA97;P07237;I3L0S0;A0A7P0TA35;I3L4M2;A0A7P0TB26;A0A7P0T9D6;A0A024R8S5;B4DNL5;A0A7P0T8J3;A0A7P0T9U6;A0A7P0T8X1;I3L3P5;A0A7P0T9K9;A0A7P0TA71;H7BZ94;B4DUA5;A0A7P0T8C0;B4DLN6;H0Y3Z3;Q96C96;B3KTQ9	A0A7P0TA97	P4HB	Protein disulfide-isomerase	2	73.985	0	10142000
NFEDVAFDEKK	1340.62	A0A7P0TA97;P07237;I3L0S0;A0A7P0TA35;I3L4M2;A0A7P0TB26;A0A7P0T9D6;A0A024R8S5;B4DNL5;A0A7P0T8J3;A0A7P0T9U6;A0A7P0T8X1;I3L3P5;A0A7P0T9K9;A0A7P0TA71;H7BZ94;B4DUA5;A0A7P0T8C0;B4DLN6;H0Y3Z3;Q96C96;B3KTQ9	A0A7P0TA97	P4HB	Protein disulfide-isomerase	3	27.149	0	0
NFGEDMDDER	1226.45	P11940;A0A7I2YQ88;E7EQV3;H0YAR2;A0A7I2V4N4;B4DZW4;A0A7I2V649;A0A7I2YQE4;B3KT93;E7ERJ7;B4DQX0;A0A087WTT1;A0A7I2YQ90;Q2VIP3;Q3ZCS4;Q5VX58;Q9H361;H0YBN4	P11940	PABPC1;PABPC3	Polyadenylate-binding protein 1;Polyadenylate-binding protein;Polyadenylate-binding protein 3	2	104.2	109240000	169120000
NFGEEVDDESLK	1380.6	Q13310;B1ANR0;A0A7I2V4L7;Q6IQ30;A0A7I2V5W9;A0A7I2V598;H0Y5F5;Q15164;H0YCC8	Q13310	PABPC4	Polyadenylate-binding protein 4;Polyadenylate-binding protein	2	87.298	25825000	72649000
NFGEEVDDESLKELFSQFGK	2317.07	Q13310;B1ANR0;A0A7I2V4L7;Q6IQ30;A0A7I2V5W9;A0A7I2V598;H0Y5F5;Q15164;H0YCC8	Q13310	PABPC4	Polyadenylate-binding protein 4;Polyadenylate-binding protein	3	120.92	72581000	157500000
NFGIGQDIQPK	1215.62	P62424;Q5T8U3	P62424	RPL7A	60S ribosomal protein L7a	2	94.692	239480000	386680000
NFGIWLR	904.492	M0R3D6;M0R1A7;B2R4C0;Q02543;B4DM94;M0R117;B4DM74;B4DUV3;Q53HD3;M0R0P7;Q32XH3	M0R3D6	RPL18A	60S ribosomal protein L18a	2	117.56	71731000	73339000
NFILDQTNVSAAAQR	1646.84	Q00839;A0A1W2PPS1;B4DLR3;B3KX72;Q5RI18;A0A1X7SBS1;A0A1W2PP35;Q96BA7;A0A994J6V2;A0A1W2PPH7;A0A1W2PPL4;A0A1W2PP34;A0A1W2PQL0;Q7Z4Q5;A0A1W2PQ74;A0A1W2PRZ7;A0A1W2PQD4	Q00839	HNRNPU;HNRPU	Heterogeneous nuclear ribonucleoprotein U	2	147.71	21734000	33293000
NFINNPLAQADWAAK	1671.84	A0A8I5KWT8;P35579;A0A0U4BW16;Q86XU5;B4E3S1;A0A8I5KYI1;Q5BKV1;A0A8I5KU92;B1AH99	A0A8I5KWT8	MYH9	Myosin-9	2;3	227.37	167160000	374010000
NFSDNQLQEGK	1278.58	X6RJP6;A0A384MTL2;P37802	X6RJP6	TAGLN2	Transgelin-2	2	116.05	9469900	29697000
NFVELISHQQLSK	1541.82	Q9NXF1;B7Z9D5	Q9NXF1	TEX10	Testis-expressed sequence 10 protein	3	43.405	0	9559200
NFWVSGLSSTTR	1353.67	B7Z2Z1;B7ZLP5;A8K329;Q15424;B7Z1C7;B7Z2F6;B7Z5X3;B7Z959	B7Z2Z1	SAFB	Scaffold attachment factor B1	2	65.347	6589800	13045000
NGELQDFPYK	1209.57	Q9ULW8	Q9ULW8	PADI3	Protein-arginine deiminase type-3	2	26.384	0	0
NGFMVSPMKPLEIK	1589.83	A0A2R8YF65;M0R2A8;A0A8V8TR99;Q86TI2	A0A2R8YF65	DPP9	Dipeptidyl peptidase 9	2	29.328	0	0
NGILAQKVESK	1185.67	H7C2E8;Q9BVS5	H7C2E8	TRMT61B	tRNA (adenine(58)-N(1))-methyltransferase, mitochondrial	2	36.693	0	0
NGLSLAALK	885.528	P16401	P16401	HIST1H1B	Histone H1.5	2	84.498	2006600000	1727400000
NGLSLAALKK	1013.62	P16401	P16401	HIST1H1B	Histone H1.5	2;3	110.87	327880000	328020000
NGYGFINR	939.456	P67809;Q6PKI6;Q7KZ24;C9J5V9;B2RCC2;A0A384MDP4;Q9Y2T7;Q59EB5;P16989;Q96GD7	P67809	YBX1;YBX2;YBX3	Nuclease-sensitive element-binding protein 1;Y-box-binding protein 2;Y-box-binding protein 3	2	139.92	29306000	40971000
NIDDGTSDRPYSHALVAGIDR	2271.09	E4W6B6;B2R4D8;P61353;K7ELC7	E4W6B6	RPL27	60S ribosomal protein L27	3;4	146.64	397000000	341210000
NIEDVIAQGIGK	1255.68	H0YDD8;P05387	H0YDD8	RPLP2	60S acidic ribosomal protein P2	2	102.06	8921000	16958000
NIIDKASRNLK	1270.74	Q9ULM6	Q9ULM6	CNOT6	CCR4-NOT transcription complex subunit 6	2	83.005	0	0
NIIHGSDSVESAEK	1484.71	A0A384MTW7;P15531	A0A384MTW7	NME1	Nucleoside diphosphate kinase A	2;3	92.939	4915000	14129000
NIIHGSDSVK	1068.56	Q6FHN3;Q32Q12;P22392;O60361	Q6FHN3	NME2;NME1-NME2;NME2P1	Nucleoside diphosphate kinase;Nucleoside diphosphate kinase B;Putative nucleoside diphosphate kinase	3	55.806	6593300	19411000
NIILEEGK	914.507	V9HWI5;P23528;G3V1A4;E9PP50;E9PK25;B4E112;E9PQB7;E9PLJ3;E9PS23	V9HWI5	HEL-S-15;CFL1	Cofilin-1	2	77.282	117750000	171150000
NILIVLTKILPWYPK	1810.11	A0A0C4DG98;Q8NI27;H0Y815;Q6P441	A0A0C4DG98	THOC2	THO complex subunit 2	3	17.219	0	0
NILLTNEQLESAR	1499.79	D6RAE9;D6RDG7;S4R2X2;D6RFI0;Q9H9B4	D6RAE9	SFXN1	Sideroflexin-1	2	121.29	8690800	13204000
NINPSTANSPK	1141.57	P46937;Q86T74;H0YCI3;B4E2Y3;K0KVU2	P46937	YAP1;DKFZp451O0517	Transcriptional coactivator YAP1	2	77.662	0	86411000
NIPGITLLNVSK	1267.75	Q59GY2;P36578;B4DMJ6;H3BM89;Q53G74;B4DMJ2	Q59GY2	RPL4	60S ribosomal protein L4	2	79.659	837730000	995900000
NIPGITLLNVSKLNILK	1849.14	Q59GY2;P36578;B4DMJ6;H3BM89;Q53G74;B4DMJ2	Q59GY2	RPL4	60S ribosomal protein L4	3	93.765	0	0
NIPIKTQQIWKTEHMK	1994.08	Q9BZU2	Q9BZU2	hCG_1990398		3	22.606	0	0
NIVEAAAVR	941.529	P62854;Q5JNZ5;Q75MH1;Q76N57	P62854	RPS26;RPS26P11	40S ribosomal protein S26;Putative 40S ribosomal protein S26-like 1	2;3	90.15	8011700000	8527000000
NKDQGTYEDYVEGLR	1785.82	F8W1R7;P60660;G3V1V0;B7Z6Z4;J3KND3;G8JLA2;F8VPF3;G3V1Y7;Q6IBG5;F8W180;F8VZU9	F8W1R7	MYL6	Myosin light polypeptide 6	2;3	119.45	75908000	171160000
NKEEAAEYAK	1151.55	Q96DV6;A2A3R6;P62753;A2A3R5	Q96DV6	RPS6	40S ribosomal protein S6	2;3	215.96	500430000	567800000
NKHEAMITDLEER	1584.76	A0A8I5KWT8;P35579;A0A0U4BW16;Q86XU5;Q99529	A0A8I5KWT8	MYH9	Myosin-9	3;4	70.089	48801000	100780000
NKLDHYAIIK	1213.68	P62750;H7BY10;K7EJV9;K7ERT8;A8MUS3;Q53RC5	P62750	RPL23A;DKFZp547I014	60S ribosomal protein L23a	2;3	116.52	1261700000	1232000000
NKLNDLEDALQQAK	1598.83	H6VRG0;H6VRF8;H6VRG1;P04264;H6VRG3;H6VRF9;H6VRG2	H6VRG0	KRT1	Keratin, type II cytoskeletal 1	3	57.267	13353000	10526000
NKPGVYTK	905.497	A1A508;A6XGL3;E7EQ64;P07477;Q9BYE2	A1A508	PRSS3;PRSS1;TMPRSS13	Trypsin-1;Alpha-trypsin chain 1;Alpha-trypsin chain 2;Transmembrane protease serine 13	3	72.23	0	0
NKPQNIKIQK	1209.72	A0A494C054;B7Z168;Q7RTW4;B9EK51;Q7RTV8;Q7RTW3;A0A494C1F5;A0A494C1F8;E3SFM9;A6MW56;A0A494C043;A0A494C0K4;B0FYA9;A6MW54;A0A494C1G2;A0A024QY88;Q6PK61;A0A494BZT4;A5YAK6;Q7RTW5;B5BU95;A0A494C114;A5YAK7;B0FWZ3;A5YAK8;B0FYA7;E3SFN0;B0FYA8;H0YBA3;Q02297	A0A494C054	NRG1	Pro-neuregulin-1, membrane-bound isoform;Neuregulin-1	4	32.415	0	0
NKTGAAPIIDVVR	1352.78	Q6NZ52;P46776;Q9BQQ5;E9PLL6;E9PJD9;E9PLX7	Q6NZ52	RPL27A;L27a	60S ribosomal protein L27a	3	77.894	0	0
NKYEDEINKR	1307.65	H6VRG0;H6VRF8;H6VRG1;P04264;H6VRG3;H6VRF9;F8VP67;H6VRG2;P13647;B4E1T1;B4DL32;B4DRU6;P48668;P02538;A0A0S2Z428;A8K2I0;B2R853;B4DRR0;F8W0C6;B4DWU6;F8W1U3;F8VUG2	H6VRG0	KRT1;KRT8;KRT5;KRT6C;KRT6A	Keratin, type II cytoskeletal 1;Keratin, type II cytoskeletal 5;Keratin, type II cytoskeletal 6C;Keratin, type II cytoskeletal 6A	2;3;4	141.48	50903000	625170000
NLDDGIDDER	1160.49	P11940;A0A7I2YQ88;E7EQV3;H0YAR2;A0A7I2V4N4;B4DZW4;A0A7I2V649;A0A7I2YQE4;E7ERJ7;B4DQX0;A0A087WTT1;Q2VIP3;Q3ZCS4;Q5VX58;Q9H361;H0YAP2	P11940	PABPC1;PABPC3	Polyadenylate-binding protein 1;Polyadenylate-binding protein;Polyadenylate-binding protein 3	2	166.07	424150000	675280000
NLDDGIDDERLR	1429.68	P11940;A0A7I2YQ88;E7EQV3;H0YAR2;A0A7I2V4N4;B4DZW4;A0A7I2V649;A0A7I2YQE4;E7ERJ7;B4DQX0;A0A087WTT1;Q2VIP3;Q3ZCS4;Q5VX58;Q9H361;H0YAP2	P11940	PABPC1;PABPC3	Polyadenylate-binding protein 1;Polyadenylate-binding protein;Polyadenylate-binding protein 3	3	74.611	19452000	27240000
NLDDTIDDEK	1176.51	Q13310;B1ANR0;A0A7I2V4L7;Q6IQ30;A0A7I2V5W9;A0A7I2V598;H0Y5F5;Q15164;H0YEU6;Q53GL4;Q147Y3;Q3B867;P0CB38	Q13310	PABPC4;PABPC4L	Polyadenylate-binding protein 4;Polyadenylate-binding protein;Polyadenylate-binding protein 4-like	2	106.42	82065000	140130000
NLDIERPTYTNLNR	1717.87	P68363;B3KPS3;B3KT06;A8JZY9;P68366;B4DDU2;F8VVB9;C9JDS9;Q71U36;B4DQK4;Q1ZYQ1;P0DPH8;P0DPH7;Q9UQM3;Q6PEY2;F8VQQ4	Q71U36	TUBA1B;TUBA4A;TUBA1A;TUBA2;TUBA3E	Tubulin alpha-1B chain;Tubulin alpha-4A chain;Tubulin alpha-1A chain;Tubulin alpha-3E chain	2;3	83	351250000	746310000
NLDLDSIIAEVK	1328.72	H6VRG2;P35908;O95678;Q5XKE5;P13647;B4E1T1;B4DL32;B4DRU6;P48668;P02538;A0A0S2Z428;A8K2I0;B2R853;B4DRR0;H0YI76;B4DRY0;B4DWU6;B4DKV4;H0YIN9	H6VRG2	KRT1;KRT2;KRT75;KRT79;KRT5;KRT6C;KRT6A	Keratin, type II cytoskeletal 2 epidermal;Keratin, type II cytoskeletal 75;Keratin, type II cytoskeletal 79;Keratin, type II cytoskeletal 5;Keratin, type II cytoskeletal 6C;Keratin, type II cytoskeletal 6A	2	137.98	206130000	259400000
NLELKFVSSLR	1304.75	Q8NEK8	Q8NEK8	FAM46D	Protein FAM46D	2	80.438	0	0
NLELQLKENK	1227.68	A0A3B3IS27;B3KXA5;A0A3B3ITA2;F5H0N7;Q59GJ4;J3KP58;P30622	A0A3B3IS27	CLIP1	CAP-Gly domain-containing linker protein 1	2	81.594	0	0
NLFGKYGKVLSAK	1423.82	H7BXE3;Q9NWH9	H7BXE3	SLTM	SAFB-like transcription modulator	3	35.523	0	0
NLIDAEIIKGAK	1283.74	B4E0D8;E7ES84;P50748	B4E0D8	KNTC1	Kinetochore-associated protein 1	3	31.228	0	0
NLIDAGVDALR	1155.62	E7ETK5;A0A7I2YQK5;A0A384N6C2;A0A7I2V2T3;H0Y4R1;A0A994J749;P12268;B7Z1G4;Q6RUP8	E7ETK5	IMPDH2	Inosine-5-monophosphate dehydrogenase 2	2	65.305	0	0
NLLGALSLPVSETAK	1511.86	A0A2U3TZV8;Q4KWH8	A0A2U3TZV8	PLCH1	1-phosphatidylinositol 4,5-bisphosphate phosphodiesterase eta-1	2	41.704	0	0
NLLSVAYK	906.517	V9HWD6;B5BU24;P31946;Q4VY20;Q4VY19;A0A0J9YWE8;Q59EQ2;A0A0J9YWZ2;Q3YBA8;D0PNI1;E7EX29;P63104;E7ESK7;E9PD24;E7EVZ2;E5RGE1;E5RIR4;Q6LD62;V9HW98;P62258;G9K389;G9K388;B4DJF2;I3L3T1;K7EIT4;P27348;E9PG15;Q53RR5;B3KNB4;P61981;B4DE78;B4DHC4;P31947;Q04917;B2R6N6;A2IDB2	D0PNI1	HEL-S-1;YWHAB;YWHAZ;14-3-3 protein;HEL2;YWHAE;YWHAE/FAM22B fusion;YWHAE/FAM22A fusion;YWHAQ;YWHAG;SFN;YWHAH	14-3-3 protein beta/alpha;14-3-3 protein beta/alpha, N-terminally processed;14-3-3 protein zeta/delta;14-3-3 protein epsilon;14-3-3 protein theta;14-3-3 protein gamma;14-3-3 protein gamma, N-terminally processed;14-3-3 protein sigma;14-3-3 protein eta	2	89.142	41910000	151270000
NLMKMSVFPR	1221.64	A0A2X0SFH6;Q8IZD9	A0A2X0SFH6	DOCK3	Dedicator of cytokinesis protein 3	2	36.701	0	0
NLNGTLHELLR	1278.7	P54886	P54886	ALDH18A1	Delta-1-pyrroline-5-carboxylate synthase;Glutamate 5-kinase;Gamma-glutamyl phosphate reductase	3	103.34	0	38874000
NLPIYSEEIVEMYK	1726.85	A0A8I5KWT8;P35579;A0A0U4BW16;Q86XU5;B4E3S1;A0A8I5KYI1;Q5BKV1;A0A8I5KU92	A0A8I5KWT8	MYH9	Myosin-9	2;3	110.66	60653000	128500000
NLPLPPPPPPR	1193.69	A0A994J6U9;A0A994J4E9;B4DUQ1;A0A994J4U9;A0A994J4S7;P61978;A0A994J782;A0A994J6T5;Q5T6W2;Q5EC54;B4DFF1;B3KU16	A0A994J6U9	HNRNPK;HNRPK	Heterogeneous nuclear ribonucleoprotein K	2	91.318	14381000	23718000
NLQEAEEWYK	1308.6	P08670;V9HWE1;Q53HU8;B0YJC4;B3KRK8;B0YJC5;B3KWQ6;P41219;H7C5W5;F8W835	P08670	VIM;HEL113;PRPH	Vimentin;Peripherin	2	126.41	200270000	460600000
NLQYYDISAK	1213.6	B5MDF5;P62826;J3KQE5;F5H018;B4DV51	B5MDF5	RAN	GTP-binding nuclear protein Ran	2	107.57	27907000	45150000
NLSWSTKYKYTEIR	1787.92	A6MW40;Q9NTG1	A6MW40	PKDREJ	Polycystic kidney disease and receptor for egg jelly-related protein	3	21.351	0	0
NMAEQIIQEIYSQIQSK	2022.01	B4E022;V9HWD9;Q53EM5;P29401;A0A0K0K1H9;B3KSI4;B4DVU1;E9PFF2	B4E022	HEL107;TKT	Transketolase	3	66.068	7404300	11629000
NMDPLNDNVATLLHQSSDR	2139	P35580;A0A8I5KZ38	P35580	MYH10	Myosin-10	3	53.278	0	13804000
NMMAACDPR	1064.42	A0A384NYT8;Q5SU16;P07437;Q5JP53;B7ZAF0;B4DY90;Q6LC01;Q5ST81;Q9BUU9;B4DQN9;B7ZAK1;B4E052;Q9BVA1;B4DMU8;A0A384MEE3;Q96B85;B4DXZ5;O43209;B4DE77;B7Z4N1;Q1KSF8;Q96HX0;Q9UGA2;Q5SQY0;A6NNZ2;A0A075B736;Q3ZCM7;A4UCT2;B2R6L0;Q13885;P68371;Q8IWP6;Q8IZ29;Q8N6N5;P04350;B3KML9;B4DJ43;B4DFH6;Q9BV28;A0A0B4J269;Q13509;Q53G92;B2RBD5;Q3ZCR3	A0A384NYT8	TUBB;TUBB2B;XTP3TPATP1;TUBB2C;DKFZp566F223;TUBB8;TUBB2A;TUBB4B;TUBB4A;TUBB3	Tubulin beta chain;Tubulin beta-2B chain;Tubulin beta-8 chain-like protein LOC260334;Tubulin beta-8 chain;Tubulin beta-2A chain;Tubulin beta-4B chain;Tubulin beta-4A chain;Tubulin beta-3 chain	2	35.438	29759000	25318000
NMQDMVEDYR	1299.52	H6VRG0;H6VRF8;H6VRG1;P04264;H6VRG3;H6VRF9;H6VRG2	H6VRG0	KRT1	Keratin, type II cytoskeletal 1	2	110.87	54170000	57025000
NNASTDYDLSDK	1341.57	P39023;Q8TBW1;Q9NY85;G5E9G0;B3KS36;Q49AJ9;Q9BT63;B5MCW2	P39023	RPL3;rpl3	60S ribosomal protein L3	2	91.855	180240000	151270000
NNHCEQLTVNIKQMENMVGVLQKELSEAK	3383.66	A4D1W0;A4D1V9	A4D1W0	LOC254750		4	16.27	0	0
NNSTILSHAKMSR	1457.74	A4D2F6	A4D2F6	LOC392896		3	26.969	0	0
NNTQVLINCR	1230.61	P62316;K7ERG4	P62316	SNRPD2	Small nuclear ribonucleoprotein Sm D2	2	184.49	21987000	44322000
NPDDITQEEYGEFYK	1846.79	B4DMA2;P08238;B4DGL0;Q6PK50	B4DMA2	HSP90AB1	Heat shock protein HSP 90-beta	2	110.86	15389000	62134000
NPEPELLVR	1065.58	V9HWJ0;B4DJ30;Q14697;F5H6X6;B4DSM6;B4DIW2;E9PKU7;B4DZ53	V9HWJ0	HEL-S-164nA;GANAB	Neutral alpha-glucosidase AB	2	127.56	3737100	44719000
NPNGPYPYTLK	1262.63	B2R959;Q6NTA2;A0A384N6C7;A0A3B3ITJ4;P14866;M0QXS5	B2R959	HNRNPL	Heterogeneous nuclear ribonucleoprotein L	2	121.73	31070000	51887000
NPPGFAFVEFEDPR	1620.76	A0A0B4J1Z1;B4DEK2;C9JAB2;Q16629;A0A087X2D0;B2R6F3;P84103	A0A0B4J1Z1	SRSF7;SRSF3;SFRS3	Serine/arginine-rich splicing factor 7;Serine/arginine-rich splicing factor 3	2	109.24	0	0
NPSSPLYTTLGVITK	1589.87	Q5J7U2;O95478	Q5J7U2	CDK105;NSA2	Ribosome biogenesis protein NSA2 homolog	2	109.84	32209000	21195000
NQEQLAAELAEFTAK	1661.83	B0YJ88;A0A2R8Y5S7;P35241;A0A2R8Y7M3;B7Z2S7	B0YJ88	RDX	Radixin	2;3	174.05	76762000	91806000
NQFSLKLRSLTAADMAVYYCAR	2577.28	A0A5C2GQX1	A0A5C2GQX1			3	22.24	0	0
NQFSLKLTSLIATDSAVYYCAR	2520.27	A0A7S5C296	A0A7S5C296			3	46.027	0	0
NQFSLKSNSVTAADTAVYYCAR	2465.16	A0A7S5C4R1	A0A7S5C4R1			4	20.256	0	0
NQGGYGGSSSSSSYGSGR	1693.69	P09651;F8W6I7;A0A024RB53;A0A7I2YQX9;Q9BSM5;A0A7I2V3R8;H0YH80;A0A2R8Y4L2;Q6IPF2;A0A7I2YQY2;B4E0B5;Q3MI39	P09651	HNRNPA1;HNRPA1	Heterogeneous nuclear ribonucleoprotein A1;Heterogeneous nuclear ribonucleoprotein A1, N-terminally processed	2	110.29	10522000	19943000
NQILNLTTDNANILLQIDNAR	2366.26	P13645;A0A1B0GVI3	P13645	KRT10	Keratin, type I cytoskeletal 10	3	156.67	48938000	106750000
NQILQNEK	985.519	P35580;A0A8I5KZ38	P35580	MYH10	Myosin-10	2	112.37	48322000	94615000
NQKPEVR	869.472	C9JXB8;A0A994J4A5;C9JNW5;V9HW01;P83731	C9JXB8	RPL24;HEL-S-310	60S ribosomal protein L24	2	114.43	0	1686000000
NQLTSNPENTVFDAK	1676.8	V9HWB4;P11021;A0A7P0TB36;A0A7P0TAI0;B4DEF7	V9HWB4	HEL-S-89n;HSPA5	78 kDa glucose-regulated protein	2;3	83.633	12753000	125920000
NQSFCPTVNLDK	1421.66	Q6NZ52;P46776;Q9BQQ5;E9PLL6;E9PJD9	Q6NZ52	RPL27A;L27a	60S ribosomal protein L27a	2	155.06	2050900000	2029200000
NQVALNPQNTVFDAK	1657.84	P0DMV8;A8K5I0;A0A0G2JIW1;A0A1U9X7W4;B4DFN9;P0DMV9;B4DNT8;Q59EJ3;B4E388;B4DNX1;B4E1T6	P0DMV8	HSPA1A;HEL-S-103;HSPA1B	Heat shock 70 kDa protein 1A;Heat shock 70 kDa protein 1B	2	69.01	7506800	14345000
NQVAMNPTNTVFDAK	1648.79	P11142;V9HW22;E9PKE3;Q53HF2;Q53GZ6;E9PNE6;B4DTX2;E9PLF4;E9PQQ4;E9PQK7;E9PK54;E9PPY6;E9PN25	P11142	HSPA8;HEL-S-72p	Heat shock cognate 71 kDa protein	2	42.001	10762000	0
NRDEAIK	844.44	A0A8I5KWT8;P35579;A0A0U4BW16;Q6ZNL4	A0A8I5KWT8	MYH9;FLJ00279	Myosin-9	2	95.352	112720000	267780000
NSFLEKKVLAMEDK	1650.87	E7EVQ3;B2R6E3;O15123	E7EVQ3	ANGPT2	Angiopoietin-2	2	23.987	0	0
NSKIEISELNR	1301.69	H6VRG0;H6VRF8;H6VRG1;P04264;H6VRG3;H6VRF9;H6VRG2	H6VRG0	KRT1	Keratin, type II cytoskeletal 1	2;3	75.566	0	0
NSLEFFTVLAQR	1423.75	Q9BVP2	Q9BVP2	GNL3	Guanine nucleotide-binding protein-like 3	2;3	179.1	139720000	187710000
NSLQEQQEEEEEAR	1717.74	P35580;A0A8I5KZ38	P35580	MYH10	Myosin-10	2	217.83	22710000	44389000
NSLYLEMNSLRADDTAVYYCAR	2624.2	A0A2U8J942;A0A5C2GKQ0	A0A2U8J942			3	28.65	0	0
NSLYLQMNNLRDEDTGVYYCAR	2694.22	A0A5C2GHE6	A0A5C2GHE6			2;3	45.115	0	0
NSNLVGAAHEELQQSR	1751.86	P02545;A0A6Q8PFJ0;A0A384MQX1;Q3BDU5;Q8N519;W8QEH3;A0A804HL68;A0A6Q8PHQ9;Q5I6Y5;A0A6Q8PF80;Q5TCI8	P02545	LMNA	Prelamin-A/C;Lamin-A/C	2;3	94.01	17984000	53018000
NSSTKSGKVLVVWDETSNK	2078.06	Q6ZVU3;A0A384N6E5;P78314	Q6ZVU3	SH3BP2	SH3 domain-binding protein 2	4	26.146	0	0
NSSYFVEWIPNNVK	1695.83	A0A384NYT8;Q5SU16;P07437;Q5JP53;B7ZAF0;B4DY90;Q6LC01;Q5ST81;Q9BUU9;B4DQN9;B7ZAK1;B4E052;Q9BVA1;A0A384MEE3;Q96B85;B4DXZ5;O43209;B4DE77;B7Z4N1;B4DMJ5;Q96HX0;Q9UGA2;Q6P602;A4UCT2;B2R6L0;Q13885;P68371;Q8IWP6;Q8IZ29;Q8N6N5;P04350;B3KML9;B4DJ43;B4DFH6;Q9BV28;A0A0B4J269;Q13509;B2RBD5	A0A384NYT8	TUBB;TUBB2B;TUBB2C;DKFZp566F223;TUBB2A;TUBB4B;TUBB4A;TUBB3	Tubulin beta chain;Tubulin beta-2B chain;Tubulin beta-2A chain;Tubulin beta-4B chain;Tubulin beta-4A chain;Tubulin beta-3 chain	2	241.39	0	345570000
NSVVEASEAAYK	1266.61	Q04917;A2IDB2;Q9H4N8	Q04917	YWHAH	14-3-3 protein eta	2	68.893	0	14027000
NSVYLQMNSLRDEDTGVYYCAR	2653.19	A0A5C2GHF2	A0A5C2GHF2			3	35.703	0	0
NSYLATLTEKMVHIYK	1910	B4DKV3;Q6PCD5	B4DKV3	RFWD3	E3 ubiquitin-protein ligase RFWD3	3	16.399	0	0
NSYTAFYNRALCYTKIR	2140.05	G5E9W5;Q3SY87;G3V3A5;Q86TZ1	G5E9W5	TTC6	Tetratricopeptide repeat protein 6	3	33.796	0	0
[truncated: 943 more rows]
